# Supplementary material for: Whole-Genome Analysis of Multienvironment or Multitrait QTL in MAGIC
Source: G3 (Bethesda). 2014 Sep 1;4(9):1569–84. doi: 10.1534/g3.114.012971 (PMC4169149; doi:10.1534/g3.114.012971)
Supplement: Supporting Information [file supp_4.9.1569_FileS1.zip › FileS1/WorkedExample.R]

#############################################
#
#  Worked example of MPWGAIM both univariate
#           and multivariate
#
#############################################

require(asreml)
require(wgaim)
require(mpMap)
require(mpwgaim)

map <- sim.map(len=rep(200,7), n.mar=rep(51,7), eq.spacing=TRUE, include.x=FALSE)
sim.ped <- sim.mpped(4, 1, 500, 6, 1)

############### Dummy QTL to set up structure

qtl.mat <- matrix(data=c(1, 142, 0.354, -0.354, -0.354, 0.354,
                         2, 162, 0.354, -0.354, -0.354, -0.354,
                         5, 78, 0.354, -0.354, -0.354, 0.354), nrow=3, ncol=6, byrow=TRUE)

sim.dat <- sim.mpcross(map=map, pedigree=sim.ped,
                       qtl=qtl.mat,
                       seed=5)

mpSim <- maporder(sim.dat)

attr(mpSim, "type")

mpInterval <- mpcross2int(mpSim, gen.type="mpInterval")

###############  Model matrix for computing the contribution of the QTL

nqtl.col <- dim(sim.dat$qtlgeno$finals)[2]
mmat <- matrix(nrow=500, ncol=4*nqtl.col/2)
for (ii in 1:(nqtl.col/2)) {
  qtl.fac <- factor(sim.dat$qtlgeno$finals[,ii])
  mmat[,(4*ii-3):(4*ii)] <- model.matrix(~qtl.fac - 1)
}

###############  Effects for each environment

##### Environment 1
qtl.mat1 <- matrix(data=c(1, 142, 0.354, -0.354, -0.354, 0.354,
                          2, 162, 0.354, -0.354, -0.354, 0.354,
                          5, 78, 0.354, -0.354, -0.354, 0.354), nrow=3, ncol=6, byrow=TRUE)
qtl.sizes1 <- as.vector(t(qtl.mat1[,3:6]))
qtl.effect1 <- mmat %*% qtl.sizes1

##### Environment 2
qtl.mat2 <- matrix(data=c(1, 142, 0.354, -0.354, -0.354, 0.354,
                          2, 162, 0.354, -0.354, -0.354, 0.354,
                          5, 78, 0, 0, 0, 0), nrow=3, ncol=6, byrow=TRUE)
qtl.sizes2 <- as.vector(t(qtl.mat2[,3:6]))
qtl.effect2 <- mmat %*% qtl.sizes2

##### Environment 3
qtl.mat3 <- matrix(data=c(1, 142, 0.354, -0.354, -0.354, 0.354,
                          2, 162, -0.354, 0.354, 0.354, -0.354,
                          5, 78, 0.354, -0.354, -0.354, 0.354), nrow=3, ncol=6, byrow=TRUE)
qtl.sizes3 <- as.vector(t(qtl.mat3[,3:6]))
qtl.effect3 <- mmat %*% qtl.sizes3

############## Polygenic variance

pvar <- 0.5

############## Function to calculate approximate percentage variance for each QTL

perc.var <- function(qtl.mat, poly.var) {
    nfounders <- dim(qtl.mat)[2]-2
    prob <- 1/nfounders
    varq <- diag(rep(prob,nfounders)) - rep(prob,nfounders) %*% t(rep(prob,nfounders))
    gvar <- apply(qtl.mat[, -c(1,2)], 1, function(el, varq) sum((el %*% varq) * el), varq)
    totvar <- sum(gvar)+pvar
    perc.var <- 100*gvar/totvar
    round(perc.var,1)
}

############## Percentage variance for each QTL in each environment

##### Environment 1

percvar1 <- perc.var(qtl.mat1, pvar)
percvar1

##### Environment 2

percvar2 <- perc.var(qtl.mat2, pvar)
percvar2

##### Environment 3

percvar3 <- perc.var(qtl.mat3, pvar)
percvar3


############## Setup simulated data for analysis

ntrait <- 3
ngeno <- 500
nrep <- 2
set.seed(15)
Trait <- factor(rep(rep(1:ntrait, ngeno), nrep))
gvar <- matrix(c(1.0,0.9,0.7,
                 0.9,1.0,0.7,
                 0.7,0.7,1.0), ncol=3)
gchol <- t(chol(gvar))
id <- factor(rep(rep(paste0("L", 1:ngeno),each=ntrait),nrep))
pheno.data <- data.frame(y = 0, Trait=Trait, Rep=nrep, id=id)

qtleffects <- as.matrix(0, ncol=1, nrow=ntrait*ngeno)
qtleffects[rep(1:3,ngeno)==1] <- qtl.effect1
qtleffects[rep(1:3,ngeno)==2] <- qtl.effect2
qtleffects[rep(1:3,ngeno)==3] <- qtl.effect3
# qtleffects

set.seed(10)
ee <- rnorm(ntrait*ngeno*nrep,0,1)
geno <- rnorm(ntrait*ngeno,0,1)
uu <- as.vector(gchol%*%matrix(geno, nrow=ntrait))
pheno.data$y <- rep(c(9,10,12), ngeno*nrep)+
    qtleffects + sqrt(1/2)*c(uu,uu) + ee
ord <- order(pheno.data$Trait)
pheno.data<-pheno.data[ord,]

############## Univariate Models

##### Environment 1

pheno1 <- pheno.data[pheno.data$Trait == 1,]
p1.asr0 <- asreml(y ~ 1, random = ~ id, data=pheno1)
p1.qtl <- mpwgaim(p1.asr0, pheno1, mpInterval, merge.by = "id",
                  verboseLev=0, gen.type="interval", na.method.X='include',
                  data.name = "y1.data")
p1.summ <- summary(p1.qtl, mpInterval)
p1.summ
plot(p1.summ, mpInterval)

##### Environment 2

pheno2 <- pheno.data[pheno.data$Trait == 2,]
p2.asr0 <- asreml(y ~ 1, random = ~ id, data=pheno2)
p2.qtl <- mpwgaim(p2.asr0, pheno2, mpInterval, merge.by = "id",
                  verboseLev=0, gen.type="interval", na.method.X='include',
                  data.name = "y2.data")
p2.summ <- summary(p2.qtl, mpInterval)
p2.summ
plot(p2.summ, mpInterval)

##### Environment 3

pheno3 <- pheno.data[pheno.data$Trait == 3,]
p3.asr0 <- asreml(y ~ 1, random = ~ id, data=pheno3)
p3.qtl <- mpwgaim(p3.asr0, pheno3, mpInterval, merge.by = "id",
                  verboseLev=0, gen.type="interval", na.method.X='include',
                  data.name = "y3.data")
p3.summ <- summary(p3.qtl, mpInterval)
p3.summ
plot(p3.summ, mpInterval)

############## Multi-environment analysis

##### Multi-environment preliminary models

test.asr0 <- asreml(y ~ Trait - 1, random = ~ diag(Trait):id, data=pheno.data)
test.asr1 <- asreml(y ~ Trait - 1, random = ~ fa(Trait,1):id, data=pheno.data)

#####  MVMPWGAIM analysis

test.qtl <- mvmpwgaim(test.asr0, test.asr1, pheno.data, mpInterval, merge.by = "id",
                      Trait="Trait", verboseLev=0, main.effects = TRUE,
                      data.name = "mvy.data", gen.type="interval", na.method.X='include',
                      workspace=4e7, pworkspace=4e7)

##### Check for Trait by QTL interactions and fit a reduced model if needed

test.aqtl <- remlrt.mvmpwgaim(test.qtl, mvy.data, TypeI=0.05)

#####  Summary for MVMPWGAIM analysis

test.summ <- summary(test.aqtl, mpInterval)
test.summ
write.table(test.summ, file = 'QTLresults.csv', quote=FALSE,
            row.names=FALSE, sep=",")

############################ End of worked example ######################################
