# Supplementary material for: Whole-Genome Analysis of Multienvironment or Multitrait QTL in MAGIC
Source: G3 (Bethesda). 2014 Sep 1;4(9):1569–84. doi: 10.1534/g3.114.012971 (PMC4169149; doi:10.1534/g3.114.012971)
Supplement: Supporting Information [file supp_4.9.1569_FileS2.zip › FileS2/map.csv]

chr	marker	distance
1A	wsnp_Ex_c4186_7560575	0
1A	wsnp_Ex_c29186_38247956	0.502516792675073
1A	wsnp_Ex_c1255_2411550	4.67159723962762
1A	wsnp_Ex_c52086_55808126	5.1741140323027
1A	wsnp_Ex_rep_c67474_66076379	5.67663082497777
1A	wsnp_Ex_c46670_52108070	6.17914761765284
1A	wsnp_Ku_c330_683203	6.68166441032791
1A	wsnp_Ex_rep_c67492_66096650	9.24632912970544
1A	wsnp_Ex_c9600_15889471	9.74884592238051
1A	wsnp_Ex_c6476_11246531	10.2513627150556
1A	wsnp_RFL_Contig3850_4199825	10.7538795077307
1A	wPt-5160	14.9229599546832
1A	wPt-7147	15.4254767473583
1A	wPt-0164	16.4356121132343
1A	wPt-6005	17.4457474791102
1A	wPt-2976	18.4558828449862
1A	wPt-2406	18.9583996376613
1A	wPt-10944	19.4609164303363
1A	wPt-1786	20.4710517962123
1A	tPt-6091	20.9735685888874
1A	wPt-6754	21.4760853815625
1A	wPt-6853	22.4862207474384
1A	wPt-1011	22.9887375401135
1A	wsnp_Ex_c1557_2973321	24.5116979143489
1A	wsnp_Ex_c15377_23637176	25.014214707024
1A	wsnp_Ku_rep_c69362_68705297	25.5167314996991
1A	wsnp_Ex_c36911_44767554	26.0192482923742
1A	wsnp_Ex_rep_c103474_88421290	26.5217650850492
1A	wsnp_Ex_rep_c69932_68893867	27.0242818777243
1A	wsnp_Ex_c11939_19147790	27.5267986703994
1A	wsnp_JD_rep_c65095_41464278	28.0293154630745
1A	wsnp_Ex_rep_c66872_65273845	28.5318322557495
1A	wsnp_Ex_rep_c66872_65273904	29.0343490484246
1A	wsnp_Ex_rep_c66872_65273203	29.5368658410997
1A	wsnp_Ku_c12441_20092792	30.0393826337747
1A	wsnp_Ex_c11939_19147421	30.5418994264498
1A	wsnp_JD_c628_947299	31.0444162191249
1A	wsnp_Ex_c11939_19147514	31.5469330118
1A	wsnp_Ex_c48407_53323483	32.049449804475
1A	wsnp_Ex_c25730_34991010	32.5519665971501
1A	wsnp_Ex_rep_c68058_66805898	33.0544833898252
1A	wPt-1310	36.1482535757295
1A	wsnp_Ex_c9343_15514687	37.1583889416055
1A	wPt-4065	40.2521591275099
1A	wsnp_JD_c6664_7807201	44.967693101072
1A	wsnp_CAP11_c146_160903	47.5323578204495
1A	wPt-2242	55.6583042953382
1A	wPt-7972	56.1608210880133
1A	wPt-1792	57.6837814622487
1A	wPt-8016	60.7775516481531
1A	wsnp_Ra_c12759_20345987	67.1692202236474
1A	wPt-2847	85.002967420584
1A	wPt-4408	87.5676321399615
1A	wPt-5660	88.0701489326366
1A	wPt-0767	88.5726657253117
1A	wPt-9938	89.0751825179867
1A	wPt-4897	96.0382858846621
1A	wPt-5316	96.5408026773372
1A	wsnp_Ex_c6488_11266589	99.1054673967147
1A	wsnp_Ex_c3594_6568869	100.62842777095
1A	wsnp_CAP11_c29_68486	102.669527496963
1A	wsnp_Ex_c9534_15793556	103.679662862839
1A	wsnp_Ex_c23143_32377033	104.689798228715
1A	wsnp_Ex_rep_c102067_87313597	113.407467585954
1A	wsnp_CAP11_c1815_982483	113.909984378629
1A	wsnp_Ex_rep_c68141_66909343	117.003754564533
1A	wsnp_Ku_c3804_6986527	117.506271357208
1A	BE494527A_Ta_2_1	118.008788149883
1A	wPt-7784	119.531748524119
1A	wsnp_Ex_c19353_28290651	126.494851890794
1A	wsnp_JD_c20553_18260731	126.997368683469
1A	wsnp_Ex_c41953_48657850	133.960472050145
1A	wsnp_BG606986A_Ta_2_4	137.589006691886
1A	wsnp_BG606986A_Ta_2_1	138.091523484561
1A	wsnp_JD_c13384_13393159	138.594040277237
1A	wsnp_CAP7_c3472_1623955	139.604175643112
1A	wsnp_Ex_c6563_11378915	140.106692435788
1A	wsnp_Ku_c33917_43336069	140.609209228463
1A	wsnp_Ra_rep_c95460_83855592	142.132169602698
1A	wsnp_Ex_c5060_8985678	142.634686395373
1A	wsnp_Ex_rep_c104894_89466993	143.137203188048
1A	wsnp_Ex_rep_c68493_67320068	143.639719980723
1A	wsnp_Ex_c43228_49605281	144.142236773398
1A	wsnp_Ku_c17322_26392311	144.644753566073
1A	wsnp_BE517729A_Ta_2_1	145.147270358749
1A	BE517729A_Ta_2_1	146.670230732984
1A	wsnp_Ex_c9722_16062937	150.298765374726
1A	wsnp_Ex_c22284_31478675	151.821725748961
1A	wsnp_Ku_c23012_32893918	152.324242541636
1A	BM137879A_Ta_2_1	153.334377907512
1A	wsnp_BM137879A_Ta_2_1	154.344513273388
1A	wsnp_Ex_c1997_3756118	155.354648639264
1A	wsnp_Ex_c15088_23268345	155.857165431939
1A	wsnp_Ex_c1997_3755945	156.359682224614
1A	BG314157A_Ta_2_1	159.453452410519
1A	wsnp_BG314157A_Ta_2_1	160.463587776395
1A	wsnp_Ex_c6452_11213329	161.473723142271
1A	wsnp_Ra_c9209_15425473	161.976239934946
1A	wsnp_Ku_c1642_3232242	162.478756727621
1A	wsnp_CAP12_c1960_972031	162.981273520296
1A	wsnp_Ex_c32590_41222878	164.017339660958
1A	wsnp_Ex_rep_c108951_91954190	165.027475026834
1A	wsnp_BE445113A_Ta_2_1	165.529991819509
1A	wsnp_Ex_rep_c68857_67737959	168.623762005414
1A	wsnp_Ex_c21336_30465618	169.126278798089
1A	wsnp_Ex_c21193_30320134	169.628795590764
1A	wsnp_Ku_c16913_25885872	170.131312383439
1A	wPt-4801	172.172412109452
1A	wsnp_Ex_c35821_43892960	173.182547475328
1A	wsnp_Ku_c21316_31053745	173.685064268003
1A	wsnp_Ex_rep_c109742_92411838	174.187581060678
1A	wsnp_Ex_c19294_28225846	174.690097853353
1A	wsnp_JD_c10777_11374000	175.192614646028
1A	wsnp_Ex_rep_c105443_89868548	175.695131438703
1A	wsnp_Ex_c34344_42677360	176.197648231378
1A	wsnp_Ex_c12165_19452361	176.700165024053
1A	wsnp_Ku_c21356_31093507	177.202681816728
1A	wsnp_Ra_c37745_45806931	177.705198609403
1A	wsnp_Ra_c16080_24638622	178.207715402079
1A	wsnp_Ex_c12336_19686808	178.710232194754
1A	BE495786A_Ta_2_1	180.233192568989
1A	wsnp_Ku_c10065_16730445	181.756152943224
1A	wsnp_BE495786A_Ta_2_1	182.2586697359
1A	wsnp_Ex_rep_c70358_69302556	182.761186528575
1A	wsnp_Ex_c5216_9235964	183.26370332125
1A	wPt-9592	184.786663695485
1A	wsnp_Ra_rep_c110367_93018722	185.796799061361
1A	wsnp_Ex_c16592_25117132	186.299315854036
1A	wsnp_Ex_c25734_34995416	186.801832646711
1A	wsnp_Ex_c572_1138503	188.324793020947
1A	wsnp_Ex_rep_c69738_68695568	190.889457740324
1A	wsnp_Ex_c4605_8240189	191.391974532999
1A	wsnp_Ex_c18169_26977013	191.894491325674
1A	BF475149A_Ta_2_1	193.41745169991
1A	wsnp_Ex_c3906_7086162	194.940412074145
1A	wsnp_Ra_c6182_10833256	195.44292886682
1A	wsnp_Ku_c3844_7053669	195.945445659495
1A	wsnp_Ex_c12352_19708127	196.44796245217
1A	wsnp_Ex_c44049_50205457	196.950479244845
1A	wsnp_Ex_c8885_14842394	197.452996037521
1A	wsnp_Ex_c14866_22995097	197.955512830196
1A	BE585780A_Ta_2_1	199.478473204431
1A	wsnp_Ex_c15188_23387754	200.488608570307
1A	wsnp_CAP11_c1029_611774	200.991125362982
1A	wsnp_BE585780A_Ta_2_1	201.493642155657
1A	wsnp_Ex_c2357_4417439	203.016602529893
1A	wsnp_RFL_Contig373_3974834	203.519119322568
1A	wsnp_Ra_c6474_11298812	204.021636115243
1A	wsnp_Ex_c48375_53299028	204.524152907918
1A	wsnp_Ex_c2389_4479352	205.026669700593
1A	wsnp_Ex_c8162_13799067	205.529186493268
1A	wsnp_Ex_c6020_10548131	206.031703285943
1A	wsnp_Ex_c29914_38896441	206.534220078618
1A	BF478737A_Ta_2_1	207.544355444494
1A	wsnp_Ex_c2181_4089788	209.067315818729
1A	wsnp_Ex_c3253_5995011	209.569832611405
1A	wsnp_Ku_rep_c107796_93118214	210.07234940408
1A	wsnp_Ex_c3253_5994376	210.574866196755
1A	wPt-1426	212.09782657099
1A	wPt-5941	213.620786945226
1A	wsnp_BE445121A_Ta_1_8	217.249321586967
1A	BE445121A_Ta_1_1	217.751838379642
1A	wsnp_Ex_c12117_19381493	218.761973745518
1A	wsnp_Ku_c4900_8778960	219.264490538193
1A	wPt-8172	221.829155257571
1A	wPt-2872	222.839290623447
1A	wPt-1906	223.341807416122
1A	wsnp_BE490041A_Ta_2_1	226.435577602026
1A	BE490041A_Ta_2_1	227.445712967902
1A	wsnp_Ku_c34659_43981982	228.455848333778
1A	wsnp_Ex_c31983_40710608	229.465983699654
1A	wPt-2384	231.507083425667
1A	wPt-6139	232.009600218342
1A	BE586140A_Ta_2_1	233.019735584218
1A	wsnp_Ra_c26191_35761997	234.029870950094
1A	BF293576A_Ta_2_2	237.123641135998
1A	wsnp_Ku_c11896_19337444	240.75217577774
1A	wsnp_Ku_rep_c101175_88380491	241.254692570415
1A	wsnp_Ex_c10783_17554146	241.75720936309
1A	wsnp_Ex_c5323_9409407	242.259726155765
1A	wsnp_Ex_c10783_17555091	242.762242948441
1A	wPt-3904	245.35349634167
1A	wsnp_Ku_c42878_50516167	247.394596067683
1A	tPt-5413	254.935740554412
1A	BF200531A_Ta_2_1	255.945875920288
1A	wsnp_BF200531A_Ta_2_1	256.956011286164
1A	wsnp_Ex_c7252_12453079	259.520676005541
1A	wsnp_Ex_c1137_2182795	260.023192798216
1A	wsnp_Ex_c7965_13520238	260.525709590891
1A	wPt-7872	262.048669965127
1A	wPt-9266	262.551186757802
1A	wPt-4666	263.053703550477
1A	wPt-4177	265.618368269854
1A	wsnp_JD_c7522_8606553	269.246902911596
1A	wsnp_Ex_c6420_11162653	270.257038277472
1A	wPt-8076	271.779998651708
1A	wsnp_CAP11_c710_458019	274.344663371085
1A	wsnp_Ex_c2868_5293115	274.84718016376
1A	wPt-0196	276.370140537996
1A	wPt-1517	277.893100912231
1A	wPt-4029	278.903236278107
1A	wPt-6358	279.405753070782
1A	tglut148	281.97041779016
1A	tglut159	288.362086365654
1A	wPt-6709	289.885046739889
1A	wsnp_Ex_c12254_19574891	290.387563532564
1A	wsnp_Ex_c10657_17376448	291.9105239068
1B	wPt-7422	0
1B	wPt-3935	2.56466471937753
1B	wPt-8320	3.0671815120526
1B	wPt-1782	3.56969830472767
1B	wPt-2052	4.07221509740275
1B	wsnp_Ku_rep_c103074_89905152	9.34024088029406
1B	wPt-5798	10.35037624617
1B	wsnp_Ku_c13229_21142792	11.8733366204055
1B	BE637971B_Ta_1_20	12.8834719862814
1B	wsnp_BE637971B_Ta_1_20	13.3859887789565
1B	wsnp_Ex_c50340_54659660	13.8885055716316
1B	wsnp_Ku_c8592_14575931	14.3910223643067
1B	wsnp_Ex_c1137_2183723	14.8935391569817
1B	wsnp_Ex_c14896_23029875	15.3960559496568
1B	wsnp_Ex_c14361_22341570	15.8985727423319
1B	wsnp_Ex_c7705_13139890	16.4010895350069
1B	wPt-5801	17.9240499092424
1B	wPt-1139	18.4265667019174
1B	wPt-5740	18.9290834945925
1B	wPt-7460	19.4316002872676
1B	wPt-9639	19.9341170799427
1B	wPt-2230	20.4366338726177
1B	wPt-2654	20.9391506652928
1B	wPt-3753	21.4416674579679
1B	wPt-6592	21.944184250643
1B	wPt-5347	22.446701043318
1B	wPt-4574	23.456836409194
1B	wPt-6229	26.0215011285715
1B	wsnp_Ex_c14273_22230844	31.2895269114628
1B	wPt-2597	36.5575526943542
1B	wPt-3819	37.5676880602301
1B	wPt-5899	39.0906484344656
1B	wPt-1637	40.613608808701
1B	wPt-7242	41.623744174577
1B	wPt-4325	42.6338795404529
1B	wPt-2744	43.136396333128
1B	wPt-0240	43.6389131258031
1B	wsnp_Ra_c19335_28504388	45.1618735000385
1B	wsnp_Ex_c22364_31560642	45.6643902927136
1B	wsnp_BE586140B_Ta_2_1	46.1669070853887
1B	BE586140B_Ta_2_1	47.1770424512646
1B	wPt-1684	48.7000028255001
1B	wsnp_Ex_c14832_22953906	50.2229631997355
1B	wsnp_Ku_c11987_19473555	50.7254799924106
1B	wsnp_Ku_c11987_19472688	51.2279967850856
1B	wsnp_Ex_c14832_22953585	51.7305135777607
1B	wsnp_Ex_c28495_37622019	53.2534739519961
1B	wsnp_Ku_c4911_8795151	53.7559907446712
1B	wPt-0441	54.7661261105472
1B	wPt-9973	57.8598962964516
1B	wsnp_Ex_c25782_35041189	59.382856670687
1B	wsnp_Ra_c12151_19543036	60.392992036563
1B	wPt-5678	61.4031274024389
1B	wsnp_Ex_c4092_7395646	76.458382041635
1B	BE490744B_Ta_2_1	81.1739160151971
1B	BE443531B_Ta_1_1	82.6968763894325
1B	BE637864B_Ta_1_1	83.7070117553085
1B	wsnp_BE443531B_Ta_1_1	85.2299721295439
1B	wsnp_Ku_rep_c71900_71624324	85.732488922219
1B	wsnp_Ku_c230_460618	86.235005714894
1B	wsnp_BE399980B_Ta_2_1	86.7375225075691
1B	wsnp_Ra_c8506_14401408	87.2400393002442
1B	wsnp_Ex_c10869_17671164	88.2501746661202
1B	wsnp_BE637864B_Ta_1_1	88.7526914587952
1B	wsnp_JD_c4444_5575748	89.2552082514703
1B	gwm018	91.8198729708478
1B	BE442716B_Ta_2_1	95.4484076125896
1B	BE442716B_Ta_2_2	95.9509244052647
1B	wsnp_BE442716B_Ta_2_1	96.9610597711407
1B	BE591501B_Ta_2_1	99.5257244905182
1B	wsnp_BE591501B_Ta_2_1	100.535859856394
1B	wsnp_BE489692B_Ta_2_2	101.038376649069
1B	wsnp_Ra_rep_c111777_93910754	102.048512014945
1B	wPt-5284	103.571472389181
1B	wPt-8168	104.073989181856
1B	wsnp_Ex_c8865_14815305	105.596949556091
1B	wsnp_JD_c4485_5618761	106.607084921967
1B	wsnp_Ra_c7527_12935330	107.109601714642
1B	wsnp_Ra_c2027_3943817	107.612118507317
1B	wsnp_Ku_c9971_16598986	108.114635299992
1B	wsnp_Ex_rep_c67584_66224379	108.617152092667
1B	wsnp_Ra_c21032_30370234	109.119668885342
1B	wsnp_Ex_c34966_43196962	109.622185678018
1B	wsnp_Ex_c3681_6716255	110.124702470693
1B	wsnp_Ku_rep_c69901_69397257	110.627219263368
1B	wsnp_CAP11_c4558_2144436	111.129736056043
1B	wsnp_Ex_c2004_3770146	111.632252848718
1B	wsnp_CAP7_rep_c5502_2471298	112.134769641393
1B	wsnp_CAP7_c940_480745	112.637286434068
1B	wsnp_Ex_c26620_35859364	113.139803226743
1B	wsnp_Ku_c19618_29134473	113.642320019418
1B	wsnp_Ex_rep_c67942_66669791	114.144836812093
1B	wsnp_Ex_c2278_4270123	114.647353604768
1B	wsnp_Ex_c12774_20272038	115.149870397443
1B	wsnp_Ex_c2077_3894016	115.652387190118
1B	wsnp_Ex_rep_c66643_64952627	116.154903982793
1B	wsnp_Ku_c20139_29729256	116.657420775469
1B	wsnp_JD_c4641_5774711	117.159937568144
1B	wsnp_Ex_c9960_16397347	117.662454360819
1B	wsnp_Ku_c24323_34285350	118.164971153494
1B	wsnp_Ex_c5388_9527189	118.667487946169
1B	wPt-3451	119.170004738844
1B	wsnp_Ex_c6611_11451949	120.18014010472
1B	wPt-6240	122.221239830733
1B	wsnp_Ex_c30969_39821293	124.78590455011
1B	wPt-2389	126.827004276123
1B	wsnp_Ku_c39862_48205590	128.868104002136
1B	wsnp_Ex_c13310_20984763	129.370620794811
1B	wsnp_Ex_c4561_8184576	129.873137587486
1B	wsnp_BF428726B_Ta_2_2	130.375654380161
1B	BF478690B_Ta_2_1	131.385789746037
1B	wsnp_Ra_c25590_35157004	132.395925111913
1B	wsnp_JD_c5659_6814240	132.898441904588
1B	wsnp_Ra_c29782_39115548	133.400958697263
1B	wsnp_Ex_c53976_57027635	133.903475489938
1B	wsnp_BE495786B_Ta_2_1	134.405992282613
1B	wsnp_Ex_c14871_23001630	134.908509075288
1B	BG313767B_Ta_2_1	135.918644441164
1B	wsnp_Ex_c5679_9976893	136.92877980704
1B	wsnp_Ra_c25590_35156699	137.431296599715
1B	wsnp_Ex_c1600_3051075	137.93381339239
1B	BF428726B_Ta_2_2	138.943948758266
1B	wsnp_Ra_c11232_18256748	139.954084124142
1B	wsnp_Ex_c1495_2864718	140.456600916817
1B	wsnp_JD_c11014_11565501	140.959117709492
1B	wsnp_Ex_rep_c102909_87976721	143.000217435505
1B	BE495786B_Ta_2_2	146.09398762141
1B	wsnp_CAP11_c6264_2895652	147.104122987286
1B	BG606586B_Ta_2_1	150.19789317319
1B	wsnp_CAP8_rep_c4452_2170021	153.291663359094
1B	BG274294B_Ta_2_3	153.794180151769
1B	BF485168B_Ta_2_1	154.296696944444
1B	wsnp_BF485168B_Ta_2_1	154.799213737119
1B	wsnp_JD_c35642_26554827	157.892983923024
1B	wsnp_Ex_c7447_12752449	159.415944297259
1B	wsnp_CAP11_rep_c4185_1977142	159.804044564034
1B	wsnp_JD_c6331_7499499	161.327004938269
1B	wPt-3765	163.368104664282
1B	wsnp_Ex_c5245_9283053	165.409204390295
1B	wsnp_Ex_c22377_31571527	165.91172118297
1B	wsnp_BG274294B_Ta_2_3	167.434681557205
1B	wsnp_JD_c6331_7499060	168.957641931441
1B	wsnp_Ex_c1440_2764867	169.460158724116
1B	wsnp_Ku_c34980_44256215	169.962675516791
1B	wsnp_Ex_c18462_27305612	170.465192309466
1B	wsnp_Ku_c33530_43012957	170.967709102141
1B	wsnp_Ex_rep_c101231_86636951	171.470225894816
1B	wsnp_Ex_c21559_30710510	171.972742687491
1B	wsnp_Ex_c58292_59652859	172.475259480166
1B	wsnp_Ex_c8625_14468525	172.977776272841
1B	wsnp_Ku_c8235_14030979	173.480293065516
1B	wsnp_Ex_c4808_8584315	173.982809858191
1B	wsnp_Ex_c4808_8584651	174.485326650866
1B	wsnp_Ra_rep_c101899_87126448	174.987843443541
1B	wsnp_Ex_c5098_9047611	175.997978809417
1B	wsnp_Ex_rep_c66389_64589189	177.008114175293
1B	wsnp_Ex_c24663_33916344	177.510630967969
1B	wsnp_JD_c2636_3554874	178.013147760644
1B	wPt-8280	179.02328312652
1B	wPt-6690	179.525799919195
1B	wsnp_Ku_c207_407862	180.02831671187
1B	wsnp_Ex_c22439_31632880	180.530833504545
1B	wsnp_Ex_c26860_36084209	181.03335029722
1B	cfd048_1	183.598015016597
1B	wsnp_Ex_c9577_15857465	185.120975390833
1B	wsnp_Ku_c13043_20902807	186.131110756709
1B	wsnp_Ex_c23235_32471358	186.633627549384
1B	wsnp_Ex_rep_c107911_91350930	187.136144342059
1B	wsnp_Ex_c13109_20725640	187.638661134734
1B	wsnp_Ex_c21198_30327016	188.141177927409
1B	wsnp_Ex_c23230_32466568	188.643694720084
1B	wsnp_Ex_rep_c107911_91350866	189.146211512759
1B	wsnp_Ex_c5101_9052671	189.648728305434
1B	wsnp_CAP11_c287_244799	190.151245098109
1B	wsnp_Ex_c15611_23928961	190.653761890784
1B	wsnp_Ra_c2748_5223434	191.15627868346
1B	wsnp_Ex_c5101_9053178	191.658795476135
1B	wsnp_Ku_c4175_7603236	192.16131226881
1B	wPt-0705	194.202411994822
1B	wsnp_Ex_c9577_15855968	195.212547360698
1B	wsnp_Ku_c17017_26019611	195.715064153373
1B	wsnp_Ra_c26947_36495207	196.217580946049
1B	wsnp_RFL_Contig1047_63602	196.720097738724
1B	wsnp_RFL_Contig2220_1597321	198.243058112959
1B	wsnp_Ex_rep_c67299_65845319	199.253193478835
1B	wsnp_Ex_c32284_40970312	200.263328844711
1B	rPt-7906	204.978862818273
1B	wsnp_JD_rep_c63201_40318622	211.941966184948
1B	wsnp_Ex_c194_381656	212.444482977623
1B	wsnp_Ex_c18384_27213023	212.946999770299
1B	wsnp_Ex_c9091_15135511	213.449516562974
1B	wsnp_BE494527B_Ta_2_1	213.952033355649
1B	wsnp_RFL_Contig2818_2601481	214.454550148324
1B	wsnp_Ku_c41261_49287074	214.957066940999
1B	BE494527B_Ta_2_1	215.967202306875
1B	wsnp_CAP11_rep_c4253_2009273	216.977337672751
1B	wsnp_JD_c100_159424	217.987473038627
1B	wsnp_Ex_rep_c66255_64400455	218.489989831302
1B	wsnp_RFL_Contig1493_681815	220.012950205537
1B	wsnp_Ex_c26083_35336771	220.515466998212
1B	wsnp_JD_c1544_2179305	221.017983790887
1B	wsnp_Ex_c5296_9365528	223.0590835169
1B	wsnp_Ex_c5296_9365860	223.561600309575
1B	wsnp_BF200640B_Ta_2_1	224.06411710225
1B	BF200640B_Ta_2_1	225.074252468126
1B	wPt-7066	226.597212842362
1B	tPt-7980	228.120173216597
1B	wPt-2257	229.643133590833
1B	wsnp_Ra_c13959_21943006	234.911159373724
1B	wsnp_Ex_c48677_53513032	236.434119747959
1B	wsnp_Ku_rep_c107952_93214466	236.936636540634
1B	wsnp_Ku_c18881_28259811	237.439153333309
1B	wPt-5034	238.449288699185
1B	wPt-9809	239.972249073421
1B	wPt-5061	240.982384439297
1B	wsnp_CAP7_c4778_2155754	249.108330914186
1B	wPt-8832	253.823864887748
1B	wsnp_Ex_c4774_8519623	255.346825261983
1B	wsnp_Ra_c53181_56932563	262.887969748712
1B	wPt-9612	265.45263446809
1B	wsnp_Ex_c38849_46284348	269.621714915042
1B	wsnp_Ex_c4436_7981188	271.662814641055
1B	wPt-1770	279.203959127784
1B	wPt-7746	279.706475920459
1B	wPt-4651	280.208992713134
1B	wPt-1313	281.73195308737
1B	wsnp_Ra_c35998_44436619	283.773052813383
1B	wsnp_Ex_c13606_21380703	284.783188179259
1B	wsnp_Ex_c1058_2020681	291.746291545934
1B	wsnp_Ku_c2797_5284087	292.248808338609
1B	wPt-3950	293.771768712845
1B	wPt-1070	294.78190407872
1B	wsnp_Ex_c649_1279852	299.497438052283
1B	wPt-6142	303.125972694024
1B	wPt-5253	306.754507335766
1B	BG274687B_Ta_2_1	312.022533118657
1B	wsnp_Ex_c11461_18489681	313.032668484533
1B	wsnp_BG274687B_Ta_2_1	313.535185277208
1B	wsnp_Ex_c750_1474351	325.958253242133
1D	wsnp_Ex_c35886_43950574	0
1D	wsnp_Ex_rep_c66423_64641680	8.12594647488875
1D	wsnp_Ex_c15396_23659859	8.62846326756382
1D	wsnp_Ex_c3293_6072122	13.3439972411259
1D	cfd048_2	28.399251880322
1D	wsnp_Ex_c3831_6966926	31.4930220662263
1D	wsnp_Ex_c1318_2519998	31.9955388589014
1D	wsnp_Ex_c26626_35864468	32.4980556515765
1D	wPt-0077	39.4611590182519
1D	wPt-8854	39.9636758109269
1D	wsnp_Ku_c53270_57959459	46.3553443864212
1D	wsnp_Ex_c10959_17801482	46.8578611790963
1D	wPt-4316	49.4225258984738
1D	cfd065	53.0510605402156
1D	wsnp_Ex_rep_c70574_69491038	55.0921602662283
1D	wsnp_Ex_c16720_25268525	56.1022956321043
1D	wsnp_Ex_rep_c108057_91436561	57.1124309979803
1D	wPt-5457	59.153530723993
1D	wPt-0413	72.875373009081
1D	wPt-4671	74.3983333833165
1D	wPt-9380	75.4084687491925
1D	BE445121D_Ta_2_1	77.4495684752052
1D	wsnp_BE445121D_Ta_2_2	78.4597038410812
1D	wsnp_CAP8_c458_368125	79.4698392069571
1D	wsnp_CAP8_rep_c3713_1832742	79.9723559996322
1D	wsnp_CAP11_c1043_618449	80.4748727923073
1D	wsnp_CAP12_c633_339740	80.9773895849824
1D	wsnp_BE405518D_Ta_2_3	81.4799063776574
1D	BE405518D_Ta_2_2	82.4900417435334
1D	wPt-5320	83.5001771094094
1D	rPt-4471	84.0026939020845
1D	wsnp_Ku_c19622_29138795	87.0964640879888
1D	wsnp_RFL_Contig4025_4499792	100.818306373077
1D	wPt-1595	103.382971092454
1D	wPt-1387	103.885487885129
1D	wsnp_Ex_c7252_12454704	110.848591251805
1D	wsnp_Ex_c7705_13141187	111.35110804448
1D	wsnp_Ku_c17177_26216230	114.444878230384
1D	wsnp_CAP11_c8597_3709328	114.947395023059
1D	wsnp_Ex_rep_c67198_65703538	115.957530388935
1D	wsnp_Ex_c20581_29663216	117.480490763171
1D	wsnp_Ex_c13421_21142520	117.983007555846
1D	wsnp_Ku_c3682_6786230	118.485524348521
1D	wsnp_Ku_c13229_21141168	118.988041141196
1D	BE637971D_Ta_2_3	119.490557933871
1D	wsnp_BE637971D_Ta_2_3	119.993074726546
1D	wsnp_Ex_c1085_2078686	120.495591519221
1D	wsnp_Ra_c2633_5017265	120.998108311896
1D	wsnp_Ex_c1358_2601510	121.500625104571
1D	wPt-1242	123.023585478807
1D	wsnp_Ex_c17884_26647833	124.546545853042
1D	wsnp_JD_c3091_4079762	135.082597418825
1D	wPt-3855	136.092732784701
1D	wsnp_Ex_c278_538285	138.657397504078
1D	wsnp_CAP12_c55_32598	142.28593214582
1D	wPt-4647	145.379702331724
2A	wPt-3611	0
2A	wPt-6148	0.502516792675073
2A	wPt-1722	1.00503358535015
2A	wPt-8328	2.52799395958557
2A	wPt-7175	3.03051075226065
2A	rPt-6244	3.53302754493572
2A	wPt-5027	4.03554433761079
2A	wPt-8925	4.53806113028586
2A	wPt-6205	5.04057792296094
2A	wPt-0102	5.54309471563601
2A	wsnp_Ex_c997_1906952	7.06605508987144
2A	wsnp_Ex_c13945_21824927	7.56857188254651
2A	wsnp_Ku_c23598_33524385	8.07108867522158
2A	wsnp_Ex_c2772_5130007	9.08122404109756
2A	wsnp_Ex_rep_c66982_65424063	9.58374083377263
2A	wsnp_Ex_c342_670243	10.0862576264477
2A	wsnp_Ra_c21104_30458226	10.5887744191228
2A	wsnp_Ex_c28133_37275403	11.0912912117978
2A	wsnp_Ku_c33374_42877546	12.6142515860333
2A	tPt-1041	13.1167683787083
2A	wPt-2087	18.3847941615997
2A	wPt-4450	18.8873109542747
2A	tPt-1560	20.4102713285102
2A	wPt-2448	21.9332317027456
2A	tPt-5584	22.4357484954207
2A	wPt-6570	22.9382652880957
2A	BF201235A_Ta_2_4	23.9484006539717
2A	wPt-0115	24.9585360198477
2A	wsnp_RFL_Contig1951_1127302	26.4814963940831
2A	wsnp_BF201235A_Ta_2_4	26.9840131867582
2A	wPt-8490	36.9065601229501
2A	tPt-9405	37.4090769156252
2A	wPt-7721	42.1246108891872
2A	wsnp_CAP8_c2110_1147974	42.6271276818623
2A	wsnp_CAP11_rep_c4118_1946999	43.1296444745374
2A	wsnp_Ex_rep_c93362_82371808	43.6321612672124
2A	wsnp_Ex_rep_c67542_66164609	44.1346780598875
2A	wsnp_Ex_c61879_61748626	44.6371948525626
2A	wsnp_Ex_c2939_5423698	45.1397116452377
2A	wsnp_Ex_c22202_31392780	46.1498470111136
2A	wsnp_Ku_rep_c104307_90809337	46.6523638037887
2A	wsnp_CAP8_c1580_908907	48.1753241780241
2A	wPt-8068	52.8908581515862
2A	wPt-6711	53.3933749442613
2A	wPt-0568	53.8958917369363
2A	wPt-7026	65.0530693026468
2A	wsnp_Ex_c5412_9564346	66.5760296768823
2A	wsnp_Ex_c5412_9564478	67.0785464695573
2A	wPt-5029	68.6015068437928
2A	wsnp_Ex_c59373_60260876	74.993175419287
2A	wsnp_Ku_c10302_17079851	75.4956922119621
2A	wsnp_Ex_c866_1684236	75.9982090046372
2A	wsnp_JD_rep_c48914_33168544	79.0919791905415
2A	BQ168780B_Ta_2_1	86.6331236772707
2A	wsnp_BQ168780B_Ta_2_1	87.1356404699458
2A	wsnp_Ku_c15567_24223777	89.1767401959585
2A	wPt-9320	90.699700570194
2A	wPt-2435	95.9677263530853
2A	BG314532A_Ta_2_1	97.4906867273207
2A	BM140538A_Ta_2_1	98.5008220931967
2A	wsnp_Ex_rep_c101526_86881496	100.023782467432
2A	wsnp_Ex_c2887_5330426	100.526299260107
2A	wsnp_Ex_rep_c68113_66877517	101.028816052782
2A	wsnp_JD_c18695_17091254	101.531332845457
2A	wsnp_BG314532A_Ta_2_1	102.033849638132
2A	wsnp_CAP11_rep_c8768_3788007	102.536366430807
2A	wsnp_Ex_c41913_48628356	104.059326805043
2A	wsnp_Ex_c4847_8646784	104.561843597718
2A	wsnp_Ex_c20370_29434410	105.064360390393
2A	wsnp_Ex_c4847_8646583	105.566877183068
2A	wsnp_Ex_c18860_27747109	106.069393975743
2A	wsnp_BF201533A_Ta_2_3	106.571910768418
2A	CD453913A_Ta_2_1	107.582046134294
2A	BF201533A_Ta_2_3	108.084562926969
2A	wsnp_Ex_c1782_3365844	110.125662652982
2A	wsnp_Ku_rep_c102140_89178676	110.628179445657
2A	wsnp_Ex_rep_c69124_68035485	111.130696238332
2A	wsnp_Ex_c1767_3341220	112.140831604208
2A	wsnp_RFL_Contig2370_1864666	114.181931330221
2A	wsnp_BG263521A_Ta_2_2	116.223031056234
2A	wsnp_Ex_rep_c67264_65795361	116.725547848909
2A	wsnp_Ex_c7091_12199032	117.228064641584
2A	wsnp_CAP11_c1556_864919	119.269164367597
2A	wsnp_bg606625A_Ta_2_1	119.771681160272
2A	wsnp_Ex_c1499_2868716	121.812780886284
2A	wsnp_Ex_rep_c66615_64916114	123.853880612297
2A	wsnp_Ex_c25409_34677674	125.89498033831
2A	wsnp_Ex_c32079_40793255	126.397497130985
2A	wsnp_Ex_c41168_48053629	126.90001392366
2A	wsnp_Ex_rep_c68871_67756221	127.402530716335
2A	wsnp_JD_c16067_15341994	127.90504750901
2A	wsnp_Ex_c47370_52604482	130.998817694915
2A	wsnp_Ex_c17852_26612172	133.563482414292
2A	wPt-1114	135.604582140305
2A	wsnp_Ex_rep_c67621_66275106	137.645681866318
2A	wsnp_Ku_c3907_7157334	138.148198658993
2A	wsnp_JD_rep_c49684_33856127	138.650715451668
2A	wsnp_Ex_c4203_7590741	139.153232244343
2A	wsnp_Ex_c25057_34318425	140.163367610219
2A	wsnp_Ex_c24523_33770410	140.665884402894
2A	wsnp_Ex_c51288_55279360	141.67601976877
2A	wsnp_Ex_rep_c66709_65042923	142.178536561445
2A	wsnp_Ra_c30244_39523512	142.68105335412
2A	wsnp_RFL_Contig3703_3939941	143.183570146795
2A	wsnp_Ex_c2030_3807284	143.68608693947
2A	wsnp_RFL_Contig3298_3358741	144.188603732145
2A	wsnp_Ex_c14717_22800771	144.69112052482
2A	wsnp_Ex_rep_c66800_65171198	145.193637317495
2A	wsnp_CAP11_c905_550912	145.69615411017
2A	wsnp_Ku_c2325_4468237	146.198670902846
2A	wsnp_Ex_c20649_29731279	146.701187695521
2A	wsnp_Ex_c12068_19316125	147.203704488196
2A	wsnp_Ex_c20445_29515644	147.706221280871
2A	wsnp_Ex_rep_c68599_67447880	148.208738073546
2A	wsnp_JD_c3032_4015340	148.711254866221
2A	wsnp_Ex_rep_c103255_88258450	149.213771658896
2A	wsnp_Ex_c22651_31851893	149.716288451571
2A	wsnp_Ex_rep_c66270_64420584	150.218805244246
2A	wsnp_Ku_rep_c110147_94431847	150.721322036921
2A	wsnp_CAP12_c5344_2430233	151.223838829596
2A	wsnp_Ex_rep_c66809_65185215	151.726355622271
2A	wsnp_Ex_c15301_23529079	152.228872414946
2A	wsnp_Ra_c10091_16694335	152.731389207622
2A	wsnp_Ku_rep_c69876_69364477	153.233906000297
2A	wsnp_be498599A_Ta_2_2	153.736422792972
2A	wsnp_Ex_rep_c68599_67447926	154.238939585647
2A	wsnp_BE517627A_Ta_2_1	154.741456378322
2A	wsnp_Ex_c2138_4015101	155.243973170997
2A	wsnp_Ex_c8587_14418021	155.746489963672
2A	wsnp_Ex_c2138_4015881	156.249006756347
2A	wsnp_Ex_c30787_39660951	156.751523549022
2A	wsnp_CD452951A_Ta_2_1	157.254040341697
2A	wsnp_Ex_c3869_7028759	157.756557134372
2A	wsnp_Ex_rep_c75827_73041653	158.259073927047
2A	wsnp_Ex_c27023_36242252	158.761590719722
2A	wsnp_Ex_rep_c66377_64570189	159.264107512397
2A	wsnp_Ra_rep_c111721_93875204	159.766624305073
2A	wsnp_Ra_c4850_8698731	160.269141097748
2A	wsnp_Ex_rep_c66800_65171259	160.771657890423
2A	wsnp_CAP11_c1488_833183	161.274174683098
2A	be399814A_Ta_2_1	162.797135057333
2A	BE637702A_Ta_2_1	163.299651850008
2A	BE399936A_Ta_2_1	163.802168642683
2A	be498599A_Ta_2_3	164.304685435358
2A	CD452951A_Ta_2_1	164.807202228033
2A	BE517627A_Ta_2_1	165.309719020709
2A	BG608354A_Ta_2_1	165.812235813384
2A	wPt-9951	167.335196187619
2A	wPt-3209	167.837712980294
2A	wsnp_Ex_c42720_49228237	171.466247622036
2A	wsnp_Ex_c28204_37349164	171.968764414711
2A	wsnp_Ex_rep_c102538_87682273	172.471281207386
2A	wsnp_Ex_c2337_4379619	174.512380933399
2A	wsnp_BE406351A_Ta_2_2	175.014897726074
2A	BE406351A_Ta_2_2	176.02503309195
2A	BE406351A_Ta_2_1	176.527549884625
2A	BF475068A_Ta_2_1	179.092214604002
2A	wsnp_CAP8_c2677_1394934	180.102349969878
2A	wsnp_Ra_c8430_14289874	181.112485335754
2A	wPt-6361	182.12262070163
2A	wsnp_Ra_c4503_8155485	185.751155343372
2A	tPt-8937	189.920235790325
2A	wsnp_Ex_c40280_47375312	195.746926603122
2A	wsnp_JD_rep_c50243_34277175	196.249443395797
2A	wsnp_Ex_c21409_30544027	200.41852384275
2A	wsnp_Ex_c7829_13320738	203.512294028654
2A	wsnp_Ex_c10084_16572374	204.014810821329
2A	wsnp_JD_c169_270144	209.841501634127
2A	wPt-7024	211.88260136014
2A	wsnp_Ku_c16358_25225060	212.892736726016
2A	wsnp_Ra_c12874_20497763	213.395253518691
2A	wsnp_Ex_c16627_25162391	214.918213892926
2A	wsnp_Ra_c32271_41304469	215.420730685601
2A	wsnp_BE445431A_Td_2_1	215.923247478276
2A	wsnp_RFL_Contig2729_2446041	220.638781451838
2A	wsnp_Ex_c37089_44908383	221.648916817714
2A	wsnp_Ex_c59095_60108097	227.475607630512
2A	gwm294	230.569377816416
2A	wsnp_RFL_Contig2763_2509104	244.291220101504
2A	wPt-7011	247.919754743246
2A	wsnp_JD_c6872_7985864	251.01352492915
2A	wsnp_Ex_c11827_18986376	251.516041721826
2A	wsnp_CAP11_c1711_934478	252.018558514501
2A	wsnp_Ku_c33884_43306422	252.521075307176
2A	wsnp_JD_c2578_3489735	254.044035681411
2A	wsnp_Ex_c15681_24015303	255.566996055647
2A	wsnp_Ra_c66636_64922359	256.069512848322
2A	wsnp_Ex_rep_c70299_69243835	256.572029640997
2A	wsnp_Ra_c20564_29842064	257.582165006873
2A	wsnp_Ex_c5740_10081171	258.084681799548
2A	wsnp_Ex_c19003_27913936	258.587198592223
2A	wsnp_Ex_c44487_50527786	259.089715384898
2A	wsnp_CAP11_c360_282889	265.481383960392
2A	wsnp_Ra_c6586_11477949	280.536638599588
2A	wsnp_Ku_c26323_36285697	281.546773965464
2A	wsnp_Ex_c20771_29858497	284.111438684842
2A	wsnp_Ex_c3695_6740339	284.613955477517
2A	wsnp_Ex_c10555_17235832	285.116472270192
2A	wsnp_Ku_rep_c104451_90920763	293.242418745081
2A	wsnp_Ex_rep_c90786_81061397	293.744935537756
2A	wsnp_Ex_c2311_4327441	300.13660411325
2A	wsnp_BG313362A_Ta_2_1	303.230374299154
2A	wsnp_Ex_c73454_71499715	303.732891091829
2A	wsnp_Ex_c4204_7594348	304.235407884504
2A	wsnp_Ex_c53729_56868062	306.800072603882
2A	wsnp_Ex_c63909_62932669	307.302589396557
2B	wsnp_Ex_c10961_17803258	0
2B	wsnp_Ra_c1501_2991585	0.502516792675073
2B	wsnp_Ex_c259_497455	14.2243590777631
2B	wsnp_Ex_c3685_6723631	14.7268758704382
2B	wsnp_Ex_c18354_27181086	16.7679755964509
2B	wsnp_Ra_c10712_17572884	18.8090753224637
2B	wsnp_Ku_c9883_16462146	19.3115921151388
2B	wsnp_JD_c930_1368255	20.3217274810147
2B	wsnp_RFL_Contig3118_3061389	35.3769821202108
2B	wsnp_Ex_rep_c105401_89840110	36.3871174860868
2B	wsnp_Ex_rep_c66551_64836327	37.3972528519627
2B	wsnp_Ex_c19371_28311667	38.4073882178387
2B	wsnp_Ra_c26744_36299151	56.2411354147753
2B	wsnp_Ex_c1962_3696265	57.2512707806513
2B	wsnp_Ex_rep_c71023_69867676	57.7537875733264
2B	wsnp_Ex_c14711_22789762	58.7639229392024
2B	wsnp_Ex_rep_c72527_70882805	59.2664397318774
2B	wsnp_JD_c23434_20022750	61.831104451255
2B	wsnp_Ra_c407_862316	64.9248746371593
2B	BE517831B_Ta_2_2	73.6425439943982
2B	wsnp_Ex_rep_c70571_69488416	78.3580779679603
2B	wsnp_Ex_c7285_12506938	79.8810383421957
2B	BE500206B_Ta_2_1	80.8911737080717
2B	wsnp_Ra_c8489_14382125	81.3936905007468
2B	wsnp_Ex_c66052_64232430	81.8962072934218
2B	wsnp_Ku_c44441_51721669	82.3987240860969
2B	BM140364B_Ta_2_3	88.2254148988945
2B	wsnp_Ex_c18418_27251563	88.7279316915696
2B	wsnp_Ex_rep_c68704_67559626	89.2304484842446
2B	wsnp_Ex_c12671_20140295	89.7329652769197
2B	wsnp_CAP11_c3947_1867089	90.2354820695948
2B	wsnp_Ra_rep_c71728_69843225	90.7379988622698
2B	wsnp_RFL_Contig1074_103556	92.2609592365053
2B	wsnp_Ex_c2153_4043746	92.7634760291804
2B	wsnp_CAP11_rep_c8700_3756682	93.2659928218554
2B	wsnp_Ex_c22018_31192778	94.7889531960909
2B	BE404601B_Ta_2_1	95.7990885619668
2B	wsnp_CAP7_rep_c8024_3598111	99.4276232037086
2B	wsnp_Ex_c7003_12065642	99.9301399963837
2B	wsnp_Ex_c51352_55323092	100.432656789059
2B	BE500443B_Ta_2_1	100.935173581734
2B	BE445278B_Ta_2_3	101.437690374409
2B	wsnp_RFL_Contig4483_5312236	107.264381187206
2B	wsnp_Ex_rep_c67391_65971023	108.274516553082
2B	wsnp_Ex_c27867_37030229	110.315616279095
2B	wsnp_Ex_c30447_39360584	110.81813307177
2B	wsnp_Ex_c7738_13195349	111.320649864445
2B	wsnp_CAP8_c630_456418	113.885314583823
2B	wsnp_JD_c767_1143876	114.387831376498
2B	wsnp_Ex_c13351_21042379	114.890348169173
2B	wsnp_Ra_c16822_25566950	115.392864961848
2B	wsnp_BF202681B_Ta_2_2	115.895381754523
2B	wsnp_Ku_c11665_18999583	116.397898547198
2B	BE499478B_Ta_2_3	117.408033913074
2B	wsnp_BE499478B_Ta_2_1	118.41816927895
2B	BE499478B_Ta_2_1	119.428304644826
2B	wsnp_Ex_c14760_22866930	129.964356210609
2B	wsnp_Ex_c15301_23528979	130.466873003284
2B	BE403506B_Ta_1_1	140.389419939476
2B	BG274584B_Ta_2_1	141.912380313711
2B	BE403352B_Ta_1_1	146.627914287273
2B	BE399688B_Ta_2_1	147.130431079948
2B	stm773	150.224201265853
2B	BE490763B_Ta_2_3	153.317971451757
2B	BE442788B_Ta_2_1	153.820488244432
2B	BG274584B_Ta_2_3	154.323005037107
2B	BF291736B_Ta_1_1	154.825521829782
2B	BG274019B_Ta_2_1	155.328038622457
2B	BE403597B_Ta_1_1	155.830555415132
2B	BE490763B_Ta_2_1	156.333072207808
2B	wsnp_RFL_Contig4076_4580964	158.37417193382
2B	wsnp_Ex_c16496_25002840	158.876688726495
2B	wsnp_Ra_c7699_13203536	159.37920551917
2B	wsnp_Ex_c1459_2797709	159.881722311845
2B	wsnp_CAP8_c1591_913693	160.384239104521
2B	wsnp_Ex_c28252_37391595	160.886755897196
2B	wsnp_Ra_c62106_62286811	161.389272689871
2B	wsnp_JD_c4343_5462565	161.891789482546
2B	wsnp_BE399688B_Ta_2_1	162.394306275221
2B	wsnp_BE403597B_Ta_1_1	162.896823067896
2B	wsnp_Ex_c5239_9272511	163.399339860571
2B	wsnp_be471201A_Ta_1_3	163.901856653246
2B	wsnp_Ex_c18261_27078080	164.404373445921
2B	wsnp_JD_c12687_12877994	164.906890238596
2B	wsnp_Ex_c9025_15039930	165.409407031271
2B	wsnp_Ra_c31353_40494768	165.911923823946
2B	wsnp_JD_c1472_2090800	166.414440616621
2B	wsnp_Ex_c56417_58543388	166.916957409297
2B	wsnp_BE490267A_Ta_2_1	167.419474201972
2B	wsnp_BE490763B_Ta_2_1	167.921990994647
2B	wsnp_Ex_c741_1456698	168.424507787322
2B	wsnp_JD_c2367_3220232	168.927024579997
2B	wsnp_JD_c2273_3105037	169.429541372672
2B	wsnp_CAP8_c303_286918	169.932058165347
2B	wsnp_Ex_c5943_10422207	170.434574958022
2B	wsnp_Ex_c2922_5391083	170.937091750697
2B	wsnp_BG274019B_Ta_2_1	171.439608543372
2B	wsnp_JD_c16562_15675482	171.942125336047
2B	wsnp_Ku_c1075_2160176	172.444642128722
2B	wsnp_CAP11_c5554_2580044	172.947158921397
2B	wsnp_CAP11_rep_c9018_3888047	173.449675714072
2B	wsnp_Ra_c16333_24961476	173.952192506748
2B	wsnp_Ex_rep_c66809_65185323	174.962327872623
2B	wsnp_CAP11_c5554_2579815	175.464844665299
2B	wsnp_Ex_c1614_3075127	175.967361457974
2B	wsnp_Ex_c16582_25102216	176.97749682385
2B	wsnp_Ra_rep_c111598_93800332	177.987632189726
2B	wsnp_Ex_c12727_20214965	178.490148982401
2B	wsnp_Ex_c22645_31845530	180.013109356636
2B	wsnp_Ku_c2561_4878036	182.054209082649
2B	wsnp_Ex_c10941_17776989	184.095308808662
2B	wsnp_Ku_c31_62657	184.597825601337
2B	wsnp_Ex_c1541_2943791	185.607960967213
2B	wsnp_Ex_c1541_2943368	186.110477759888
2B	wsnp_Ex_c4218_7618252	186.612994552563
2B	wsnp_CAP12_rep_c4678_2134259	189.706764738467
2B	wsnp_Ex_c4542_8154800	191.74786446448
2B	wsnp_Ex_c17845_26604587	192.250381257155
2B	wsnp_Ku_c2562_4879681	195.344151443059
2B	wsnp_Ex_rep_c66482_64735570	246.426713819658
2B	be498599B_Ta_1_1	247.436849185534
2B	wsnp_Ex_c3386_6217891	248.44698455141
2B	BF202975B_Ta_2_1	249.457119917286
2B	BG608232B_Ta_2_2	249.959636709961
2B	wsnp_Ex_c5238_9271937	251.482597084197
2B	wsnp_Ex_c12634_20096724	251.985113876872
2B	wsnp_Ex_rep_c66482_64735785	252.487630669547
2B	wsnp_BF202975B_Ta_2_1	252.990147462222
2B	wsnp_Ex_c482_957514	253.492664254897
2B	wsnp_Ku_c691_1429427	253.995181047572
2B	wsnp_Ex_c45595_51343969	254.497697840247
2B	wsnp_Ku_c11850_19271281	255.000214632922
2B	wsnp_Ex_c6295_10966854	255.502731425597
2B	wsnp_Ku_c11848_19265325	256.005248218273
2B	wsnp_Ex_rep_c69928_68889412	256.507765010948
2B	wsnp_Ra_c4126_7552133	257.010281803623
2B	wsnp_Ex_c18750_27627600	257.512798596298
2B	wsnp_Ex_c16988_25586811	258.015315388973
2B	wsnp_Ex_rep_c69895_68856078	258.517832181648
2B	wsnp_Ex_c9133_15199135	259.020348974323
2B	wsnp_Ex_rep_c66524_64798744	259.522865766998
2B	wsnp_JD_c9251_10121369	260.025382559673
2B	wsnp_Ku_rep_c71198_70910111	260.527899352348
2B	wsnp_RFL_Contig1150_196572	261.030416145023
2B	wsnp_Ex_c10279_16851747	261.532932937698
2B	wsnp_Ku_rep_c107413_92888678	262.035449730373
2B	wsnp_BE604861B_Ta_2_1	262.537966523048
2B	wsnp_Ex_rep_c70228_69172301	263.040483315724
2B	wsnp_JD_c352_546108	263.543000108399
2B	wsnp_JD_c21530_18862386	264.045516901074
2B	wsnp_Ex_c11904_19092123	264.548033693749
2B	wsnp_Ex_c30037_39004913	265.050550486424
2B	wsnp_CAP11_c1436_808089	265.553067279099
2B	wsnp_Ex_c2497_4666005	266.055584071774
2B	wsnp_Ex_c15985_24399118	266.558100864449
2B	wsnp_Ku_c6183_10867720	267.060617657124
2B	wsnp_Ku_c37269_46153087	267.563134449799
2B	wsnp_Ex_c3386_6217645	268.065651242474
2B	wsnp_Ex_c14735_22823373	268.568168035149
2B	wsnp_Ex_c28243_37383894	269.070684827824
2B	wsnp_CAP11_c307_255609	269.5732016205
2B	wsnp_Ex_c22693_31898036	270.075718413175
2B	wsnp_be498599B_Ta_1_1	270.57823520585
2B	wsnp_JD_c758_1132463	273.672005391754
2B	wsnp_Ex_c128_255285	274.174522184429
2B	wsnp_BG608232B_Ta_2_2	276.215621910442
2B	wsnp_Ku_c7188_12418573	276.718138703117
2B	wsnp_RFL_Contig3802_4108582	277.220655495792
2B	wsnp_Ex_rep_c66545_64828225	277.723172288467
2B	wsnp_Ex_rep_c69016_67915892	278.225689081142
2B	wsnp_CAP11_rep_c4105_1940985	278.728205873817
2B	wsnp_Ex_c8641_14485630	279.230722666492
2B	wsnp_JD_rep_c67103_42432235	285.622391241987
2B	wsnp_Ku_c4004_7311479	290.337925215549
2B	wsnp_Ex_c29445_38480890	290.840442008224
2B	wsnp_Ex_c41558_48356814	291.342958800899
2B	wsnp_Ex_c114_230248	296.61098458379
2B	wsnp_Ex_c10441_17078853	310.332826868878
2B	wsnp_Ra_c10658_17500389	321.490004434589
2B	wsnp_Ex_c10796_17575074	323.012964808824
2B	wsnp_Ex_rep_c67561_66189356	323.515481601499
2B	BF473744B_Ta_2_2	324.525616967375
2B	BQ161465B_Ta_2_1	325.02813376005
2B	wsnp_RFL_Contig3917_4326857	331.419802335544
2B	wsnp_RFL_Contig3522_3685860	336.687828118436
2B	wsnp_Ex_c55735_58127324	337.190344911111
2B	wsnp_JD_c47318_32176833	337.692861703786
2B	wsnp_Ex_rep_c67543_66165372	338.195378496461
2B	wsnp_Ex_c17700_26446810	340.236478222474
2B	wsnp_JD_c14405_14144807	340.738995015149
2B	BF473744B_Ta_2_1	346.565685827946
2B	wsnp_Ex_c54998_57670603	349.130350547324
2B	wsnp_Ex_c24711_33964543	350.653310921559
2B	wsnp_JD_c11975_12326445	351.155827714234
2B	wsnp_BF473744B_Ta_2_1	351.658344506909
2B	wsnp_Ex_c16425_24923685	352.160861299584
2B	wsnp_Ex_c58274_59639258	353.17099666546
2B	wsnp_CAP12_c197_110707	353.673513458136
2B	wsnp_RFL_Contig2914_2757372	360.636616824811
2B	wsnp_Ex_c174_340829	362.677716550824
2B	wsnp_Ex_c3506_6414757	363.180233343499
2B	wsnp_Ex_c1016_1943126	365.744898062876
2B	wsnp_Ex_rep_c110284_92725051	366.247414855551
2B	wsnp_Ex_c11748_18884081	366.749931648226
2B	wsnp_Ex_c1016_1943827	367.252448440901
2B	wsnp_Ex_c26818_36041748	367.754965233577
2B	wsnp_Ex_c24135_33382813	368.257482026252
2B	BQ172173B_Ta_2_1	369.780442400487
2B	wsnp_JD_c12346_12607102	373.408977042229
2B	wsnp_Ex_c4024_7278036	374.419112408105
2B	wsnp_Ra_c4660_8405634	380.245803220902
2B	wsnp_Ex_c24135_33382700	380.748320013577
2B	wsnp_Ex_c24135_33382521	381.250836806252
2B	wsnp_RFL_Contig1892_1042675	383.291936532265
2B	wsnp_RFL_Contig3273_3319580	385.333036258278
2B	wsnp_Ku_c48694_54811423	387.897700977656
2B	wsnp_BG605258B_Ta_2_7	390.462365697033
2B	wsnp_RFL_Contig4402_5154408	390.964882489708
2B	wsnp_Ex_rep_c101342_86720058	391.467399282383
2B	wsnp_Ra_c17622_26522072	417.008680470683
2B	wsnp_Ku_c18587_27915541	419.57334519006
2B	wsnp_Ex_c34303_42642389	420.075861982735
2B	wsnp_CAP11_c3226_1588070	420.57837877541
2B	wsnp_Ex_rep_c103381_88353000	421.080895568086
2B	wsnp_Ex_rep_c67697_66363222	429.206842042974
2B	wsnp_Ex_c707_1391630	429.709358835649
2B	wsnp_Ex_c15646_23969140	431.232319209885
2B	wsnp_Ex_c16074_24502385	431.73483600256
2B	wsnp_CAP12_c80_46551	432.237352795235
2B	wsnp_JD_c7305_8404286	435.331122981139
2B	wsnp_RFL_Contig3911_4319047	435.833639773814
2D	wsnp_CAP7_c888_455397	0
2D	wPt-6329	5.82669081279758
2D	wsnp_JD_rep_c63957_40798083	7.349651187033
2D	ppd	31.251441234183
2D	wsnp_Ku_c3107_5818628	55.153231281333
2D	wsnp_Ex_c1944_3663988	55.6557480740081
2D	wsnp_Ku_c12022_19520410	56.1582648666831
2D	wsnp_Ku_rep_c68228_67133195	56.6607816593582
2D	wsnp_BM140538D_Ta_2_1	57.1632984520333
2D	wsnp_Ex_c19364_28303089	57.6658152447083
2D	wPt-9780	59.7069149707211
2D	gwm102	62.8006851566255
2D	wsnp_Ku_c14251_22503965	80.6344323535621
2D	wsnp_Ex_c14107_22021215	81.6445677194381
2D	wsnp_Ex_c2251_4218338	87.4712585322357
2D	wsnp_Ex_rep_c69782_68740893	90.56502871814
2D	wsnp_Ra_rep_c116793_96612614	92.0879890923755
2D	wsnp_RFL_Contig3960_4401914	93.6109494666109
2D	wsnp_Ex_rep_c68555_67394261	94.6210848324869
2D	wsnp_Ex_c25311_34578436	95.1236016251619
2D	wsnp_RFL_Contig4134_4692458	95.626118417837
2D	gwm157	102.589221784512
2D	wsnp_Ku_c8712_14751858	103.091738577187
2D	wsnp_CAP7_c2782_1329707	105.1328383032
2D	wPt-4413	109.848372276762
2D	wPt-6752	123.57021456185
2D	wPt-2160	124.072731354525
2D	wPt-6574	124.5752481472
2D	wsnp_Ra_rep_c69210_66556925	126.098208521436
2D	wsnp_Ex_c5856_10276064	126.600725314111
2D	wsnp_Ex_rep_c66348_64527919	127.103242106786
2D	wPt-2781	128.626202481021
2D	wsnp_BE426620D_Ta_2_2	129.636337846897
2D	wsnp_Ex_rep_c70132_69082297	130.138854639572
2D	wsnp_BE445431D_Ta_2_1	130.641371432248
2D	wsnp_Ex_c45487_51267140	131.143888224923
2D	wsnp_Ex_c21593_30744815	131.646405017598
2D	wPt-6704	132.656540383474
2D	BE445431D_Ta_2_1	133.159057176149
2D	wPt-9950	133.661573968824
2D	wPt-5586	134.164090761499
2D	wPt-1554	134.666607554174
2D	wsnp_BG313738D_Ta_2_1	136.189567928409
2D	BG313738D_Ta_2_1	137.199703294285
2D	wPt-9580	138.209838660161
2D	wPt-9749	141.838373301903
2D	BE490384D_Ta_1_1	142.340890094578
2D	BG313738D_Ta_2_3	142.843406887253
2D	BE490384D_Ta_1_2	143.345923679928
2D	wsnp_BE490384D_Ta_1_1	144.868884054164
2D	wsnp_Ex_c11127_18033163	145.371400846839
2D	wsnp_JD_c289_450995	152.912545333568
2D	wsnp_Ex_rep_c67149_65635258	153.922680699444
2D	wPt-9586	154.93281606532
2D	wPt-1615	155.435332857995
2D	wsnp_Ku_c2713_5145312	157.476432584008
2D	wsnp_Ra_c4712_8489753	157.978949376683
2D	wsnp_Ex_rep_c66356_64538896	158.989084742559
2D	wsnp_Ex_rep_c66276_64428549	159.491601535234
2D	wsnp_CAP11_c269_233382	159.994118327909
2D	wsnp_RFL_Contig3286_3338919	160.496635120584
2D	BG313362D_Ta_2_1	161.50677048646
2D	wPt-6394	162.516905852336
2D	wPt-0153	163.019422645011
2D	wPt-6064	163.521939437686
2D	wPt-5617	164.024456230361
2D	wPt-7921	164.526973023036
2D	wPt-6343	165.029489815711
2D	wPt-0586	165.532006608386
2D	wPt-3757	166.034523401062
2D	wPt-8319	167.044658766937
2D	wPt-9848	167.547175559613
2D	cfd0050	168.049692352288
2D	tPt-6105	171.143462538192
2D	wPt-7408	171.645979330867
3A	wsnp_Ex_c7780_13254349	0
3A	wsnp_Ex_c25132_34396655	2.56466471937753
3A	wsnp_Ex_c2723_5047601	4.08762509361296
3A	wsnp_Ex_c16864_25440739	4.59014188628803
3A	wsnp_Ra_c2339_4506620	5.0926586789631
3A	wsnp_Ex_c10014_16476905	5.59517547163817
3A	wsnp_Ra_c32633_41628677	6.09769226431325
3A	wsnp_Ex_rep_c67635_66292308	6.60020905698832
3A	wPt-9928	8.12316943122375
3A	wPt-1464	8.62568622389882
3A	wsnp_Ku_c10362_17156084	9.16487377636585
3A	wsnp_Ku_c3817_7009270	11.1903509432764
3A	wsnp_Ex_c23633_32868822	11.6928677359514
3A	BF293133A_Ta_2_2	12.2004863091523
3A	wsnp_Ex_c2573_4788116	13.2106216750283
3A	wsnp_RFL_Contig4398_5146811	13.7131384677034
3A	CF133109A_Ta_2_1	14.7232738335793
3A	wPt-1353	15.2257906262544
3A	wPt-7890	15.7283074189295
3A	wPt-1655	20.9963332018208
3A	tPt-6949	22.0064685676968
3A	tPt-0519	22.5089853603718
3A	wPt-7992	24.0319457346073
3A	wPt-2866	29.8586365474048
3A	wsnp_Ku_c7060_12212702	34.0277169943574
3A	wsnp_Ra_rep_c106523_90273922	36.5923817137349
3A	wsnp_CAP11_rep_c4157_1965583	37.09489850641
3A	wsnp_Ra_c9738_16173810	40.7234331481518
3A	wsnp_Ex_c8409_14170476	44.8925135951043
3A	wsnp_Ex_rep_c102110_87348288	45.9026489609803
3A	wPt-1688	48.9964191468847
3A	wsnp_Ex_c8240_13914674	52.6249537886264
3A	wsnp_Ku_c4568_8243646	57.3404877621885
3A	wsnp_Ex_c15674_24004513	57.8430045548636
3A	wsnp_Ex_c33765_42199371	69.0001821205741
3A	wsnp_Ex_rep_c69816_68774416	69.5026989132491
3A	wsnp_CAP11_rep_c7339_3306558	70.5128342791251
3A	wPt-7756	73.0774989985026
3A	wPt-7608	73.5800157911777
3A	wPt-1681	74.0825325838528
3A	wPt-2639	75.6054929580882
3A	wPt-4692	78.6992631439926
3A	wPt-2755	80.222223518228
3A	wsnp_Ex_rep_c102478_87635370	83.8507581599698
3A	wsnp_Ex_c742_1458743	84.3532749526449
3A	wsnp_Ex_c24432_33676448	86.9179396720224
3A	wsnp_Ex_c1141_2191485	88.4409000462578
3A	wsnp_Ra_c16278_24893033	89.9638604204933
3A	wsnp_Ex_rep_c106152_90334299	90.4663772131683
3A	wsnp_Ex_c15036_23203474	90.9688940058434
3A	wsnp_BF292295A_Ta_2_1	91.4714107985185
3A	BG604577A_Ta_1_1	92.9943711727539
3A	BF292295A_Ta_2_1	93.496887965429
3A	wsnp_JD_c9434_10274598	98.212421938991
3A	rPt-9057	100.253521665004
3A	wsnp_Ex_rep_c67349_65914945	101.776482039239
3A	BE495766A_Ta_2_1	103.817581765252
3A	wsnp_Ex_c16079_24507688	105.858681491265
3A	BE443995B_Ta_2_3	108.952451677169
3A	BE443995B_Ta_2_2	109.454968469844
3A	wsnp_Ex_c12354_19711297	110.97792884408
3A	wsnp_Ex_rep_c101340_86719239	111.480445636755
3A	wsnp_Ex_rep_c101340_86719115	111.98296242943
3A	wsnp_Ex_c16615_25147492	112.485479222105
3A	wsnp_Ex_c5929_10402147	112.98799601478
3A	wsnp_Ex_c14681_22747500	113.490512807455
3A	wsnp_Ra_rep_c99053_85689574	113.99302960013
3A	wsnp_Ex_c53364_56625806	114.495546392805
3A	wsnp_BE443995B_Ta_2_2	114.99806318548
3A	wsnp_Ex_c45438_51235587	115.500579978155
3A	wsnp_RFL_Contig4273_4946890	116.00309677083
3A	wsnp_Ex_c943_1808232	116.505613563505
3A	wsnp_JD_c1187_1731186	117.008130356181
3A	BE443995B_Ta_2_1	118.531090730416
3A	wsnp_Ex_c28310_37444843	120.054051104651
3A	wsnp_Ex_c2678_4968496	120.556567897326
3A	wsnp_Ex_c2678_4968284	121.059084690001
3A	BQ171931A_Ta_2_1	123.100184416014
3A	wsnp_Ex_c41767_48517061	124.11031978189
3A	wsnp_Ex_c12850_20377830	124.612836574565
3A	wsnp_Ex_rep_c69577_68526990	127.70660676047
3A	wsnp_JD_c5699_6859527	128.209123553145
3A	wsnp_CAP11_rep_c8750_3780311	128.71164034582
3A	wsnp_Ku_c8334_14181247	131.276305065197
3A	wsnp_Ex_rep_c66867_65267909	131.778821857872
3A	wsnp_Ex_c10667_17389292	132.281338650547
3A	wsnp_RFL_Contig4814_5829093	132.783855443223
3A	wsnp_Ex_c11085_17973016	133.286372235898
3A	wsnp_Ex_c2148_4035913	133.788889028573
3A	wsnp_RFL_Contig429_4978628	134.291405821248
3A	wsnp_Ex_c32003_40728918	134.793922613923
3A	wsnp_Ex_c9468_15696542	135.296439406598
3A	wsnp_Ex_rep_c66907_65324299	135.798956199273
3A	wsnp_Ra_c29280_38672141	136.301472991948
3A	wsnp_CAP7_c396_213601	136.803989784623
3A	wsnp_Ex_c22766_31972755	138.326950158859
3A	wsnp_Ex_c12948_20511479	138.829466951534
3A	wsnp_Ex_c22766_31972202	139.331983744209
3A	wsnp_Ex_c9458_15679797	139.834500536884
3A	wsnp_Ex_c9468_15697512	140.337017329559
3A	wsnp_BE406587A_Ta_2_1	140.839534122234
3A	wsnp_BE490613A_Ta_2_1	141.342050914909
3A	wsnp_Ex_c25668_34932304	141.844567707584
3A	BE406587A_Ta_2_1	144.409232426962
3A	BE494474A_Ta_2_3	144.911749219637
3A	wsnp_Ex_c25668_34932560	147.476413939014
3A	wsnp_JD_c3034_4017676	147.978930731689
3A	wsnp_RFL_Contig4082_4591766	148.481447524364
3A	BE490613A_Ta_2_1	150.0044078986
3A	wsnp_Ex_c1335_2556442	152.045507624613
3A	wsnp_Ex_c2331_4369782	152.548024417288
3A	wsnp_Ex_rep_c69034_67934852	153.050541209963
3A	wsnp_Ex_rep_c66865_65264070	153.553058002638
3A	wsnp_Ex_rep_c69034_67935465	154.055574795313
3A	wsnp_JD_c2743_3678590	154.558091587988
3A	wsnp_RFL_Contig4734_5671036	155.060608380663
3A	wsnp_Ex_c15100_23284023	155.563125173338
3A	wsnp_Ex_c12269_19597415	156.065641966013
3A	wsnp_Ku_c5243_9344536	156.568158758688
3A	wsnp_Ku_c9316_15647115	157.070675551363
3A	wsnp_Ex_c37208_45002588	157.573192344038
3A	wsnp_Ku_rep_c68484_67499824	158.075709136713
3A	wsnp_Ku_rep_c68484_67500021	158.578225929388
3A	wsnp_Ku_c32404_42016343	159.080742722064
3A	wsnp_Ku_c3286_6111360	159.583259514739
3A	wsnp_Ex_c12871_20402160	160.085776307414
3A	wsnp_Ex_c12269_19597341	160.588293100089
3A	wsnp_Ex_c12871_20400823	161.090809892764
3A	wsnp_Ra_c11291_18338838	161.593326685439
3A	wsnp_Ex_c11807_18960045	162.095843478114
3A	wsnp_BE490651A_Ta_2_2	162.598360270789
3A	wsnp_Ex_c41283_48140956	163.100877063464
3A	BE490651A_Ta_2_2	164.11101242934
3A	wsnp_Ex_rep_c69864_68823765	165.633972803576
3A	wsnp_Ex_c28930_38008757	166.136489596251
3A	wsnp_Ex_c27150_36365659	166.639006388926
3A	wsnp_Ku_c23901_33846711	167.141523181601
3A	wsnp_Ex_rep_c66685_65003087	167.644039974276
3A	wsnp_Ra_c744_1535534	169.685139700289
3A	wsnp_Ex_c1039_1990833	170.187656492964
3A	wsnp_Ex_c27150_36366168	171.19779185884
3A	wsnp_Ex_c11877_19055556	172.720752233075
3A	wsnp_RFL_Contig3146_3109312	173.22326902575
3A	wPt-5171	175.264368751763
3A	wsnp_Ku_c44716_51926415	176.274504117639
3A	wsnp_RFL_Contig2699_2402527	178.839168837016
3A	wsnp_Ex_c18223_27035083	179.341685629691
3A	wsnp_Ex_c11297_18254452	179.844202422367
3A	wsnp_Ex_c23056_32280827	180.346719215042
3A	wsnp_Ex_c21733_30892583	180.849236007717
3A	wsnp_Ex_c26887_36107413	183.943006193621
3A	wsnp_Ex_c101710_87025916	187.571540835363
3A	BF293500A_Ta_2_1	188.581676201239
3A	wsnp_Ku_c28147_38084247	190.104636575474
3A	wsnp_Ex_c35861_43928486	191.11477194135
3A	wsnp_Ex_c35861_43926307	191.617288734025
3A	wsnp_Ex_rep_c69919_68881108	192.1198055267
3A	wsnp_Ex_rep_c69342_68276235	192.622322319375
3A	wsnp_Ex_c5623_9891427	195.186987038753
3A	wsnp_JD_c43971_30568640	195.689503831428
3A	wsnp_Ra_c16053_24607526	196.192020624103
3A	wsnp_RFL_Contig3308_3379765	196.694537416778
3A	wsnp_Ku_c55137_59154077	197.197054209453
3A	wsnp_Ex_c14202_22145805	197.699571002128
3A	wsnp_Ex_rep_c67588_66227926	198.202087794803
3A	tPt-2603	201.830622436545
3A	wPt-3278	202.33313922922
3A	wsnp_Ex_c1894_3575749	204.897803948598
3A	wsnp_Ex_c12341_19693090	205.907939314474
3A	BG262734A_Ta_2_7	209.536473956216
3A	wsnp_BG262734A_Ta_2_3	210.546609322092
3A	wsnp_Ex_c1533_2930233	211.049126114767
3A	BG262734A_Ta_2_3	215.218206561719
3A	wPt-0416	223.935875918958
3A	wsnp_Ex_c20250_29303152	225.458836293193
3A	redA1	239.180678578281
3A	wsnp_Ku_c10468_17301216	246.143781944957
3A	wsnp_Ku_c10468_17301042	246.646298737632
3A	cfa2170_2	259.069366702557
3A	wsnp_CAP8_c6939_3242530	266.032470069232
3A	wsnp_Ex_c1903_3592518	266.534986861907
3A	wPt-7470	272.361677674705
3A	wsnp_Ex_c9377_15572157	278.753346250199
3A	wsnp_Ra_c4373_7946257	281.847116436104
3A	wPt-5125	284.940886622008
3A	wPt-5133	285.951021987884
3A	tPt-7492	286.453538780559
3A	wPt-9761	291.169072754121
3A	wsnp_Ex_c10630_17338753	292.692033128356
3A	BE604885A_Ta_2_1	293.194549921032
3A	wsnp_BE604885A_Ta_2_1	294.204685286908
3A	wsnp_CAP11_rep_c8581_3702222	298.37376573386
3A	wPt-1036	302.002300375602
3A	wsnp_Ex_c28112_37257873	306.171380822554
3A	wsnp_Ku_c46762_53407442	308.736045541932
3A	wsnp_Ex_rep_c104125_88923836	309.238562334607
3A	wsnp_Ex_c361_707953	309.741079127282
3A	wsnp_Ra_c29624_38979654	311.264039501517
3A	wsnp_Ex_rep_c104141_88935451	311.766556294193
3A	wsnp_Ex_c55096_57733841	312.269073086868
3A	wsnp_Ex_c55096_57733894	312.771589879543
3A	wPt-0549	313.274106672218
3A	tPt-6376	313.776623464893
3A	wsnp_Ex_rep_c66274_64426901	314.786758830769
3A	wPt-3978	315.796894196645
3A	wPt-3195	316.807029562521
3A	wsnp_Ex_rep_c66274_64426834	318.329989936756
3A	wsnp_Ex_c19309_28243712	318.832506729431
3A	wsnp_Ku_c217_430915	319.335023522106
3A	wsnp_Ex_c26213_35462685	319.837540314781
3A	wPt-0398	324.553074288343
3A	wPt-9160	325.055591081019
3A	wPt-8741	326.578551455254
3A	BM137927A_Ta_2_1	328.101511829489
3A	wsnp_Ex_c28679_37784735	329.111647195365
3A	wsnp_Ex_c24085_33332723	329.61416398804
3A	wsnp_Ex_c28679_37784954	330.116680780716
3A	wsnp_Ex_c60462_60905848	330.619197573391
3A	wsnp_Ku_c2249_4335279	331.121714366066
3A	wsnp_Ex_c45877_51548342	332.131849731942
3A	wsnp_Ex_c45877_51547406	332.634366524617
3A	wPt-6234	334.157326898852
3A	wPt-5476	336.72199161823
3A	wPt-8203	339.815761804134
3B	BQ162650B_Ta_2_3	0
3B	wsnp_Ra_c18153_27161629	2.04109972601276
3B	wsnp_Ex_c7316_12552186	2.54361651868783
3B	wsnp_Ex_rep_c67107_65584404	3.0461333113629
3B	wsnp_Ra_c16264_24873670	3.54865010403798
3B	wsnp_Ex_rep_c66331_64502558	4.05116689671305
3B	wsnp_Ex_c40595_47620787	4.55368368938812
3B	BE497169B_Ta_2_1	5.05620048206319
3B	wsnp_CAP11_c232_211960	6.57916085629862
3B	wsnp_Ku_c9009_15185650	19.0022288212236
3B	BE496983B_Ta_2_1	20.0123641870996
3B	wsnp_BE496983B_Ta_2_1	21.0224995529755
3B	wsnp_RFL_Contig3344_3442711	28.5636440397047
3B	wsnp_Ku_c12544_20235135	29.0661608323798
3B	wsnp_Ex_c47078_52393295	31.1072605583926
3B	wsnp_Ex_c16304_24782232	43.5303285233175
3B	wsnp_Ex_c19180_28099102	51.0714730100467
3B	wsnp_Ex_c4927_8772847	58.6126174967759
3B	wsnp_RFL_Contig3336_3426054	59.115134289451
3B	wsnp_Ex_c21930_31102685	59.6176510821261
3B	wsnp_Ex_c1097_2105209	60.1201678748011
3B	wsnp_Ex_c4156_7507247	60.6226846674762
3B	wsnp_Ra_c21559_30963208	61.1252014601513
3B	wsnp_Ex_c1097_2104088	61.6277182528263
3B	wsnp_BE497469B_Ta_2_1	65.7967986997789
3B	wsnp_BE446087B_Ta_2_1	67.8378984257916
3B	wsnp_Ex_rep_c66509_64775661	69.8789981518044
3B	wsnp_Ex_rep_c67404_65986980	71.9200978778172
3B	wsnp_JD_c8629_9594108	72.4226146704922
3B	wsnp_JD_c8158_9193784	72.9251314631673
3B	wsnp_Ex_rep_c66509_64776295	74.4480918374027
3B	wsnp_JD_c8629_9593995	76.4891915634155
3B	wsnp_JD_rep_c64656_41217526	78.5302912894283
3B	wsnp_JD_c8629_9593896	80.571391015441
3B	wsnp_Ex_rep_c70174_69125822	82.6124907414538
3B	wsnp_Ex_c257_491667	83.1150075341288
3B	wsnp_RFL_Contig2338_1839077	84.6379679083643
3B	wsnp_JD_c17082_16025440	86.1609282825997
3B	wsnp_Ex_c4888_8713275	87.1710636484757
3B	wsnp_CAP11_rep_c4143_1959234	87.6735804411508
3B	wsnp_Ex_c4888_8714379	88.1760972338258
3B	wsnp_CAP11_c1656_909791	88.6786140265009
3B	BE497469B_Ta_2_1	90.7197137525137
3B	wsnp_Ex_c14147_22077948	92.7608134785264
3B	wsnp_JD_c9902_10674725	93.2633302712015
3B	wsnp_Ex_rep_c68624_67475477	93.7658470638766
3B	wsnp_Ex_c5657_9942445	94.2683638565516
3B	wsnp_JD_c2863_3822253	94.7708806492267
3B	wsnp_Ra_c32055_41111615	95.2733974419018
3B	wsnp_Ex_c7967_13522958	95.7759142345768
3B	wsnp_CD897414B_Ta_2_1	96.2784310272519
3B	CD897414B_Ta_2_1	97.2885663931279
3B	BF291720B_Ta_2_1	97.791083185803
3B	wsnp_JD_c1843_2562950	114.216286534405
3B	wsnp_RFL_Contig1944_1115756	114.71880332708
3B	wsnp_Ex_c7021_12096881	115.221320119755
3B	wsnp_Ku_c93664_84327484	116.74428049399
3B	wsnp_Ra_rep_c74606_72470419	117.246797286665
3B	wsnp_Ku_c4078_7436510	117.74931407934
3B	wsnp_Ex_c7756_13218814	119.790413805353
3B	wsnp_Ex_c6445_11200449	120.292930598028
3B	wsnp_Ex_c3096_5709257	120.795447390703
3B	wsnp_Ex_rep_c110375_92775402	121.297964183378
3B	wsnp_Ku_c13311_21255891	121.800480976054
3B	wsnp_Ex_c12887_20427158	122.302997768729
3B	wsnp_Ex_c5418_9575485	122.805514561404
3B	wsnp_Ex_c3096_5708642	123.308031354079
3B	wsnp_Ku_rep_c72700_72370664	123.810548146754
3B	wsnp_JD_c10602_11238420	124.82068351263
3B	wsnp_Ex_c7291_12517871	125.323200305305
3B	wsnp_Ex_c1982_3731697	125.82571709798
3B	wsnp_Ex_rep_c108114_91468537	129.994797544933
3B	wsnp_JD_c5944_7102095	131.517757919168
3B	wsnp_Ex_c12220_19528388	133.040718293403
3B	wsnp_Ex_c1934_3648048	133.543235086078
3B	wsnp_Ex_c4267_7700461	134.045751878753
3B	wsnp_Ex_c29623_38630871	134.548268671429
3B	wsnp_Ex_c29984_38961431	135.050785464104
3B	wsnp_Ku_c28381_38311164	137.091885190116
3B	wsnp_Ex_c17407_26107953	137.594401982791
3B	wsnp_BQ167580B_Ta_2_1	138.096918775467
3B	wsnp_JD_c22783_19631797	138.599435568142
3B	wsnp_Ex_rep_c66349_64530060	139.101952360817
3B	wsnp_Ex_c4457_8018164	139.604469153492
3B	wsnp_BE424246B_Ta_2_2	140.106985946167
3B	wsnp_RFL_Contig4437_5225442	140.609502738842
3B	wsnp_Ex_c3130_5789791	142.132463113077
3B	wsnp_Ra_c11243_18269800	143.655423487313
3B	wsnp_Ex_c13505_21253168	144.157940279988
3B	wsnp_JD_c16245_15468917	144.660457072663
3B	wsnp_BE443288B_Ta_2_1	145.162973865338
3B	BE443288B_Ta_2_1	146.173109231214
3B	wsnp_Ra_c18164_27178459	147.18324459709
3B	wsnp_Ra_c69_149394	148.193379962966
3B	wsnp_Ra_c48924_54032104	149.203515328842
3B	wsnp_Ra_c69_149518	150.213650694718
3B	wsnp_Ex_c39124_46489956	152.254750420731
3B	wsnp_Ex_c11893_19077166	152.757267213406
3B	wsnp_Ex_rep_c68193_66971396	153.259784006081
3B	wsnp_Ex_c15047_23217632	153.762300798756
3B	wsnp_Ku_c31407_41142340	154.264817591431
3B	wsnp_RFL_Contig4270_4938701	154.767334384106
3B	wsnp_Ex_c18915_27811736	155.777469749982
3B	BE497740B_Ta_2_2	156.787605115858
3B	BE495175B_Ta_2_1	159.352269835235
3B	wsnp_JD_c4413_5541190	160.362405201111
3B	wsnp_Ex_c8208_13870372	160.864921993787
3B	wsnp_Ex_rep_c101457_86818160	161.367438786462
3B	wsnp_Ra_c1106_2225532	162.890399160697
3B	wsnp_Ex_c700_1379957	163.900534526573
3B	wsnp_Ex_c13217_20858600	167.529069168315
3B	wsnp_Ra_c67016_65144188	172.797094951206
3B	wsnp_CAP7_c5097_2266314	174.838194677219
3B	wsnp_Ra_c7158_12394405	215.88722228071
3B	wsnp_Ex_c284_548711	232.312425629312
3B	wsnp_BE444579B_Ta_2_2	233.322560995188
3B	wsnp_BE444579B_Ta_2_1	233.825077787863
3B	wsnp_Ex_c16569_25082760	236.389742507241
3B	wsnp_Ex_rep_c66380_64573939	236.892259299916
3B	wsnp_RFL_Contig3524_3689801	237.394776092591
3B	wsnp_Ex_c56591_58653455	238.917736466826
3B	wsnp_Ra_rep_c75740_73183118	258.200860507426
3D	barc0270	0
3D	barc071	28.9909247626471
3D	wsnp_Ku_c13204_21105694	30.0010601285231
3D	wsnp_Ex_c14027_21925404	32.5657248479006
3D	wsnp_Ex_c9113_15166656	33.0682416405757
3D	wsnp_Ex_c25945_35205959	33.5707584332507
3D	wsnp_Ra_c7174_12417331	34.0732752259258
3D	wsnp_Ex_c25945_35206573	34.5757920186009
3D	wsnp_Ex_c8316_14023638	35.078308811276
3D	wsnp_Ex_c14027_21925629	35.580825603951
3D	wsnp_CAP11_c1051_622082	39.2093602456928
3D	wsnp_Ku_rep_c87658_81274182	39.7118770383679
3D	wPt-3426	145.725053848372
3D	wPt-6337	146.735189214248
3D	wPt-3134	147.745324580124
3D	wPt-2464	148.247841372799
3D	wPt-9335	148.750358165475
3D	wsnp_Ra_rep_c69820_67401482	149.760493531351
3D	wPt-6965	151.283453905586
3D	wPt-2367	151.785970698261
3D	wPt-0965	152.288487490936
3D	wPt-7788	152.791004283611
4A	wsnp_Ku_c5566_9864771	0
4A	wsnp_Ex_c7489_12809914	0.502516792675073
4A	wsnp_Ra_c4400_7986499	1.00503358535015
4A	wsnp_Ex_c7489_12810235	1.50755037802522
4A	wPt-6390	6.77557616091653
4A	wPt-6757	9.86934634682091
4A	wPt-5271	10.371863139496
4A	wPt-4680	10.8743799321711
4A	wPt-9675	14.5029145739128
4A	wPt-1961	16.0258749481483
4A	wPt-4620	17.5488353223837
4A	wPt-3729	18.0513521150588
4A	wPt-9641	18.5538689077338
4A	wPt-8657	19.0563857004089
4A	wPt-7891	19.558902493084
4A	wPt-0764	21.0818628673194
4A	wPt-2836	21.5843796599945
4A	wPt-1155	23.1073400342299
4A	wPt-9418	23.609856826905
4A	wPt-4424	24.1123736195801
4A	wsnp_Ex_c17294_25964947	25.122508985456
4A	wsnp_Ex_c1675_3183614	25.6250257781311
4A	wsnp_Ex_c13953_21831752	26.1275425708062
4A	wPt-7919	27.6505029450416
4A	wPt-4064	28.6606383109176
4A	wsnp_RFL_Contig4475_5295587	29.1631551035926
4A	wsnp_Ku_c20949_30631810	30.6861154778281
4A	wsnp_Ex_c16369_24860698	31.1886322705031
4A	wsnp_Ku_c7102_12271432	31.6911490631782
4A	wsnp_Ex_c7280_12498193	32.1936658558533
4A	wsnp_Ex_c11474_18507872	32.6961826485284
4A	wPt-2401	35.7899528344327
4A	wPt-6900	36.8000882003087
4A	wPt-5578	37.3026049929838
4A	wPt-3449	39.3437047189965
4A	wPt-7807	39.8462215116716
4A	wPt-5112	40.3487383043467
4A	wPt-8167	41.8716986785821
4A	wPt-3108	42.3742154712572
4A	wPt-3796	43.3843508371332
4A	wPt-7168	47.0128854788749
4A	wsnp_Ku_c20949_30631900	50.1066556647793
4A	wPt-6502	52.1477553907921
4A	wPt-3937	54.1888551168048
4A	wPt-6404	55.1989904826808
4A	wPt-2291	55.7015072753559
4A	wPt-3150	59.3300419170977
4A	wPt-0538	60.8530022913331
4A	wsnp_Ex_c16814_25373602	61.3555190840082
4A	wsnp_CAP7_c254_138937	61.8580358766832
4A	wsnp_Ku_c20783_30448706	62.3605526693583
4A	wPt-2903	63.3706880352343
4A	wPt-0804	63.8732048279093
4A	wPt-4596	64.3757216205844
4A	wsnp_Ex_c1246_2393249	65.8986819948198
4A	wPt-3655	89.8004720419698
4A	wPt-5857	93.4290066837116
4A	wPt-5951	94.4391420495876
4A	wPt-5969	95.962102423823
4A	BG607523B_Ta_2_4	96.972237789699
4A	wPt-6997	101.141318236652
4A	wPt-3810	104.769852878393
4A	wPt-3374	106.292813252629
4A	wPt-7939	107.302948618505
4A	wsnp_Ex_c3988_7221220	109.344048344517
4A	wsnp_Ex_c6514_11307200	109.846565137193
4A	wsnp_Ex_c26740_35969367	110.349081929868
4A	wsnp_Ex_c26776_36003586	110.851598722543
4A	wsnp_BG607523B_Ta_2_4	111.354115515218
4A	wsnp_JD_c27162_22206547	112.877075889453
4A	wsnp_Ku_c8391_14261321	115.441740608831
4A	wsnp_CAP11_c8366_3622210	119.070275250572
4A	BF474410A_Ta_1_1	120.593235624808
4A	BF474862A_Ta_2_1	129.310904982047
4A	wsnp_BF474862A_Ta_2_1	130.321040347923
4A	wsnp_Ra_rep_c70233_67968353	131.331175713799
4A	wsnp_Ex_c28728_37832012	132.341311079675
4A	wsnp_Ex_c20041_29076295	132.84382787235
4A	wsnp_Ra_c16476_25132652	133.346344665025
4A	wsnp_Ex_c41313_48161689	135.911009384402
4A	wPt-0162	139.539544026144
4A	wsnp_Ra_rep_c87547_79842909	143.168078667886
4A	wsnp_Ex_c41074_47987860	151.885748025125
4A	wsnp_Ex_c612_1213451	156.601281998687
4A	wPt-4660	160.770362445639
4A	wPt-7355	164.398897087381
4A	wPt-3435	164.901413880056
4A	wsnp_Ku_c4924_8816643	168.529948521798
4A	wsnp_Ku_c3237_6024936	169.032465314473
4A	wsnp_Ex_c5470_9657856	170.042600680349
4A	wsnp_Ex_c19207_28125072	171.052736046225
4A	barc170	174.681270687967
4A	wmc650	177.245935407344
4A	zxq118	178.25607077322
4A	wsnp_Ku_c4342_7887834	179.266206139096
4A	wsnp_Ex_c12812_20324273	179.768722931771
4A	wsnp_Ex_c13031_20625900	180.271239724447
4A	PM19	183.365009910351
4A	gwm397B	185.406109636364
4A	BE590748A_Ta_2_1	185.908626429039
4A	wsnp_Ku_c1205_2398925	188.473291148416
4A	wsnp_Ex_c539_1072859	188.975807941091
4A	wsnp_Ex_c48449_53350799	194.802498753889
4A	wsnp_JD_c8309_9321723	195.305015546564
4A	wsnp_Ex_c19773_28772235	195.807532339239
4A	BF474615A_Ta_1_1	202.199200914733
4A	BG604678A_Ta_1_2	202.701717707408
4A	BG604678A_Ta_1_3	203.204234500083
4A	BF474615A_Ta_1_4	203.706751292758
4A	BE442666A_Ta_2_1	204.209268085434
4A	BE404977A_Ta_1_1	204.711784878109
4A	wsnp_BF474615A_Ta_1_1	205.214301670784
4A	wsnp_BE404977A_Ta_1_1	205.716818463459
4A	wsnp_Ex_c64593_63334637	206.219335256134
4A	wsnp_Ex_c2403_4502745	206.721852048809
4A	wsnp_Ex_rep_c66706_65037564	207.731987414685
4A	wsnp_Ex_rep_c67054_65517671	208.742122780561
4A	wsnp_Ku_c13640_21686670	209.244639573236
4A	wsnp_Ex_rep_c68569_67411985	209.747156365911
4A	wsnp_Ex_c62821_62299834	210.249673158586
4A	wsnp_RFL_Contig25_2082245	211.259808524462
4A	wsnp_Ex_c9035_15054913	211.762325317137
4A	wsnp_Ex_c1373_2628597	212.264842109812
4A	wsnp_Ex_c7528_12868250	212.767358902487
4A	wsnp_Ex_c56880_58824784	213.777494268363
4A	wsnp_Ra_c13301_21079434	214.280011061038
4A	wsnp_Ex_c28092_37240192	214.782527853713
4A	wsnp_Ex_c10886_17694220	215.285044646388
4A	wsnp_Ex_c5492_9691880	215.787561439064
4A	wsnp_Ku_c2695_5112974	216.290078231739
4A	wsnp_Ex_rep_c69093_68002098	216.792595024414
4A	wsnp_Ex_c12_21212	217.295111817089
4A	wsnp_Ex_c13623_21404172	217.797628609764
4A	wsnp_Ex_c11663_18779609	218.300145402439
4A	wsnp_Ex_rep_c70327_69270561	218.802662195114
4A	wsnp_Ex_c14793_22908184	219.305178987789
4A	wsnp_Ex_c14793_22908140	219.807695780464
4A	wsnp_Ex_c5979_10480527	220.310212573139
4A	wsnp_CAP7_c2931_1395666	221.320347939015
4A	BE398523A_Ta_2_1	223.885012658393
4A	wmc420	225.407973032628
4A	wPt-3398	227.972637752006
4A	wPt-9251	228.475154544681
4A	wsnp_Ex_c31173_39999624	233.743180327572
4A	wsnp_Ra_rep_c107017_90667618	234.245697120247
4A	wsnp_JD_c5620_6774675	234.748213912922
4A	wsnp_Ex_c7011_12080274	235.250730705597
4A	wsnp_Ex_c8131_13753986	236.260866071473
4A	wsnp_Ex_c31006_39850673	236.763382864148
4A	wsnp_JD_c4217_5322858	237.265899656823
4A	wsnp_Ra_c16634_25331368	237.768416449498
4A	wsnp_JD_c15643_15039462	238.270933242174
4A	wsnp_Ex_c15282_23505878	238.773450034849
4A	wsnp_Ex_rep_c102623_87746777	239.275966827524
4A	wsnp_Ku_c7197_12439730	239.778483620199
4A	wsnp_JD_c27944_22630918	240.281000412874
4A	wsnp_Ku_c50991_56423610	240.783517205549
4A	wsnp_BE442776A_Ta_2_1	241.286033998224
4A	wsnp_Ex_c1387_2659020	241.788550790899
4A	wsnp_JD_c14769_14413046	242.291067583574
4A	wsnp_Ex_c10527_17198865	242.793584376249
4A	wsnp_Ku_c14515_22860258	243.296101168924
4A	wsnp_BE445427A_Ta_2_1	243.798617961599
4A	wsnp_Ku_c30381_40208899	244.301134754274
4A	wsnp_Ex_c12818_20334501	244.803651546949
4A	wsnp_Ex_c6644_11508418	245.306168339625
4A	wsnp_JD_c19109_17348071	245.8086851323
4A	BE497618A_Ta_1_1	248.373349851677
4A	wPt-9738	249.896310225913
4A	BE442869A_Ta_2_1	251.419270600148
4A	BE442776A_Ta_2_1	251.921787392823
4A	BE497224A_Ta_2_1	252.424304185498
4A	BE497224A_Ta_2_5	252.926820978173
4A	BE442961A_Ta_2_1	253.429337770848
4A	BE591195A_Ta_1_1	257.05787241259
4A	wsnp_Ex_rep_c67799_66488792	259.098972138603
4A	wsnp_Ex_c10390_17007929	259.601488931278
4A	wsnp_BE591195A_Ta_1_1	260.611624297154
4A	wsnp_Ku_rep_c101597_88729428	261.62175966303
4A	wsnp_Ku_rep_c76865_75281903	263.144720037265
4A	wsnp_Ex_c36701_44603531	265.185819763278
4A	wsnp_Ex_c5487_9685671	266.195955129154
4A	wsnp_Ex_c55245_57821389	266.698471921829
4A	wsnp_Ex_c6320_11003498	267.200988714504
4A	wsnp_Ex_c55245_57821568	267.703505507179
4A	wsnp_Ex_c5690_9994305	268.713640873055
4A	wsnp_BM138178A_Ta_2_1	269.723776238931
4A	BM138178A_Ta_2_1	271.246736613167
4A	wsnp_Ex_rep_c67145_65628860	272.256871979043
4A	wPt-9778	288.682075327644
4A	tPt-4753	289.184592120319
4A	wsnp_Ex_c28429_37553452	321.880915490653
4A	wsnp_Ex_c4752_8482625	327.70760630345
4A	wsnp_BE497160A_Ta_1_1	334.670709670126
4A	BE497160A_Ta_1_1	335.173226462801
4A	BE405275A_Ta_1_1	335.675743255476
4A	wsnp_Ex_c9928_16346945	344.393412612715
4A	wsnp_Ex_rep_c68680_67535670	351.35651597939
4A	BE591739A_Ta_2_4	352.366651345266
4A	wsnp_JD_c64_103934	353.889611719501
4A	BE591739A_Ta_2_1	354.899747085377
4A	BE591739A_Ta_2_2	356.422707459613
4A	wsnp_Ex_c13354_21047873	363.385810826288
4B	wsnp_Ex_c16018_24438963	0
4B	wsnp_Ku_c7838_13435765	0.502516792675073
4B	wPt-5338	6.89418536816932
4B	wPt-1032	7.39670216084439
4B	wsnp_Ex_c24059_33304285	9.96136688022192
4B	wsnp_Ra_c10988_17932922	13.0551370661263
4B	wsnp_Ex_c4125_7456528	13.5576538588014
4B	wsnp_BE638137B_Ta_2_2	14.0601706514764
4B	wPt-8292	15.5831310257119
4B	BE638137B_Ta_2_2	16.5932663915878
4B	BE638137B_Ta_2_5	17.0957831842629
4B	wsnp_Ex_c4148_7494665	25.2217296591517
4B	wsnp_Ex_c4148_7495656	25.7242464518267
4B	wPt-4243	28.2889111712043
4B	wPt-8687	30.330010897217
4B	tPt-4214	32.3711106232298
4B	BG604404B_Ta_2_2	34.9357753426073
4B	wsnp_BG604404B_Ta_2_2	35.9459107084833
4B	wsnp_Ex_rep_c67136_65617520	37.4688710827187
4B	wPt-0391	40.0335358020962
4B	wsnp_CAP7_c599_312057	41.5880651555978
4B	wsnp_Ex_c6381_11093111	42.0905819482729
4B	wsnp_Ex_rep_c67510_66116823	42.5930987409479
4B	wsnp_Ku_c10515_17368422	43.095615533623
4B	wsnp_Ex_c14138_22066009	44.105750899499
4B	wsnp_Ex_c38704_46166494	44.6082676921741
4B	wsnp_Ex_c39876_47057394	46.1312280664095
4B	wsnp_Ra_rep_c74879_72651462	46.6337448590846
4B	wsnp_Ex_c15490_23776560	47.1362616517596
4B	wsnp_Ex_c5187_9195120	58.2934392174701
4B	wsnp_Ex_c13764_21585737	63.0089731910322
4B	wsnp_Ex_rep_c67159_65649966	68.2769989739235
4B	wsnp_Ex_c26285_35532440	68.7795157665986
4B	wsnp_Ra_c1146_2307483	74.6062065793961
4B	wsnp_CAP7_rep_c12539_5292305	75.6163419452721
4B	wsnp_CAP12_c1101_569479	77.6574416712849
4B	wsnp_Ex_c16825_25387841	79.1804020455203
4B	wsnp_Ex_c48922_53681502	80.1905374113963
4B	wsnp_Ex_c32127_40841791	80.6930542040713
4B	BG263563B_Td_2_1	81.7031895699473
4B	wsnp_Ex_c22785_31991697	82.2057063626224
4B	wsnp_Ex_c72198_70679871	83.2158417284984
4B	wsnp_Ku_c17721_26864251	83.7183585211734
4B	wsnp_Ku_c8128_13866660	84.2208753138485
4B	wsnp_Ex_c30581_39482788	84.7233921065236
4B	wsnp_Ku_c27456_37405672	85.2259088991987
4B	wsnp_CAP12_rep_c4278_1949864	85.7284256918737
4B	wsnp_Ra_c18498_27571740	86.2309424845488
4B	wsnp_Ex_c19319_28253742	86.7334592772239
4B	wsnp_Ra_c22026_31453420	87.235976069899
4B	wPt-6209	89.2770757959117
4B	wsnp_Ku_c13052_20918857	94.545101578803
4B	wsnp_Ex_c4358_7854194	95.555236944679
4B	wsnp_Ex_c14687_22759306	96.0577537373541
4B	wsnp_Ex_c32540_41180493	96.5602705300291
4B	wsnp_Ex_c25373_34639805	97.5704058959051
4B	wsnp_Ex_c16083_24512551	98.0729226885802
4B	wsnp_Ra_c1992_3876325	98.5754394812553
4B	wsnp_Ex_rep_c70265_69211592	100.098399855491
4B	wsnp_BE405519B_Ta_1_1	100.600916648166
4B	BE405519B_Ta_1_1	101.611052014042
4B	wsnp_Ra_c15715_24192817	103.134012388277
4B	wsnp_JD_c1549_2185341	104.656972762513
4B	wsnp_RFL_Contig4151_4728831	105.159489555188
4B	wPt-3908	107.724154274565
4B	wPt-4918	110.288818993943
4B	wPt-1708	112.329918719955
4B	wsnp_Ex_c8913_14881924	114.894583439333
4B	wsnp_Ex_c18433_27269748	115.397100232008
4B	wsnp_Ex_c17211_25859780	117.961764951386
4B	rht1	120.002864677398
4B	BF482960B_Ta_1_4	121.013000043274
4B	wsnp_Ku_c8075_13785546	128.554144530004
4B	wsnp_CAP11_c1103_647926	129.56427989588
4B	wsnp_Ku_c6242_10965132	130.066796688555
4B	wsnp_Ex_c7362_12622736	130.56931348123
4B	wsnp_CAP7_c1723_854530	131.579448847106
4B	wsnp_Ex_c30695_39579408	134.67321903301
4B	wsnp_Ex_c6739_11646407	137.766989218914
4B	wsnp_Ex_c37502_45236634	139.28994959315
4B	wsnp_Ex_c16389_24884920	139.792466385825
4B	wsnp_JG_c575_352960	140.802601751701
4B	wsnp_Ra_c9755_16199734	141.305118544376
4B	wsnp_Ex_c13357_21054802	143.346218270389
4B	wPt-1931	144.356353636265
4B	BF483640B_Ta_2_2	146.921018355642
4B	wsnp_BF483640B_Ta_2_2	147.931153721518
4B	wsnp_Ex_c17561_26284882	150.495818440896
4B	wsnp_Ku_c12399_20037334	154.124353082637
4B	wsnp_Ex_c31121_39955117	155.134488448513
4B	wPt-4607	156.144623814389
4B	wPt-1046	157.154759180265
4B	wPt-2141	157.65727597294
4D	rht2	0
4D	wsnp_Ex_c9440_15657149	10.5360515657826
4D	wsnp_Ex_rep_c107564_91144523	11.0385683584577
4D	wsnp_Ex_c4185_7559420	18.0016717251331
4D	wsnp_Ex_c683_1341113	20.0427714511458
4D	wPt-0941	23.6713060928876
4D	wsnp_Ku_c9140_15390166	24.6814414587636
4D	wsnp_Ex_rep_c67296_65839761	26.7225411847763
4D	wsnp_Ex_c12844_20370784	31.4380751583384
4D	wmc457	31.9405919510135
4D	wsnp_Ex_c49005_53739745	33.4635523252489
4D	wPt-3058	36.0282170446264
4D	wsnp_Ex_c12450_19850925	37.0383524105024
4D	wsnp_Ku_rep_c109720_94223856	37.5408692031775
4D	wsnp_Ku_c16998_25992746	38.0433859958526
4D	wsnp_Ex_rep_c79748_75305162	43.8700768086501
4D	wsnp_BF473052D_Ta_2_1	49.1381025915414
4D	BF473052D_Ta_2_1	50.1482379574174
4D	wsnp_Ex_c3603_6584235	55.974928770215
4D	wsnp_Ex_c42133_48794975	56.985064136091
4D	wsnp_Ku_rep_c70792_70439377	63.3767327115852
4D	wsnp_Ex_c34252_42593715	72.6932116211599
4D	wsnp_Ex_c193_379727	103.502518592351
4D	BE499546D_Ta_1_1	105.543618318363
4D	BE405269D_Ta_1_1	106.046135111039
5A	wPt-4837	0
5A	wPt-2768	1.52296037423543
5A	wsnp_Ex_c905_1748920	6.79098615712674
5A	wPt-7895	9.35565087650427
5A	wsnp_Ex_c6209_10838852	11.9203155958818
5A	wsnp_Ku_c9559_16000086	21.2367945054565
5A	wsnp_RFL_Contig1899_1055139	22.2469298713324
5A	wsnp_JD_c940_1381248	22.7494466640075
5A	wsnp_JD_c940_1381378	23.2519634566826
5A	wsnp_Ex_rep_c102143_87374122	23.7544802493577
5A	wsnp_Ku_c1254_2498515	24.2569970420327
5A	wsnp_Ex_c11992_19213600	27.8855316837745
5A	wsnp_Ex_c9842_16228523	31.5140663255163
5A	wsnp_CAP7_c2282_1107112	34.6078365114207
5A	wsnp_Ku_c7890_13514597	35.1103533040957
5A	wsnp_BF201102A_Ta_2_1	35.6128700967708
5A	wsnp_Ex_rep_c69526_68472665	36.1153868894459
5A	wsnp_Ex_c31830_40573624	36.617903682121
5A	wsnp_Ex_rep_c67179_65674582	37.6280390479969
5A	BF201102A_Ta_2_1	39.6691387740097
5A	wsnp_Ku_c7890_13513783	40.6792741398857
5A	wsnp_Ex_c4211_7606269	41.1817909325607
5A	wsnp_Ex_c5013_8914160	41.6843077252358
5A	wsnp_BE499835A_Ta_2_2	42.6944430911118
5A	BE499835A_Ta_2_2	43.1969598837869
5A	BE499835A_Ta_2_1	43.6994766764619
5A	wsnp_Ex_c807_1586396	44.7096120423379
5A	wsnp_BE499835A_Ta_2_1	45.212128835013
5A	wsnp_Ex_c62701_62229607	45.714645627688
5A	wPt-4131	47.2376060019235
5A	cfa2104_2	52.5056317848148
5A	BF292081A_Ta_2_1	66.2274740699028
5A	wsnp_JD_rep_c61843_39601402	69.8560087116446
5A	wsnp_Ra_rep_c69221_66574148	70.3585255043196
5A	wsnp_Ex_c2718_5038502	73.452295690224
5A	wsnp_Ex_c5267_9318903	73.9548124828991
5A	wsnp_Ex_c62351_62025689	74.4573292755742
5A	wsnp_Ex_c30178_39124189	75.9802896498096
5A	wsnp_Ex_c19892_28910730	78.5449543691871
5A	wsnp_BE496976A_Ta_2_1	79.0474711618622
5A	barc186	81.088570887875
5A	BE498878A_Ta_2_1	82.0987062537509
5A	wPt-2826	82.601223046426
5A	wPt-0605	83.1037398391011
5A	BE496976A_Ta_2_1	85.1448395651138
5A	wPt-8236	87.1859392911266
5A	wsnp_BE498768A_Ta_2_1	88.1960746570026
5A	BE498768A_Ta_2_1	89.2062100228785
5A	tPt-9702	90.2163453887545
5A	wPt-8466	90.7188621814296
5A	wsnp_Ex_c11874_19050989	91.2213789741047
5A	wsnp_Ex_c7841_13337935	91.7238957667797
5A	wsnp_BE444644A_Ta_2_2	92.2264125594548
5A	wsnp_Ex_c19820_28829623	93.2365479253308
5A	wsnp_Ex_c7668_13089715	93.7390647180058
5A	wsnp_BE426080A_Ta_2_1	94.2415815106809
5A	wsnp_Ku_c11110_18216209	94.744098303356
5A	wsnp_RFL_Contig4136_4696148	95.2466150960311
5A	BE426080A_Ta_2_1	96.256750461907
5A	wsnp_Ku_c48254_54492007	100.42583090886
5A	wsnp_Ex_rep_c68117_66883366	100.928347701535
5A	wsnp_Ex_c3369_6192815	101.43086449421
5A	wsnp_Ku_c933_1913402	101.933381286885
5A	wsnp_Ex_rep_c72507_70869798	106.102461733837
5A	BE442892A_Ta_2_1	107.112597099713
5A	wmc418	110.741131741455
5A	BE497368A_Ta_2_1	114.910212188408
5A	wsnp_CD453438A_Ta_2_1	115.412728981083
5A	CD453438A_Ta_2_1	116.422864346959
5A	wsnp_JD_c6047_7211052	117.432999712835
5A	wsnp_Ku_c5071_9049540	118.443135078711
5A	wsnp_Ku_c5071_9050628	118.945651871386
5A	wsnp_Ex_rep_c101757_87065032	119.448168664061
5A	wsnp_JD_c1796_2496653	120.458304029937
5A	wsnp_Ex_rep_c68441_67261799	120.960820822612
5A	wsnp_Ex_c43578_49857984	121.463337615287
5A	wsnp_BE443187A_Ta_2_3	122.986297989522
5A	wsnp_BE497820A_Ta_2_2	123.488814782197
5A	BE497820A_Ta_2_2	123.991331574872
5A	BE443187A_Ta_2_1	124.493848367548
5A	wsnp_BE443187A_Ta_2_2	125.503983733424
5A	wsnp_Ex_rep_c68829_67704044	126.5141190993
5A	wsnp_Ku_c6319_11093041	129.078783818677
5A	wsnp_Ex_rep_c66900_65314083	129.581300611352
5A	wsnp_Ex_c26509_35754592	130.083817404027
5A	wsnp_Ra_c23878_33418076	130.586334196702
5A	wsnp_Ex_c17268_25935536	131.088850989377
5A	BE443745A_Ta_2_2	131.591367782052
5A	wsnp_Ex_c4921_8763722	132.093884574727
5A	rPt-3563	136.26296502168
5A	wPt-3509	139.356735207584
5A	BE442676A_Ta_2_1	140.87969558182
5A	BE443745A_Ta_2_1	141.889830947696
5A	wsnp_BE443745A_Ta_2_1	142.392347740371
5A	wsnp_Ku_rep_c68259_67171095	142.894864533046
5A	wsnp_Ku_c14275_22535693	145.459529252423
5A	wsnp_Ex_c32825_41419391	146.982489626659
5A	wsnp_Ex_c3838_6981043	147.485006419334
5A	wsnp_Ex_c31017_39858962	147.987523212009
5A	wsnp_Ex_c1279_2451699	148.997658577885
5A	wPt-8226	150.007793943761
5A	wsnp_Ex_c94356_82888150	150.510310736436
5A	wPt-1422	153.074975455814
5A	wsnp_Ku_c35386_44598937	157.790509429376
5A	wsnp_Ex_rep_c69475_68416668	160.88427961528
5A	wsnp_Ku_c15816_24541712	161.386796407955
5A	wsnp_Ex_c10127_16635328	162.396931773831
5A	wsnp_BE495277A_Ta_2_5	162.899448566506
5A	BE495277A_Ta_2_5	163.401965359181
5A	BE494426A_Ta_1_1	163.904482151856
5A	BE495277A_Ta_2_1	164.406998944531
5A	BE517711A_Ta_1_1	165.929959318767
5A	wsnp_Ex_c49211_53875600	166.940094684643
5A	wsnp_Ex_c24215_33462239	171.109175131595
5A	wsnp_Ex_c19519_28487099	172.632135505831
5A	wsnp_CAP11_c1740_947838	173.134652298506
5A	wPt-9094	174.657612672741
5A	wsnp_CAP7_rep_c5427_2436269	176.180573046977
5A	wsnp_Ex_c18941_27840714	179.274343232881
5A	wsnp_Ra_c17216_26044790	181.839007952259
5A	wsnp_Ex_c18941_27841286	184.403672671636
5A	wsnp_Ku_c12211_19780409	185.413808037512
5A	wsnp_Ex_c47684_52820187	189.042342679254
5A	wPt-4262	191.083442405267
5A	BE399939A_Ta_2_1	192.093577771143
5A	wsnp_Ex_c9927_16346100	197.92026858394
5A	wsnp_Ku_c21275_31007309	199.634722257872
5A	wsnp_Ex_c53983_57032473	203.263256899614
5A	wsnp_Ra_c29586_38941556	203.765773692289
5A	wsnp_Ex_c53983_57033048	204.268290484964
5A	wsnp_Ex_c10545_17226769	204.770807277639
5A	wsnp_Ku_c12464_20125626	206.293767651874
5A	wsnp_Ex_c7266_12475249	206.796284444549
5A	wPt-8121	207.298801237224
5A	wsnp_JD_c23511_20069005	209.339900963237
5A	wsnp_Ex_c472_935980	209.842417755912
5A	wsnp_Ex_c59520_60358299	210.344934548587
5A	wsnp_Ku_c17766_26919139	211.355069914463
5A	wsnp_Ex_c62466_62094396	212.878030288699
5A	wsnp_Ex_c62818_62296518	214.400990662934
5A	wsnp_Ra_c10915_17838202	214.903507455609
5A	wsnp_Ku_c20011_29589089	215.406024248284
5A	wsnp_Ex_c11120_18022932	215.908541040959
5A	wsnp_Ex_c24993_34251387	216.411057833634
5A	wsnp_Ku_c3684_6789632	216.913574626309
5A	wsnp_Ex_c13942_21820758	217.416091418985
5A	wsnp_Ex_c2702_5013095	217.91860821166
5A	wsnp_Ex_c31799_40545376	218.421125004335
5A	wsnp_Ex_rep_c66689_65010988	218.92364179701
5A	vrnA	222.552176438752
5A	wPt-1370	224.593276164764
5A	wsnp_Ex_c13641_21428268	225.60341153064
5A	wsnp_BF293620A_Ta_2_3	227.126371904876
5A	wsnp_Ex_c22727_31934296	227.628888697551
5A	wsnp_Ex_c54193_57155537	228.131405490226
5A	wsnp_BJ224975A_Ta_2_1	228.633922282901
5A	wsnp_Ex_rep_c66689_65011117	229.136439075576
5A	wsnp_Ex_c17763_26513562	231.177538801589
5A	wsnp_Ex_c621_1230852	231.680055594264
5A	wsnp_RFL_Contig2265_1693968	232.182572386939
5A	wsnp_Ku_c6977_12078791	232.685089179614
5A	wsnp_Ex_c2185_4094843	233.187605972289
5A	wsnp_Ex_c17476_26190830	233.690122764964
5A	wsnp_Ex_rep_c101994_87256479	234.192639557639
5A	wsnp_Ku_c6977_12078885	234.695156350314
5A	wsnp_Ex_c8543_14357385	235.197673142989
5A	wsnp_Ra_c3966_7286546	236.207808508865
5A	wsnp_Ex_rep_c109532_92292121	237.217943874741
5A	wsnp_Ex_c44164_50292954	237.720460667416
5A	wsnp_Ex_c18754_27630557	238.222977460091
5A	wsnp_Ex_c8424_14192191	238.725494252766
5A	wsnp_CAP11_rep_c4073_1924782	239.228011045442
5A	wsnp_Ex_c5978_10478584	240.238146411318
5A	wsnp_Ex_c8543_14357051	240.740663203993
5A	wsnp_Ku_c12469_20130802	241.750798569869
5A	wsnp_Ex_c55777_58153636	245.091232053474
5A	wsnp_Ex_c23787_33024604	250.917922866272
5A	wsnp_Ex_c790_1554988	259.635592223511
5A	wsnp_Ku_c42416_50159402	262.200256942888
5A	wsnp_Ex_c3772_6866645	262.702773735563
5A	wsnp_Ex_c31672_40435001	266.871854182516
5A	wsnp_Ex_c16715_25264080	267.881989548392
5A	wsnp_Ex_c1880_3545329	268.892124914268
5A	wsnp_Ex_c18107_26909127	270.93322464028
5A	wsnp_Ex_c31154_39982416	285.988479279476
5A	wsnp_Ex_c54211_57168122	289.617013921218
5A	wsnp_Ra_c11532_18688426	290.119530713893
5A	wPt-1903	290.622047506568
5A	wPt-5231	291.632182872444
5A	wsnp_Ra_c3095_5835193	296.347716846006
5A	wPt-1038	297.870677220242
5A	wsnp_Ex_c2441_4568016	299.393637594477
5A	wsnp_Ex_c12684_20157261	300.916597968713
5A	wsnp_Ex_c23689_32927141	301.419114761388
5A	wsnp_Ku_rep_c71232_70948744	301.921631554063
5A	wsnp_Ku_c7078_12236807	302.424148346738
5A	wsnp_Ex_c23795_33033010	302.926665139413
5A	wsnp_Ex_c26968_36188964	305.58819520834
5A	wsnp_Ra_c25624_35192195	308.152859927718
5A	wsnp_Ex_rep_c101323_86702413	309.675820301953
5A	wsnp_Ex_c3136_5798185	310.178337094628
5A	wsnp_CAP11_c1116_654940	310.680853887303
5A	wsnp_Ex_c2505_4679749	311.690989253179
5A	wsnp_Ra_c34269_43004949	313.732088979192
5A	wsnp_Ku_rep_c72362_72059764	314.234605771867
5A	wPt-8039	318.40368621882
5A	wPt-2898	319.926646593055
5A	wPt-5142	321.449606967291
5A	wPt-2357	324.543377153195
5A	wsnp_Ex_c20899_30011827	327.108041872573
5A	wsnp_Ex_c2171_4074003	327.610558665248
5B	wsnp_Ex_c9301_15450818	0
5B	wPt-6136	4.16908044695255
5B	wsnp_Ex_c607_1204733	12.2950269218413
5B	wsnp_Ex_rep_c68504_67334573	12.7975437145164
5B	wsnp_Ex_c2459_4591587	13.3000605071914
5B	wsnp_Ex_rep_c68504_67334656	13.8025772998665
5B	wsnp_Ex_c831_1625061	15.3255376741019
5B	wsnp_Ku_rep_c103274_90057407	15.828054466777
5B	wsnp_Ex_c56629_58677561	16.3305712594521
5B	wsnp_JD_c1845_2564931	17.8535316336875
5B	wsnp_JD_rep_c48937_33188230	18.8636669995635
5B	wsnp_Ex_c37410_45162707	19.3661837922386
5B	wsnp_Ex_rep_c110196_92676847	19.8687005849136
5B	wsnp_Ku_c64203_64579087	23.4972352266554
5B	wsnp_BF201102B_Ta_2_5	23.9997520193305
5B	BE499835B_Ta_2_5	25.0098873852065
5B	wPt-8604	25.5124041778815
5B	wPt-1420	26.0149209705566
5B	wPt-9666	26.5174377632317
5B	BF201102B_Ta_2_5	27.0199545559067
5B	rPt-6127	37.5560061216894
5B	wPt-7237	38.0585229143644
5B	wPt-3085	38.5610397070395
5B	wsnp_Ku_c568_1187615	40.6021394330523
5B	wsnp_CAP8_c1210_739365	41.6122747989283
5B	wsnp_CAP8_c1210_739429	42.1147915916033
5B	wsnp_Ku_c35090_44349517	43.6377519658388
5B	wPt-2586	47.2662866075805
5B	wPt-1784	49.8309513269581
5B	wsnp_Ex_c22040_31218342	53.4594859686998
5B	wsnp_Ex_c214_421541	53.9620027613749
5B	wsnp_Ex_rep_c67471_66073729	54.46451955405
5B	wsnp_Ex_c214_422365	54.9670363467251
5B	wsnp_Ex_c17450_26162037	55.977171712601
5B	BE591275B_Ta_2_1	58.5418364319786
5B	wPt-9814	59.0443532246536
5B	wsnp_Ku_c9541_15976096	60.0544885905296
5B	wsnp_Ex_c11913_19105189	60.5570053832047
5B	wsnp_Ku_c56917_60245833	61.5671407490806
5B	wsnp_Ex_c12029_19258493	62.5772761149566
5B	wsnp_Ku_c6950_12032896	63.0797929076317
5B	wsnp_Ex_c1302_2489542	63.5823097003068
5B	wsnp_Ra_rep_c106477_90236168	64.0848264929818
5B	wsnp_Ex_rep_c104041_88855253	65.6077868672173
5B	wsnp_Ex_c2571_4784380	66.1103036598923
5B	wsnp_Ex_c2904_5355509	66.6128204525674
5B	BQ166999B_Ta_2_1	68.1357808268028
5B	wsnp_Ex_c5598_9855436	70.1768805528156
5B	wsnp_Ex_c2481_4632928	71.1870159186916
5B	BE496976B_Ta_2_1	72.1971512845675
5B	wsnp_Ra_c13424_21239985	73.720111658803
5B	wsnp_Ku_c27243_37190877	74.222628451478
5B	wsnp_Ex_c5915_10379277	74.7251452441531
5B	wsnp_Ex_c10842_17637744	75.2276620368282
5B	wsnp_Ku_c1535_3032561	75.7301788295033
5B	wsnp_JD_c4585_5720296	76.2326956221783
5B	wsnp_Ra_c13424_21239986	77.2428309880543
5B	wsnp_Ex_c20988_30107609	78.2529663539303
5B	wsnp_Ex_c1498_2868339	79.2631017198063
5B	wsnp_BE496976B_Ta_2_1	80.2732370856822
5B	wsnp_Ku_c32477_42086402	80.7757538783573
5B	wsnp_Ex_c13496_21243167	81.2782706710324
5B	wsnp_Ex_c5915_10378807	81.7807874637074
5B	wsnp_Ex_c15950_24357724	82.7909228295834
5B	wsnp_Ku_c32477_42087329	83.2934396222585
5B	wsnp_Ex_c765_1506774	83.7959564149336
5B	wsnp_Ex_c24577_33826666	84.2984732076086
5B	wsnp_Ra_c31894_40964279	84.8009900002837
5B	wsnp_Ku_c25192_35167168	85.3035067929588
5B	wsnp_Ex_c12431_19823475	85.8060235856339
5B	wsnp_Ex_rep_c66921_65344887	86.3085403783089
5B	wsnp_Ex_c27219_36436025	86.811057170984
5B	wsnp_CAP11_rep_c8668_3741698	87.3135739636591
5B	wsnp_Ku_c2042_3961943	87.8160907563341
5B	wsnp_Ex_c658_1294487	88.3186075490092
5B	wsnp_Ex_c23901_33145067	88.8211243416843
5B	wsnp_Ex_c871_1693682	89.3236411343594
5B	wsnp_CAP7_c10376_4586373	89.8261579270344
5B	wsnp_Ex_c13386_21098430	90.3286747197095
5B	wsnp_Ex_rep_c68226_67010649	90.8311915123846
5B	wsnp_Ex_c18519_27369737	91.3337083050596
5B	wPt-9569	93.8983730244372
5B	wPt-5120	94.4008898171123
5B	BE445181B_Ta_2_1	95.4110251829882
5B	wsnp_JD_c14427_14159648	96.4211605488642
[truncated: 1,231 more rows]
