# Supplementary material for: Whole-Genome Analysis of Multienvironment or Multitrait QTL in MAGIC
Source: G3 (Bethesda). 2014 Sep 1;4(9):1569–84. doi: 10.1534/g3.114.012971 (PMC4169149; doi:10.1534/g3.114.012971)
Supplement: Supporting Information [file supp_4.9.1569_FileS3.zip › FileS3/pedigree.csv]

pid	Male	Female	obs
1	0	0	0
2	0	0	0
3	0	0	0
4	0	0	0
5	1	2	0
6	3	4	0
7	5	6	0
8	5	6	0
9	5	6	0
10	5	6	0
11	5	6	0
12	5	6	0
13	5	6	0
14	5	6	0
15	5	6	0
16	5	6	0
17	5	6	0
18	5	6	0
19	5	6	0
20	5	6	0
21	5	6	0
22	5	6	0
23	5	6	0
24	5	6	0
25	5	6	0
26	5	6	0
27	5	6	0
28	5	6	0
29	5	6	0
30	5	6	0
31	5	6	0
32	5	6	0
33	5	6	0
34	5	6	0
35	5	6	0
36	5	6	0
37	5	6	0
38	5	6	0
39	5	6	0
40	5	6	0
41	5	6	0
42	5	6	0
43	5	6	0
44	5	6	0
45	5	6	0
46	5	6	0
47	5	6	0
48	5	6	0
49	5	6	0
50	5	6	0
51	5	6	0
52	5	6	0
53	5	6	0
54	5	6	0
55	5	6	0
56	5	6	0
57	5	6	0
58	5	6	0
59	5	6	0
60	5	6	0
61	5	6	0
62	5	6	0
63	5	6	0
64	5	6	0
65	5	6	0
66	5	6	0
67	5	6	0
68	5	6	0
69	5	6	0
70	5	6	0
71	5	6	0
72	5	6	0
73	5	6	0
74	5	6	0
75	5	6	0
76	5	6	0
77	5	6	0
78	5	6	0
79	5	6	0
80	5	6	0
81	5	6	0
82	5	6	0
83	5	6	0
84	5	6	0
85	5	6	0
86	5	6	0
87	5	6	0
88	5	6	0
89	5	6	0
90	5	6	0
91	5	6	0
92	5	6	0
93	5	6	0
94	5	6	0
95	5	6	0
96	5	6	0
97	5	6	0
98	5	6	0
99	5	6	0
100	5	6	0
101	5	6	0
102	5	6	0
103	5	6	0
104	5	6	0
105	5	6	0
106	5	6	0
107	5	6	0
108	5	6	0
109	5	6	0
110	5	6	0
111	5	6	0
112	5	6	0
113	5	6	0
114	5	6	0
115	5	6	0
116	5	6	0
117	5	6	0
118	5	6	0
119	5	6	0
120	5	6	0
121	5	6	0
122	5	6	0
123	5	6	0
124	5	6	0
125	5	6	0
126	5	6	0
127	5	6	0
128	5	6	0
129	5	6	0
130	5	6	0
131	5	6	0
132	5	6	0
133	5	6	0
134	5	6	0
135	5	6	0
136	5	6	0
137	5	6	0
138	5	6	0
139	5	6	0
140	5	6	0
141	5	6	0
142	5	6	0
143	5	6	0
144	5	6	0
145	5	6	0
146	5	6	0
147	5	6	0
148	5	6	0
149	5	6	0
150	5	6	0
151	5	6	0
152	5	6	0
153	5	6	0
154	5	6	0
155	5	6	0
156	5	6	0
157	5	6	0
158	5	6	0
159	5	6	0
160	5	6	0
161	5	6	0
162	5	6	0
163	5	6	0
164	5	6	0
165	5	6	0
166	5	6	0
167	5	6	0
168	5	6	0
169	5	6	0
170	5	6	0
171	5	6	0
172	5	6	0
173	5	6	0
174	5	6	0
175	5	6	0
176	5	6	0
177	5	6	0
178	5	6	0
179	5	6	0
180	5	6	0
181	5	6	0
182	5	6	0
183	5	6	0
184	5	6	0
185	5	6	0
186	5	6	0
187	5	6	0
188	5	6	0
189	5	6	0
190	5	6	0
191	5	6	0
192	5	6	0
193	5	6	0
194	5	6	0
195	5	6	0
196	5	6	0
197	5	6	0
198	5	6	0
199	5	6	0
200	5	6	0
201	5	6	0
202	5	6	0
203	5	6	0
204	5	6	0
205	5	6	0
206	5	6	0
207	5	6	0
208	5	6	0
209	5	6	0
210	5	6	0
211	5	6	0
212	5	6	0
213	5	6	0
214	5	6	0
215	5	6	0
216	5	6	0
217	5	6	0
218	5	6	0
219	5	6	0
220	5	6	0
221	5	6	0
222	5	6	0
223	5	6	0
224	5	6	0
225	5	6	0
226	5	6	0
227	5	6	0
228	5	6	0
229	5	6	0
230	5	6	0
231	5	6	0
232	5	6	0
233	5	6	0
234	5	6	0
235	5	6	0
236	5	6	0
237	5	6	0
238	5	6	0
239	5	6	0
240	5	6	0
241	5	6	0
242	5	6	0
243	5	6	0
244	5	6	0
245	5	6	0
246	5	6	0
247	5	6	0
248	5	6	0
249	5	6	0
250	5	6	0
251	5	6	0
252	5	6	0
253	5	6	0
254	5	6	0
255	5	6	0
256	5	6	0
257	5	6	0
258	5	6	0
259	5	6	0
260	5	6	0
261	5	6	0
262	5	6	0
263	5	6	0
264	5	6	0
265	5	6	0
266	5	6	0
267	5	6	0
268	5	6	0
269	5	6	0
270	5	6	0
271	5	6	0
272	5	6	0
273	5	6	0
274	5	6	0
275	5	6	0
276	5	6	0
277	5	6	0
278	5	6	0
279	5	6	0
280	5	6	0
281	5	6	0
282	5	6	0
283	5	6	0
284	5	6	0
285	5	6	0
286	5	6	0
287	5	6	0
288	5	6	0
289	5	6	0
290	5	6	0
291	5	6	0
292	5	6	0
293	5	6	0
294	5	6	0
295	5	6	0
296	5	6	0
297	5	6	0
298	5	6	0
299	5	6	0
300	5	6	0
301	5	6	0
302	5	6	0
303	5	6	0
304	5	6	0
305	5	6	0
306	5	6	0
307	5	6	0
308	5	6	0
309	5	6	0
310	5	6	0
311	5	6	0
312	5	6	0
313	5	6	0
314	5	6	0
315	5	6	0
316	5	6	0
317	5	6	0
318	5	6	0
319	5	6	0
320	5	6	0
321	5	6	0
322	5	6	0
323	5	6	0
324	5	6	0
325	5	6	0
326	5	6	0
327	5	6	0
328	5	6	0
329	5	6	0
330	5	6	0
331	5	6	0
332	5	6	0
333	5	6	0
334	5	6	0
335	5	6	0
336	5	6	0
337	5	6	0
338	5	6	0
339	5	6	0
340	5	6	0
341	5	6	0
342	5	6	0
343	5	6	0
344	5	6	0
345	5	6	0
346	5	6	0
347	5	6	0
348	5	6	0
349	5	6	0
350	5	6	0
351	5	6	0
352	5	6	0
353	5	6	0
354	5	6	0
355	5	6	0
356	5	6	0
357	5	6	0
358	5	6	0
359	5	6	0
360	5	6	0
361	5	6	0
362	5	6	0
363	5	6	0
364	5	6	0
365	5	6	0
366	5	6	0
367	5	6	0
368	5	6	0
369	5	6	0
370	5	6	0
371	5	6	0
372	5	6	0
373	5	6	0
374	5	6	0
375	5	6	0
376	5	6	0
377	5	6	0
378	5	6	0
379	5	6	0
380	5	6	0
381	5	6	0
382	5	6	0
383	5	6	0
384	5	6	0
385	5	6	0
386	5	6	0
387	5	6	0
388	5	6	0
389	5	6	0
390	5	6	0
391	5	6	0
392	5	6	0
393	5	6	0
394	5	6	0
395	5	6	0
396	5	6	0
397	5	6	0
398	5	6	0
399	5	6	0
400	5	6	0
401	5	6	0
402	5	6	0
403	5	6	0
404	5	6	0
405	5	6	0
406	5	6	0
407	5	6	0
408	5	6	0
409	5	6	0
410	5	6	0
411	5	6	0
412	5	6	0
413	5	6	0
414	5	6	0
415	5	6	0
416	5	6	0
417	5	6	0
418	5	6	0
419	5	6	0
420	5	6	0
421	5	6	0
422	5	6	0
423	5	6	0
424	5	6	0
425	5	6	0
426	5	6	0
427	5	6	0
428	5	6	0
429	5	6	0
430	5	6	0
431	5	6	0
432	5	6	0
433	5	6	0
434	5	6	0
435	5	6	0
436	5	6	0
437	5	6	0
438	5	6	0
439	5	6	0
440	5	6	0
441	5	6	0
442	5	6	0
443	5	6	0
444	5	6	0
445	5	6	0
446	5	6	0
447	5	6	0
448	5	6	0
449	5	6	0
450	5	6	0
451	5	6	0
452	5	6	0
453	5	6	0
454	5	6	0
455	5	6	0
456	5	6	0
457	5	6	0
458	5	6	0
459	5	6	0
460	5	6	0
461	5	6	0
462	5	6	0
463	5	6	0
464	5	6	0
465	5	6	0
466	5	6	0
467	5	6	0
468	5	6	0
469	5	6	0
470	5	6	0
471	5	6	0
472	5	6	0
473	5	6	0
474	5	6	0
475	5	6	0
476	5	6	0
477	5	6	0
478	5	6	0
479	5	6	0
480	5	6	0
481	5	6	0
482	5	6	0
483	5	6	0
484	5	6	0
485	5	6	0
486	5	6	0
487	5	6	0
488	5	6	0
489	5	6	0
490	5	6	0
491	5	6	0
492	5	6	0
493	5	6	0
494	5	6	0
495	5	6	0
496	5	6	0
497	5	6	0
498	5	6	0
499	5	6	0
500	5	6	0
501	5	6	0
502	5	6	0
503	5	6	0
504	5	6	0
505	5	6	0
506	5	6	0
507	5	6	0
508	5	6	0
509	5	6	0
510	5	6	0
511	5	6	0
512	5	6	0
513	5	6	0
514	5	6	0
515	5	6	0
516	5	6	0
517	5	6	0
518	5	6	0
519	5	6	0
520	5	6	0
521	5	6	0
522	5	6	0
523	5	6	0
524	5	6	0
525	5	6	0
526	5	6	0
527	5	6	0
528	5	6	0
529	5	6	0
530	5	6	0
531	5	6	0
532	5	6	0
533	5	6	0
534	5	6	0
535	5	6	0
536	5	6	0
537	5	6	0
538	5	6	0
539	5	6	0
540	5	6	0
541	5	6	0
542	5	6	0
543	5	6	0
544	5	6	0
545	5	6	0
546	5	6	0
547	5	6	0
548	5	6	0
549	5	6	0
550	5	6	0
551	5	6	0
552	5	6	0
553	5	6	0
554	5	6	0
555	5	6	0
556	5	6	0
557	5	6	0
558	5	6	0
559	5	6	0
560	5	6	0
561	5	6	0
562	5	6	0
563	5	6	0
564	5	6	0
565	5	6	0
566	5	6	0
567	5	6	0
568	5	6	0
569	5	6	0
570	5	6	0
571	5	6	0
572	5	6	0
573	5	6	0
574	5	6	0
575	5	6	0
576	5	6	0
577	5	6	0
578	5	6	0
579	5	6	0
580	5	6	0
581	5	6	0
582	5	6	0
583	5	6	0
584	5	6	0
585	5	6	0
586	5	6	0
587	5	6	0
588	5	6	0
589	5	6	0
590	5	6	0
591	5	6	0
592	5	6	0
593	5	6	0
594	5	6	0
595	5	6	0
596	5	6	0
597	5	6	0
598	5	6	0
599	5	6	0
600	5	6	0
601	5	6	0
602	5	6	0
603	5	6	0
604	5	6	0
605	5	6	0
606	5	6	0
607	5	6	0
608	5	6	0
609	5	6	0
610	5	6	0
611	5	6	0
612	5	6	0
613	5	6	0
614	5	6	0
615	5	6	0
616	5	6	0
617	5	6	0
618	5	6	0
619	5	6	0
620	5	6	0
621	5	6	0
622	5	6	0
623	5	6	0
624	5	6	0
625	5	6	0
626	5	6	0
627	5	6	0
628	5	6	0
629	5	6	0
630	5	6	0
631	5	6	0
632	5	6	0
633	5	6	0
634	5	6	0
635	5	6	0
636	5	6	0
637	5	6	0
638	5	6	0
639	5	6	0
640	5	6	0
641	5	6	0
642	5	6	0
643	5	6	0
644	5	6	0
645	5	6	0
646	5	6	0
647	5	6	0
648	5	6	0
649	5	6	0
650	5	6	0
651	5	6	0
652	5	6	0
653	5	6	0
654	5	6	0
655	5	6	0
656	5	6	0
657	5	6	0
658	5	6	0
659	5	6	0
660	5	6	0
661	5	6	0
662	5	6	0
663	5	6	0
664	5	6	0
665	5	6	0
666	5	6	0
667	5	6	0
668	5	6	0
669	5	6	0
670	5	6	0
671	5	6	0
672	5	6	0
673	5	6	0
674	5	6	0
675	5	6	0
676	5	6	0
677	5	6	0
678	5	6	0
679	5	6	0
680	5	6	0
681	5	6	0
682	5	6	0
683	5	6	0
684	5	6	0
685	5	6	0
686	5	6	0
687	5	6	0
688	5	6	0
689	5	6	0
690	5	6	0
691	5	6	0
692	5	6	0
693	5	6	0
694	5	6	0
695	5	6	0
696	5	6	0
697	5	6	0
698	5	6	0
699	5	6	0
700	5	6	0
701	5	6	0
702	5	6	0
703	5	6	0
704	5	6	0
705	5	6	0
706	5	6	0
707	5	6	0
708	5	6	0
709	5	6	0
710	5	6	0
711	5	6	0
712	5	6	0
713	5	6	0
714	5	6	0
715	5	6	0
716	5	6	0
717	5	6	0
718	5	6	0
719	5	6	0
720	5	6	0
721	5	6	0
722	5	6	0
723	5	6	0
724	5	6	0
725	5	6	0
726	5	6	0
727	5	6	0
728	5	6	0
729	5	6	0
730	5	6	0
731	5	6	0
732	5	6	0
733	5	6	0
734	5	6	0
735	5	6	0
736	5	6	0
737	5	6	0
738	5	6	0
739	5	6	0
740	5	6	0
741	5	6	0
742	5	6	0
743	5	6	0
744	5	6	0
745	5	6	0
746	5	6	0
747	5	6	0
748	5	6	0
749	5	6	0
750	5	6	0
751	5	6	0
752	5	6	0
753	5	6	0
754	5	6	0
755	5	6	0
756	5	6	0
757	5	6	0
758	5	6	0
759	5	6	0
760	5	6	0
761	5	6	0
762	5	6	0
763	5	6	0
764	5	6	0
765	5	6	0
766	5	6	0
767	5	6	0
768	5	6	0
769	5	6	0
770	5	6	0
771	5	6	0
772	5	6	0
773	5	6	0
774	5	6	0
775	5	6	0
776	5	6	0
777	5	6	0
778	5	6	0
779	5	6	0
780	5	6	0
781	5	6	0
782	5	6	0
783	5	6	0
784	5	6	0
785	5	6	0
786	5	6	0
787	5	6	0
788	5	6	0
789	5	6	0
790	5	6	0
791	5	6	0
792	5	6	0
793	5	6	0
794	5	6	0
795	5	6	0
796	5	6	0
797	5	6	0
798	5	6	0
799	5	6	0
800	5	6	0
801	5	6	0
802	5	6	0
803	5	6	0
804	5	6	0
805	5	6	0
806	5	6	0
807	5	6	0
808	5	6	0
809	5	6	0
810	5	6	0
811	5	6	0
812	5	6	0
813	5	6	0
814	5	6	0
815	5	6	0
816	5	6	0
817	5	6	0
818	5	6	0
819	5	6	0
820	5	6	0
821	5	6	0
822	5	6	0
823	5	6	0
824	5	6	0
825	5	6	0
826	5	6	0
827	5	6	0
828	5	6	0
829	5	6	0
830	5	6	0
831	5	6	0
832	5	6	0
833	5	6	0
834	5	6	0
835	5	6	0
836	5	6	0
837	5	6	0
838	5	6	0
839	5	6	0
840	5	6	0
841	5	6	0
842	5	6	0
843	5	6	0
844	5	6	0
845	5	6	0
846	5	6	0
847	5	6	0
848	5	6	0
849	5	6	0
850	5	6	0
851	5	6	0
852	5	6	0
853	5	6	0
854	5	6	0
855	5	6	0
856	5	6	0
857	5	6	0
858	5	6	0
859	5	6	0
860	5	6	0
861	5	6	0
862	5	6	0
863	5	6	0
864	5	6	0
865	5	6	0
866	5	6	0
867	5	6	0
868	5	6	0
869	5	6	0
870	5	6	0
871	5	6	0
872	5	6	0
873	5	6	0
874	5	6	0
875	5	6	0
876	5	6	0
877	5	6	0
878	5	6	0
879	5	6	0
880	5	6	0
881	5	6	0
882	5	6	0
883	5	6	0
884	5	6	0
885	5	6	0
886	5	6	0
887	5	6	0
888	5	6	0
889	5	6	0
890	5	6	0
891	5	6	0
892	5	6	0
893	5	6	0
894	5	6	0
895	5	6	0
896	5	6	0
897	5	6	0
898	5	6	0
899	5	6	0
900	5	6	0
901	5	6	0
902	5	6	0
903	5	6	0
904	5	6	0
905	5	6	0
906	5	6	0
907	5	6	0
908	5	6	0
909	5	6	0
910	5	6	0
911	5	6	0
912	5	6	0
913	5	6	0
914	5	6	0
915	5	6	0
916	5	6	0
917	5	6	0
918	5	6	0
919	5	6	0
920	5	6	0
921	5	6	0
922	5	6	0
923	5	6	0
924	5	6	0
925	5	6	0
926	5	6	0
927	5	6	0
928	5	6	0
929	5	6	0
930	5	6	0
931	5	6	0
932	5	6	0
933	5	6	0
934	5	6	0
935	5	6	0
936	5	6	0
937	5	6	0
938	5	6	0
939	5	6	0
940	5	6	0
941	5	6	0
942	5	6	0
943	5	6	0
944	5	6	0
945	5	6	0
946	5	6	0
947	5	6	0
948	5	6	0
949	5	6	0
950	5	6	0
951	5	6	0
952	5	6	0
953	5	6	0
954	5	6	0
955	5	6	0
956	5	6	0
957	5	6	0
958	5	6	0
959	5	6	0
960	5	6	0
961	5	6	0
962	5	6	0
963	5	6	0
964	5	6	0
965	5	6	0
966	5	6	0
967	5	6	0
968	5	6	0
969	5	6	0
970	5	6	0
971	5	6	0
972	5	6	0
973	5	6	0
974	5	6	0
975	5	6	0
976	5	6	0
977	5	6	0
978	5	6	0
979	5	6	0
980	5	6	0
981	5	6	0
982	5	6	0
983	5	6	0
984	5	6	0
985	5	6	0
986	5	6	0
987	5	6	0
988	5	6	0
989	5	6	0
990	5	6	0
991	5	6	0
992	5	6	0
993	5	6	0
994	5	6	0
995	5	6	0
996	5	6	0
997	5	6	0
998	5	6	0
999	5	6	0
1000	5	6	0
1001	5	6	0
1002	5	6	0
1003	5	6	0
1004	5	6	0
1005	5	6	0
1006	5	6	0
1007	5	6	0
1008	5	6	0
1009	5	6	0
1010	5	6	0
1011	5	6	0
1012	5	6	0
1013	5	6	0
1014	5	6	0
1015	5	6	0
1016	5	6	0
1017	5	6	0
1018	5	6	0
1019	5	6	0
1020	5	6	0
1021	5	6	0
1022	5	6	0
1023	5	6	0
1024	5	6	0
1025	5	6	0
1026	5	6	0
1027	5	6	0
1028	5	6	0
1029	5	6	0
1030	5	6	0
1031	5	6	0
1032	5	6	0
1033	5	6	0
1034	5	6	0
1035	5	6	0
1036	5	6	0
1037	5	6	0
1038	5	6	0
1039	5	6	0
1040	5	6	0
1041	5	6	0
1042	5	6	0
1043	5	6	0
1044	5	6	0
1045	5	6	0
1046	5	6	0
1047	5	6	0
1048	5	6	0
1049	5	6	0
1050	5	6	0
1051	5	6	0
1052	5	6	0
1053	5	6	0
1054	5	6	0
1055	5	6	0
1056	5	6	0
1057	5	6	0
1058	5	6	0
1059	5	6	0
1060	5	6	0
1061	5	6	0
1062	5	6	0
1063	5	6	0
1064	5	6	0
1065	5	6	0
1066	5	6	0
1067	5	6	0
1068	5	6	0
1069	5	6	0
1070	5	6	0
1071	5	6	0
1072	5	6	0
1073	5	6	0
1074	5	6	0
1075	5	6	0
1076	5	6	0
1077	5	6	0
1078	5	6	0
1079	5	6	0
1080	5	6	0
1081	5	6	0
1082	5	6	0
1083	5	6	0
1084	5	6	0
1085	5	6	0
1086	5	6	0
1087	5	6	0
1088	5	6	0
1089	5	6	0
1090	5	6	0
1091	5	6	0
1092	5	6	0
1093	5	6	0
1094	5	6	0
1095	5	6	0
1096	5	6	0
1097	5	6	0
1098	5	6	0
1099	5	6	0
1100	5	6	0
1101	5	6	0
1102	5	6	0
1103	5	6	0
1104	5	6	0
1105	5	6	0
1106	5	6	0
1107	5	6	0
1108	5	6	0
1109	5	6	0
1110	5	6	0
1111	5	6	0
1112	5	6	0
1113	5	6	0
1114	5	6	0
1115	5	6	0
1116	5	6	0
1117	5	6	0
1118	5	6	0
1119	5	6	0
1120	5	6	0
1121	5	6	0
1122	5	6	0
1123	5	6	0
1124	5	6	0
1125	5	6	0
1126	5	6	0
1127	5	6	0
1128	5	6	0
1129	5	6	0
1130	5	6	0
1131	5	6	0
1132	5	6	0
1133	5	6	0
1134	5	6	0
1135	5	6	0
1136	5	6	0
1137	5	6	0
1138	5	6	0
1139	5	6	0
1140	5	6	0
1141	5	6	0
1142	5	6	0
1143	5	6	0
1144	5	6	0
1145	5	6	0
1146	5	6	0
1147	5	6	0
1148	5	6	0
1149	5	6	0
1150	5	6	0
1151	5	6	0
1152	5	6	0
1153	5	6	0
1154	5	6	0
1155	5	6	0
1156	5	6	0
1157	5	6	0
1158	5	6	0
1159	5	6	0
1160	5	6	0
1161	5	6	0
1162	5	6	0
1163	5	6	0
1164	5	6	0
1165	5	6	0
1166	5	6	0
1167	5	6	0
1168	5	6	0
1169	5	6	0
1170	5	6	0
1171	5	6	0
1172	5	6	0
1173	5	6	0
1174	5	6	0
1175	5	6	0
1176	5	6	0
1177	5	6	0
1178	5	6	0
1179	5	6	0
1180	5	6	0
1181	5	6	0
1182	5	6	0
1183	5	6	0
1184	5	6	0
1185	5	6	0
1186	5	6	0
1187	5	6	0
1188	5	6	0
1189	5	6	0
1190	5	6	0
1191	5	6	0
1192	5	6	0
1193	5	6	0
1194	5	6	0
1195	5	6	0
1196	5	6	0
1197	5	6	0
1198	5	6	0
1199	5	6	0
1200	5	6	0
1201	5	6	0
1202	5	6	0
1203	5	6	0
1204	5	6	0
1205	5	6	0
1206	5	6	0
1207	5	6	0
1208	5	6	0
1209	5	6	0
1210	5	6	0
1211	5	6	0
1212	5	6	0
1213	5	6	0
1214	5	6	0
1215	5	6	0
1216	5	6	0
1217	5	6	0
1218	5	6	0
1219	5	6	0
1220	5	6	0
1221	5	6	0
1222	5	6	0
1223	5	6	0
1224	5	6	0
1225	5	6	0
1226	5	6	0
1227	5	6	0
1228	5	6	0
1229	5	6	0
1230	5	6	0
1231	5	6	0
1232	5	6	0
1233	5	6	0
1234	5	6	0
1235	5	6	0
1236	5	6	0
1237	5	6	0
1238	5	6	0
1239	5	6	0
1240	5	6	0
1241	5	6	0
1242	5	6	0
1243	5	6	0
1244	5	6	0
1245	5	6	0
1246	5	6	0
1247	5	6	0
1248	5	6	0
1249	5	6	0
1250	5	6	0
1251	5	6	0
1252	5	6	0
1253	5	6	0
1254	5	6	0
1255	5	6	0
1256	5	6	0
1257	5	6	0
1258	5	6	0
1259	5	6	0
1260	5	6	0
1261	5	6	0
1262	5	6	0
1263	5	6	0
1264	5	6	0
1265	5	6	0
1266	5	6	0
1267	5	6	0
1268	5	6	0
1269	5	6	0
1270	5	6	0
1271	5	6	0
1272	5	6	0
1273	5	6	0
1274	5	6	0
1275	5	6	0
1276	5	6	0
1277	5	6	0
1278	5	6	0
1279	5	6	0
1280	5	6	0
1281	5	6	0
1282	5	6	0
1283	5	6	0
1284	5	6	0
1285	5	6	0
1286	5	6	0
1287	5	6	0
1288	5	6	0
1289	5	6	0
1290	5	6	0
1291	5	6	0
1292	5	6	0
1293	5	6	0
1294	5	6	0
1295	5	6	0
1296	5	6	0
1297	5	6	0
1298	5	6	0
1299	5	6	0
1300	5	6	0
1301	5	6	0
1302	5	6	0
1303	5	6	0
1304	5	6	0
1305	5	6	0
1306	5	6	0
1307	5	6	0
1308	5	6	0
1309	5	6	0
1310	5	6	0
1311	5	6	0
1312	5	6	0
1313	5	6	0
1314	5	6	0
1315	5	6	0
1316	5	6	0
1317	5	6	0
1318	5	6	0
1319	5	6	0
1320	5	6	0
1321	5	6	0
1322	5	6	0
1323	5	6	0
1324	5	6	0
1325	5	6	0
1326	5	6	0
1327	5	6	0
1328	5	6	0
1329	5	6	0
1330	5	6	0
1331	5	6	0
1332	5	6	0
1333	5	6	0
1334	5	6	0
1335	5	6	0
1336	5	6	0
1337	5	6	0
1338	5	6	0
1339	5	6	0
1340	5	6	0
1341	5	6	0
1342	5	6	0
1343	5	6	0
1344	5	6	0
1345	5	6	0
1346	5	6	0
1347	5	6	0
1348	5	6	0
1349	5	6	0
1350	5	6	0
1351	5	6	0
1352	5	6	0
1353	5	6	0
1354	5	6	0
1355	5	6	0
1356	5	6	0
1357	5	6	0
1358	5	6	0
1359	5	6	0
1360	5	6	0
1361	5	6	0
1362	5	6	0
1363	5	6	0
1364	5	6	0
1365	5	6	0
1366	5	6	0
1367	5	6	0
1368	5	6	0
1369	5	6	0
1370	5	6	0
1371	5	6	0
1372	5	6	0
1373	5	6	0
1374	5	6	0
1375	5	6	0
1376	5	6	0
1377	5	6	0
1378	5	6	0
1379	5	6	0
1380	5	6	0
1381	5	6	0
1382	5	6	0
1383	5	6	0
1384	5	6	0
1385	5	6	0
1386	5	6	0
1387	5	6	0
1388	5	6	0
1389	5	6	0
1390	5	6	0
1391	5	6	0
1392	5	6	0
1393	5	6	0
1394	5	6	0
1395	5	6	0
1396	5	6	0
1397	5	6	0
1398	5	6	0
1399	5	6	0
1400	5	6	0
1401	5	6	0
1402	5	6	0
1403	5	6	0
1404	5	6	0
1405	5	6	0
1406	5	6	0
1407	5	6	0
1408	5	6	0
1409	5	6	0
1410	5	6	0
1411	5	6	0
1412	5	6	0
1413	5	6	0
1414	5	6	0
1415	5	6	0
1416	5	6	0
1417	5	6	0
1418	5	6	0
1419	5	6	0
1420	5	6	0
1421	5	6	0
1422	5	6	0
1423	5	6	0
1424	5	6	0
1425	5	6	0
1426	5	6	0
1427	5	6	0
1428	5	6	0
1429	5	6	0
1430	5	6	0
1431	5	6	0
1432	5	6	0
1433	5	6	0
1434	5	6	0
1435	5	6	0
1436	5	6	0
1437	5	6	0
1438	5	6	0
1439	5	6	0
1440	5	6	0
1441	5	6	0
1442	5	6	0
1443	5	6	0
1444	5	6	0
1445	5	6	0
1446	5	6	0
1447	5	6	0
1448	5	6	0
1449	5	6	0
1450	5	6	0
1451	5	6	0
1452	5	6	0
1453	5	6	0
1454	5	6	0
1455	5	6	0
1456	5	6	0
1457	5	6	0
1458	5	6	0
1459	5	6	0
1460	5	6	0
1461	5	6	0
1462	5	6	0
1463	5	6	0
1464	5	6	0
1465	5	6	0
1466	5	6	0
1467	5	6	0
1468	5	6	0
1469	5	6	0
1470	5	6	0
1471	5	6	0
1472	5	6	0
1473	5	6	0
1474	5	6	0
1475	5	6	0
1476	5	6	0
1477	5	6	0
1478	5	6	0
1479	5	6	0
1480	5	6	0
1481	5	6	0
1482	5	6	0
1483	5	6	0
1484	5	6	0
1485	5	6	0
1486	5	6	0
1487	5	6	0
1488	5	6	0
1489	5	6	0
1490	5	6	0
1491	5	6	0
1492	5	6	0
1493	5	6	0
1494	5	6	0
1495	5	6	0
1496	5	6	0
1497	5	6	0
1498	5	6	0
1499	5	6	0
1500	5	6	0
1501	5	6	0
1502	5	6	0
1503	5	6	0
1504	5	6	0
1505	5	6	0
1506	5	6	0
1507	5	6	0
1508	5	6	0
1509	5	6	0
1510	5	6	0
1511	5	6	0
1512	5	6	0
1513	5	6	0
1514	5	6	0
1515	5	6	0
1516	5	6	0
1517	5	6	0
1518	5	6	0
1519	5	6	0
1520	5	6	0
1521	5	6	0
1522	5	6	0
1523	5	6	0
1524	5	6	0
1525	5	6	0
1526	5	6	0
1527	5	6	0
1528	5	6	0
1529	5	6	0
1530	5	6	0
1531	5	6	0
1532	5	6	0
1533	5	6	0
1534	5	6	0
1535	5	6	0
1536	5	6	0
1537	5	6	0
1538	5	6	0
1539	5	6	0
1540	5	6	0
1541	5	6	0
1542	5	6	0
1543	5	6	0
1544	5	6	0
1545	5	6	0
1546	5	6	0
1547	5	6	0
1548	5	6	0
1549	5	6	0
1550	5	6	0
1551	5	6	0
1552	5	6	0
1553	5	6	0
1554	5	6	0
1555	5	6	0
1556	5	6	0
1557	5	6	0
1558	5	6	0
1559	5	6	0
1560	5	6	0
1561	5	6	0
1562	5	6	0
1563	5	6	0
1564	5	6	0
1565	5	6	0
1566	5	6	0
1567	5	6	0
1568	5	6	0
1569	5	6	0
1570	5	6	0
1571	5	6	0
1572	5	6	0
1573	5	6	0
1574	5	6	0
1575	5	6	0
1576	5	6	0
1577	5	6	0
1578	5	6	0
1579	5	6	0
1580	5	6	0
1581	5	6	0
1582	5	6	0
1583	5	6	0
1584	5	6	0
1585	5	6	0
1586	5	6	0
1587	5	6	0
1588	7	7	0
1589	1588	1588	0
1590	1589	1589	0
1591	1590	1590	0
1592	1591	1591	0
1593	1592	1592	1
1594	8	8	0
1595	1594	1594	0
1596	1595	1595	0
1597	1596	1596	0
1598	1597	1597	0
1599	1598	1598	1
1600	9	9	0
1601	1600	1600	0
1602	1601	1601	0
1603	1602	1602	0
1604	1603	1603	0
1605	1604	1604	1
1606	10	10	0
1607	1606	1606	0
1608	1607	1607	0
1609	1608	1608	0
1610	1609	1609	0
1611	1610	1610	1
1612	11	11	0
1613	1612	1612	0
1614	1613	1613	0
1615	1614	1614	0
1616	1615	1615	0
1617	1616	1616	1
1618	12	12	0
1619	1618	1618	0
1620	1619	1619	0
1621	1620	1620	0
1622	1621	1621	0
1623	1622	1622	1
1624	13	13	0
1625	1624	1624	0
1626	1625	1625	0
1627	1626	1626	0
1628	1627	1627	0
1629	1628	1628	1
1630	14	14	0
1631	1630	1630	0
1632	1631	1631	0
1633	1632	1632	0
1634	1633	1633	0
1635	1634	1634	1
1636	15	15	0
1637	1636	1636	0
1638	1637	1637	0
1639	1638	1638	0
1640	1639	1639	0
1641	1640	1640	1
1642	16	16	0
1643	1642	1642	0
1644	1643	1643	0
1645	1644	1644	0
1646	1645	1645	0
1647	1646	1646	1
1648	17	17	0
1649	1648	1648	0
1650	1649	1649	0
1651	1650	1650	0
1652	1651	1651	0
1653	1652	1652	1
1654	18	18	0
1655	1654	1654	0
1656	1655	1655	0
1657	1656	1656	0
1658	1657	1657	0
1659	1658	1658	1
1660	19	19	0
1661	1660	1660	0
1662	1661	1661	0
1663	1662	1662	0
1664	1663	1663	0
1665	1664	1664	1
1666	20	20	0
1667	1666	1666	0
1668	1667	1667	0
1669	1668	1668	0
1670	1669	1669	0
1671	1670	1670	1
1672	21	21	0
1673	1672	1672	0
1674	1673	1673	0
1675	1674	1674	0
1676	1675	1675	0
1677	1676	1676	1
1678	22	22	0
1679	1678	1678	0
1680	1679	1679	0
1681	1680	1680	0
1682	1681	1681	0
1683	1682	1682	1
1684	23	23	0
1685	1684	1684	0
1686	1685	1685	0
1687	1686	1686	0
1688	1687	1687	0
1689	1688	1688	1
1690	24	24	0
1691	1690	1690	0
1692	1691	1691	0
1693	1692	1692	0
1694	1693	1693	0
1695	1694	1694	1
1696	25	25	0
1697	1696	1696	0
1698	1697	1697	0
1699	1698	1698	0
1700	1699	1699	0
1701	1700	1700	1
1702	26	26	0
1703	1702	1702	0
1704	1703	1703	0
1705	1704	1704	0
1706	1705	1705	0
1707	1706	1706	1
1708	27	27	0
1709	1708	1708	0
1710	1709	1709	0
1711	1710	1710	0
1712	1711	1711	0
1713	1712	1712	1
1714	28	28	0
1715	1714	1714	0
1716	1715	1715	0
1717	1716	1716	0
1718	1717	1717	0
1719	1718	1718	1
1720	29	29	0
1721	1720	1720	0
1722	1721	1721	0
1723	1722	1722	0
1724	1723	1723	0
1725	1724	1724	1
1726	30	30	0
1727	1726	1726	0
1728	1727	1727	0
1729	1728	1728	0
1730	1729	1729	0
1731	1730	1730	1
1732	31	31	0
1733	1732	1732	0
1734	1733	1733	0
1735	1734	1734	0
1736	1735	1735	0
1737	1736	1736	1
1738	32	32	0
1739	1738	1738	0
1740	1739	1739	0
1741	1740	1740	0
1742	1741	1741	0
1743	1742	1742	1
1744	33	33	0
1745	1744	1744	0
1746	1745	1745	0
1747	1746	1746	0
1748	1747	1747	0
1749	1748	1748	1
1750	34	34	0
1751	1750	1750	0
1752	1751	1751	0
1753	1752	1752	0
1754	1753	1753	0
1755	1754	1754	1
1756	35	35	0
1757	1756	1756	0
1758	1757	1757	0
1759	1758	1758	0
1760	1759	1759	0
1761	1760	1760	1
1762	36	36	0
1763	1762	1762	0
1764	1763	1763	0
1765	1764	1764	0
1766	1765	1765	0
1767	1766	1766	1
1768	37	37	0
1769	1768	1768	0
1770	1769	1769	0
1771	1770	1770	0
1772	1771	1771	0
1773	1772	1772	1
1774	38	38	0
1775	1774	1774	0
1776	1775	1775	0
1777	1776	1776	0
1778	1777	1777	0
1779	1778	1778	1
1780	39	39	0
1781	1780	1780	0
1782	1781	1781	0
1783	1782	1782	0
1784	1783	1783	0
1785	1784	1784	1
1786	40	40	0
1787	1786	1786	0
1788	1787	1787	0
1789	1788	1788	0
1790	1789	1789	0
1791	1790	1790	1
1792	41	41	0
1793	1792	1792	0
1794	1793	1793	0
1795	1794	1794	0
1796	1795	1795	0
1797	1796	1796	1
1798	42	42	0
1799	1798	1798	0
1800	1799	1799	0
1801	1800	1800	0
1802	1801	1801	0
1803	1802	1802	1
1804	43	43	0
1805	1804	1804	0
1806	1805	1805	0
1807	1806	1806	0
1808	1807	1807	0
1809	1808	1808	1
1810	44	44	0
1811	1810	1810	0
1812	1811	1811	0
1813	1812	1812	0
1814	1813	1813	0
1815	1814	1814	1
1816	45	45	0
1817	1816	1816	0
1818	1817	1817	0
1819	1818	1818	0
1820	1819	1819	0
1821	1820	1820	1
1822	46	46	0
1823	1822	1822	0
1824	1823	1823	0
1825	1824	1824	0
1826	1825	1825	0
1827	1826	1826	1
1828	47	47	0
1829	1828	1828	0
1830	1829	1829	0
1831	1830	1830	0
1832	1831	1831	0
1833	1832	1832	1
1834	48	48	0
1835	1834	1834	0
1836	1835	1835	0
1837	1836	1836	0
1838	1837	1837	0
1839	1838	1838	1
1840	49	49	0
1841	1840	1840	0
1842	1841	1841	0
1843	1842	1842	0
1844	1843	1843	0
1845	1844	1844	1
1846	50	50	0
1847	1846	1846	0
1848	1847	1847	0
1849	1848	1848	0
1850	1849	1849	0
1851	1850	1850	1
1852	51	51	0
1853	1852	1852	0
1854	1853	1853	0
1855	1854	1854	0
1856	1855	1855	0
1857	1856	1856	1
1858	52	52	0
1859	1858	1858	0
1860	1859	1859	0
1861	1860	1860	0
1862	1861	1861	0
1863	1862	1862	1
1864	53	53	0
1865	1864	1864	0
1866	1865	1865	0
1867	1866	1866	0
1868	1867	1867	0
1869	1868	1868	1
1870	54	54	0
1871	1870	1870	0
1872	1871	1871	0
1873	1872	1872	0
1874	1873	1873	0
1875	1874	1874	1
1876	55	55	0
1877	1876	1876	0
1878	1877	1877	0
1879	1878	1878	0
1880	1879	1879	0
1881	1880	1880	1
1882	56	56	0
1883	1882	1882	0
1884	1883	1883	0
1885	1884	1884	0
1886	1885	1885	0
1887	1886	1886	1
1888	57	57	0
1889	1888	1888	0
1890	1889	1889	0
1891	1890	1890	0
1892	1891	1891	0
1893	1892	1892	1
1894	58	58	0
1895	1894	1894	0
1896	1895	1895	0
1897	1896	1896	0
1898	1897	1897	0
1899	1898	1898	1
1900	59	59	0
1901	1900	1900	0
1902	1901	1901	0
1903	1902	1902	0
1904	1903	1903	0
1905	1904	1904	1
1906	60	60	0
1907	1906	1906	0
1908	1907	1907	0
1909	1908	1908	0
1910	1909	1909	0
1911	1910	1910	1
1912	61	61	0
1913	1912	1912	0
1914	1913	1913	0
1915	1914	1914	0
1916	1915	1915	0
1917	1916	1916	1
1918	62	62	0
1919	1918	1918	0
1920	1919	1919	0
1921	1920	1920	0
1922	1921	1921	0
1923	1922	1922	1
1924	63	63	0
1925	1924	1924	0
1926	1925	1925	0
1927	1926	1926	0
1928	1927	1927	0
1929	1928	1928	1
1930	64	64	0
1931	1930	1930	0
1932	1931	1931	0
1933	1932	1932	0
1934	1933	1933	0
1935	1934	1934	1
1936	65	65	0
1937	1936	1936	0
1938	1937	1937	0
1939	1938	1938	0
1940	1939	1939	0
1941	1940	1940	1
1942	66	66	0
1943	1942	1942	0
1944	1943	1943	0
1945	1944	1944	0
1946	1945	1945	0
1947	1946	1946	1
1948	67	67	0
1949	1948	1948	0
1950	1949	1949	0
1951	1950	1950	0
1952	1951	1951	0
1953	1952	1952	1
1954	68	68	0
1955	1954	1954	0
1956	1955	1955	0
1957	1956	1956	0
1958	1957	1957	0
1959	1958	1958	1
1960	69	69	0
1961	1960	1960	0
1962	1961	1961	0
1963	1962	1962	0
1964	1963	1963	0
1965	1964	1964	1
1966	70	70	0
1967	1966	1966	0
1968	1967	1967	0
1969	1968	1968	0
1970	1969	1969	0
1971	1970	1970	1
1972	71	71	0
1973	1972	1972	0
1974	1973	1973	0
1975	1974	1974	0
1976	1975	1975	0
1977	1976	1976	1
1978	72	72	0
1979	1978	1978	0
1980	1979	1979	0
1981	1980	1980	0
1982	1981	1981	0
1983	1982	1982	1
1984	73	73	0
1985	1984	1984	0
1986	1985	1985	0
1987	1986	1986	0
1988	1987	1987	0
1989	1988	1988	1
1990	74	74	0
1991	1990	1990	0
1992	1991	1991	0
1993	1992	1992	0
1994	1993	1993	0
1995	1994	1994	1
1996	75	75	0
1997	1996	1996	0
1998	1997	1997	0
1999	1998	1998	0
[truncated: 9,074 more rows]
