# Supplementary material for: Whole-Genome Analysis of Multienvironment or Multitrait QTL in MAGIC
Source: G3 (Bethesda). 2014 Sep 1;4(9):1569–84. doi: 10.1534/g3.114.012971 (PMC4169149; doi:10.1534/g3.114.012971)
Supplement: Supporting Information [file supp_4.9.1569_FileS4.zip › FileS4/pid.csv]

pid	id
1	P1
2	P2
3	P3
4	P4
1593	L1
1599	L2
1605	L3
1611	L4
1617	L5
1623	L6
1629	L7
1635	L8
1641	L9
1647	L10
1653	L11
1659	L12
1665	L13
1671	L14
1677	L15
1683	L16
1695	L17
1701	L18
1707	L19
1713	L20
1719	L21
1725	L22
1737	L24
1743	L25
1755	L26
1761	L27
1767	L28
1773	L29
1779	L30
1785	L31
1791	L32
1803	L34
1809	L35
1815	L36
1821	L37
1827	L38
1839	L40
1845	L41
1851	L42
1857	L43
1869	L44
1875	L45
1887	L47
1899	L48
1905	L49
1911	L50
1917	L51
1929	L53
1941	L54
1947	L55
1959	L57
1965	L58
1971	L59
1977	L60
1983	L61
1989	L62
1995	L63
2007	L65
2013	L66
2025	L68
2031	L69
2037	L70
2043	L71
2049	L72
2055	L73
2067	L75
2079	L77
2085	L78
2091	L79
2097	L80
2109	L81
2115	L82
2121	L83
2127	L84
2133	L85
2139	L86
2151	L87
2157	L88
2163	L89
2181	L92
2187	L93
2205	L94
2211	L95
2223	L96
2229	L97
2235	L98
2241	L99
2247	L100
2265	L101
2277	L102
2283	L103
2301	L106
2307	L107
2313	L108
2319	L109
2331	L111
2337	L112
2343	L113
2349	L114
2355	L115
2361	L116
2367	L117
2379	L119
2391	L120
2397	L121
2409	L122
2415	L123
2421	L124
2433	L126
2439	L127
2445	L128
2451	L129
2457	L130
2463	L131
2469	L132
2475	L133
2481	L134
2487	L135
2511	L137
2517	L138
2523	L139
2535	L141
2547	L142
2553	L143
2559	L144
2565	L145
2577	L147
2583	L148
2589	L149
2595	L150
2601	L151
2607	L152
2613	L153
2619	L154
2631	L156
2643	L158
2649	L159
2655	L160
2661	L161
2667	L162
2679	L163
2685	L164
2691	L165
2697	L166
2703	L167
2709	L168
2721	L169
2727	L170
2733	L171
2739	L172
2745	L173
2757	L175
2769	L176
2775	L177
2793	L179
2811	L180
2823	L182
2829	L183
2835	L184
2841	L185
2853	L186
2859	L187
2871	L189
2877	L190
2883	L191
2889	L192
2895	L193
2901	L194
2907	L195
2913	L196
2919	L197
2925	L198
2937	L199
2949	L201
2955	L202
2961	L203
2967	L204
2979	L205
2985	L206
2991	L207
2997	L208
3003	L209
3009	L210
3027	L212
3033	L213
3045	L214
3051	L215
3057	L216
3063	L217
3069	L218
3081	L220
3093	L222
3099	L223
3105	L224
3111	L225
3117	L226
3123	L227
3129	L228
3135	L229
3141	L230
3147	L231
3153	L232
3159	L233
3177	L234
3183	L235
3195	L236
3201	L237
3207	L238
3213	L239
3219	L240
3231	L242
3237	L243
3243	L244
3249	L245
3255	L246
3267	L247
3285	L249
3291	L250
3297	L251
3303	L252
3309	L253
3315	L254
3333	L256
3339	L257
3351	L259
3381	L264
3387	L265
3393	L266
3417	L268
3435	L271
3459	L274
3471	L276
3477	L277
3489	L278
3495	L279
3501	L280
3507	L281
3513	L282
3519	L283
3525	L284
3537	L285
3543	L286
3561	L287
3567	L288
3585	L289
3591	L290
3603	L291
3621	L293
3633	L295
3639	L296
3657	L299
3669	L300
3675	L301
3687	L302
3705	L304
3717	L306
3723	L307
3729	L308
3753	L310
3759	L311
3765	L312
3771	L313
3783	L315
3789	L316
3795	L317
3801	L318
3807	L319
3819	L321
3825	L322
3831	L323
3843	L325
3849	L326
3867	L329
3879	L331
3885	L332
3891	L333
3897	L334
3903	L335
3915	L337
3921	L338
3927	L339
3933	L340
3939	L341
3945	L342
3951	L343
3963	L344
3969	L345
3975	L346
3993	L348
3999	L349
4011	L350
4017	L351
4023	L352
4029	L353
4047	L355
4053	L356
4059	L357
4065	L358
4083	L359
4095	L360
4107	L362
4113	L363
4125	L365
4131	L366
4143	L368
4149	L369
4161	L370
4167	L371
4179	L373
4185	L374
4191	L375
4197	L376
4203	L377
4209	L378
4215	L379
4221	L380
4233	L381
4239	L382
4245	L383
4251	L384
4269	L386
4287	L387
4293	L388
4299	L389
4305	L390
4311	L391
4323	L393
4329	L394
4335	L395
4353	L398
4359	L399
4371	L401
4383	L402
4389	L403
4395	L404
4401	L405
4407	L406
4425	L409
4431	L410
4437	L411
4443	L412
4449	L413
4455	L414
4461	L415
4479	L418
4485	L419
4491	L420
4503	L422
4509	L423
4521	L425
4527	L426
4539	L428
4545	L429
4551	L430
4557	L431
4563	L432
4575	L433
4581	L434
4587	L435
4593	L436
4605	L438
4611	L439
4617	L440
4623	L441
4635	L443
4641	L444
4647	L445
4653	L446
4665	L448
4677	L449
4683	L450
4689	L451
4701	L452
4713	L454
4719	L455
4731	L457
4737	L458
4743	L459
4749	L460
4767	L463
4779	L464
4785	L465
4797	L467
4809	L469
4821	L471
4833	L473
4863	L478
4869	L479
4875	L480
4887	L482
4899	L484
4905	L485
4917	L486
4929	L487
4947	L489
4953	L490
4959	L491
4965	L492
4971	L493
4977	L494
4983	L495
4989	L496
4995	L497
5001	L498
5013	L499
5019	L500
5025	L501
5031	L502
5037	L503
5043	L504
5049	L505
5055	L506
5067	L508
5073	L509
5085	L510
5091	L511
5103	L513
5109	L514
5121	L515
5139	L518
5151	L520
5157	L521
5163	L522
5169	L523
5187	L526
5193	L527
5205	L529
5211	L530
5223	L532
5229	L533
5235	L534
5241	L535
5247	L536
5253	L537
5259	L538
5265	L539
5271	L540
5277	L541
5289	L542
5295	L543
5301	L544
5307	L545
5313	L546
5319	L547
5325	L548
5331	L549
5337	L550
5343	L551
5349	L552
5361	L554
5367	L555
5373	L556
5379	L557
5391	L559
5397	L560
5403	L561
5415	L562
5421	L563
5439	L565
5445	L566
5451	L567
5457	L568
5463	L569
5475	L571
5481	L572
5487	L573
5505	L575
5511	L576
5517	L577
5523	L578
5529	L579
5535	L580
5547	L581
5559	L582
5565	L583
5577	L584
5583	L585
5595	L586
5607	L588
5619	L590
5625	L591
5643	L593
5655	L595
5661	L596
5667	L597
5673	L598
5691	L600
5697	L601
5703	L602
5709	L603
5715	L604
5721	L605
5727	L606
5751	L609
5763	L611
5781	L612
5793	L613
5799	L614
5805	L615
5811	L616
5817	L617
5829	L618
5835	L619
5847	L620
5853	L621
5859	L622
5871	L624
5883	L626
5895	L628
5901	L629
5907	L630
5913	L631
5919	L632
5937	L635
5949	L637
5955	L638
5973	L640
5985	L641
5991	L642
5997	L643
6003	L644
6021	L647
6033	L649
6045	L651
6051	L652
6063	L654
6069	L655
6081	L657
6087	L658
6093	L659
6105	L660
6111	L661
6117	L662
6129	L664
6141	L665
6147	L666
6159	L667
6171	L669
6183	L670
6189	L671
6195	L672
6207	L673
6219	L675
6237	L678
6243	L679
6255	L681
6261	L682
6273	L684
6285	L686
6291	L687
6303	L689
6315	L691
6333	L694
6339	L695
6345	L696
6351	L697
6363	L698
6369	L699
6381	L700
6387	L701
6399	L703
6405	L704
6411	L705
6417	L706
6423	L707
6429	L708
6459	L712
6471	L714
6477	L715
6483	L716
6489	L717
6495	L718
6507	L720
6519	L722
6525	L723
6531	L724
6537	L725
6543	L726
6549	L727
6555	L728
6561	L729
6567	L730
6573	L731
6585	L733
6591	L734
6597	L735
6603	L736
6609	L737
6627	L739
6633	L740
6639	L741
6645	L742
6681	L746
6687	L747
6693	L748
6705	L750
6717	L752
6723	L753
6729	L754
6741	L755
6747	L756
6759	L758
6765	L759
6771	L760
6777	L761
6783	L762
6789	L763
6795	L764
6801	L765
6819	L767
6825	L768
6831	L769
6837	L770
6843	L771
6849	L772
6855	L773
6867	L774
6873	L775
6879	L776
6891	L777
6897	L778
6909	L780
6921	L782
6927	L783
6933	L784
6939	L785
6951	L787
6957	L788
6963	L789
6969	L790
6975	L791
6981	L792
6993	L793
7005	L794
7017	L795
7023	L796
7035	L798
7041	L799
7053	L801
7059	L802
7071	L804
7083	L806
7089	L807
7095	L808
7101	L809
7107	L810
7113	L811
7125	L813
7143	L814
7149	L815
7155	L816
7161	L817
7173	L819
7179	L820
7185	L821
7191	L822
7209	L824
7215	L825
7221	L826
7227	L827
7233	L828
7239	L829
7251	L830
7257	L831
7263	L832
7275	L833
7305	L837
7311	L838
7335	L841
7341	L842
7347	L843
7353	L844
7383	L848
7389	L849
7401	L850
7407	L851
7419	L853
7425	L854
7437	L855
7443	L856
7449	L857
7461	L859
7467	L860
7473	L861
7485	L862
7491	L863
7497	L864
7503	L865
7515	L866
7521	L867
7527	L868
7533	L869
7539	L870
7545	L871
7551	L872
7563	L874
7581	L877
7587	L878
7593	L879
7611	L882
7623	L883
7629	L884
7635	L885
7641	L886
7653	L888
7659	L889
7665	L890
7683	L893
7695	L895
7701	L896
7707	L897
7713	L898
7719	L899
7725	L900
7731	L901
7749	L903
7755	L904
7761	L905
7779	L908
7785	L909
7797	L911
7803	L912
7809	L913
7815	L914
7821	L915
7839	L917
7845	L918
7851	L919
7857	L920
7863	L921
7869	L922
7893	L925
7899	L926
7905	L927
7911	L928
7917	L929
7923	L930
7935	L932
7941	L933
7947	L934
7953	L935
7965	L936
7971	L937
7983	L939
8001	L942
8013	L944
8019	L945
8025	L946
8031	L947
8037	L948
8043	L949
8061	L952
8067	L953
8085	L956
8091	L957
8103	L959
8115	L961
8127	L963
8133	L964
8139	L965
8151	L967
8157	L968
8169	L969
8193	L973
8199	L974
8205	L975
8211	L976
8217	L977
8229	L978
8241	L979
8247	L980
8253	L981
8259	L982
8265	L983
8271	L984
8277	L985
8289	L987
8295	L988
8301	L989
8307	L990
8313	L991
8319	L992
8331	L994
8343	L995
8349	L996
8355	L997
8361	L998
8367	L999
8373	L1000
8379	L1001
8385	L1002
8397	L1004
8403	L1005
8409	L1006
8421	L1007
8427	L1008
8445	L1011
8451	L1012
8463	L1014
8481	L1015
8487	L1016
8493	L1017
8499	L1018
8505	L1019
8511	L1020
8517	L1021
8523	L1022
8535	L1024
8541	L1025
8559	L1026
8565	L1027
8577	L1028
8589	L1029
8601	L1030
8613	L1032
8619	L1033
8637	L1036
8643	L1037
8661	L1040
8667	L1041
8673	L1042
8679	L1043
8685	L1044
8691	L1045
8697	L1046
8703	L1047
8709	L1048
8715	L1049
8721	L1050
8727	L1051
8733	L1052
8739	L1053
8745	L1054
8751	L1055
8757	L1056
8763	L1057
8769	L1058
8775	L1059
8781	L1060
8793	L1062
8799	L1063
8811	L1065
8823	L1067
8835	L1068
8841	L1069
8847	L1070
8853	L1071
8859	L1072
8865	L1073
8877	L1075
8883	L1076
8889	L1077
8901	L1079
8907	L1080
8913	L1081
8919	L1082
8925	L1083
8949	L1087
8961	L1089
8973	L1091
8979	L1092
8985	L1093
8997	L1095
9015	L1098
9021	L1099
9027	L1100
9051	L1103
9057	L1104
9075	L1107
9099	L1111
9111	L1113
9117	L1114
9135	L1117
9141	L1118
9147	L1119
9159	L1121
9171	L1123
9177	L1124
9189	L1126
9195	L1127
9207	L1129
9213	L1130
9219	L1131
9225	L1132
9231	L1133
9243	L1135
9249	L1136
9267	L1139
9273	L1140
9279	L1141
9285	L1142
9291	L1143
9297	L1144
9303	L1145
9315	L1147
9321	L1148
9327	L1149
9333	L1150
9339	L1151
9345	L1152
9357	L1154
9369	L1155
9375	L1156
9393	L1159
9399	L1160
9405	L1161
9411	L1162
9417	L1163
9423	L1164
9429	L1165
9435	L1166
9441	L1167
9447	L1168
9459	L1170
9465	L1171
9471	L1172
9483	L1174
9489	L1175
9495	L1176
9507	L1178
9513	L1179
9525	L1180
9531	L1181
9537	L1182
9543	L1183
9549	L1184
9555	L1185
9567	L1186
9573	L1187
9591	L1188
9603	L1190
9615	L1192
9627	L1194
9633	L1195
9639	L1196
9645	L1197
9651	L1198
9657	L1199
9663	L1200
9669	L1201
9675	L1202
9687	L1204
9693	L1205
9699	L1206
9705	L1207
9711	L1208
9717	L1209
9723	L1210
9729	L1211
9735	L1212
9741	L1213
9747	L1214
9753	L1215
9765	L1216
9771	L1217
9783	L1219
9807	L1222
9813	L1223
9819	L1224
9837	L1227
9843	L1228
9849	L1229
9855	L1230
9861	L1231
9867	L1232
9879	L1234
9897	L1236
9903	L1237
9909	L1238
9915	L1239
9921	L1240
9927	L1241
9933	L1242
9945	L1244
9957	L1246
9963	L1247
9969	L1248
9975	L1249
9987	L1251
9993	L1252
10011	L1254
10023	L1256
10029	L1257
10035	L1258
10041	L1259
10047	L1260
10053	L1261
10059	L1262
10065	L1263
10071	L1264
10077	L1265
10083	L1266
10113	L1270
10119	L1271
10131	L1272
10137	L1273
10143	L1274
10191	L1280
10203	L1281
10209	L1282
10215	L1283
10227	L1285
10233	L1286
10239	L1287
10251	L1288
10281	L1292
10293	L1293
10311	L1296
10317	L1297
10329	L1298
10341	L1300
10389	L1304
10395	L1305
10401	L1306
10413	L1308
10437	L1311
10449	L1313
10455	L1314
10461	L1315
10467	L1316
10473	L1317
10479	L1318
10485	L1319
10491	L1320
10521	L1324
10527	L1325
10539	L1327
10551	L1328
10557	L1329
10563	L1330
10569	L1331
10581	L1332
10605	L1334
10611	L1335
10617	L1336
10629	L1337
10635	L1338
10641	L1339
10647	L1340
10653	L1341
10671	L1344
10677	L1345
10683	L1346
10689	L1347
10701	L1349
10707	L1350
10713	L1351
10719	L1352
10725	L1353
10737	L1355
10743	L1356
10749	L1357
10755	L1358
10761	L1359
10773	L1361
10791	L1363
10797	L1364
10803	L1365
10815	L1367
10821	L1368
10827	L1369
10833	L1370
10845	L1372
10851	L1373
10857	L1374
10869	L1375
10875	L1376
10881	L1377
10887	L1378
10899	L1379
10905	L1380
10911	L1381
10917	L1382
10941	L1385
10947	L1386
10953	L1387
10959	L1388
10977	L1391
10989	L1393
10995	L1394
11001	L1395
11007	L1396
11013	L1397
11019	L1398
11025	L1399
11031	L1400
11049	L1402
11055	L1403
