# Supplementary material for: Whole-Genome Analysis of Multienvironment or Multitrait QTL in MAGIC
Source: G3 (Bethesda). 2014 Sep 1;4(9):1569–84. doi: 10.1534/g3.114.012971 (PMC4169149; doi:10.1534/g3.114.012971)
Supplement: Supporting Information [file supp_4.9.1569_FileS5.zip › FileS5/Mfounders.csv]

	wsnp_Ex_c4186_7560575	wsnp_Ex_c29186_38247956	wsnp_Ex_c1255_2411550	wsnp_Ex_c52086_55808126	wsnp_Ex_rep_c67474_66076379	wsnp_Ex_c46670_52108070	wsnp_Ku_c330_683203	wsnp_Ex_rep_c67492_66096650	wsnp_Ex_c9600_15889471	wsnp_Ex_c6476_11246531	wsnp_RFL_Contig3850_4199825	wPt-5160	wPt-7147	wPt-0164	wPt-6005	wPt-2976	wPt-2406	wPt-10944	wPt-1786	tPt-6091	wPt-6754	wPt-6853	wPt-1011	wsnp_Ex_c1557_2973321	wsnp_Ex_c15377_23637176	wsnp_Ku_rep_c69362_68705297	wsnp_Ex_c36911_44767554	wsnp_Ex_rep_c103474_88421290	wsnp_Ex_rep_c69932_68893867	wsnp_Ex_c11939_19147790	wsnp_JD_rep_c65095_41464278	wsnp_Ex_rep_c66872_65273845	wsnp_Ex_rep_c66872_65273904	wsnp_Ex_rep_c66872_65273203	wsnp_Ku_c12441_20092792	wsnp_Ex_c11939_19147421	wsnp_JD_c628_947299	wsnp_Ex_c11939_19147514	wsnp_Ex_c48407_53323483	wsnp_Ex_c25730_34991010	wsnp_Ex_rep_c68058_66805898	wPt-1310	wsnp_Ex_c9343_15514687	wPt-4065	wsnp_JD_c6664_7807201	wsnp_CAP11_c146_160903	wPt-2242	wPt-7972	wPt-1792
P1	0	1	1	0	0	1	1	0	0	0	0	0	0	1	0	1	1	1	0	0	1	1	1	1	0	1	0	0	1	0	0	0	1	0	0	0	1	1	1	1	0	1	1	1	1	1	1	1	1
P2	1	0	0	1	1	0	0	0	0	0	0	0	0	1	0	1	1	1	0	0	1	1	1	1	0	1	0	0	1	0	0	0	1	0	0	0	1	1	0	0	1	1	0	0	0	0	0	0	0
P3	1	0	1	0	0	1	1	1	1	0	0	0	0	1	0	1	1	1	0	0	1	1	1	0	0	1	0	0	1	1	0	0	1	0	0	0	1	1	1	0	1	1	0	0	0	0	1	1	1
P4	0	1	1	1	1	0	0	1	1	1	1	1	1	0	1	0	0	0	1	1	0	0	0	0	1	0	1	1	0	1	1	1	0	1	1	1	0	0	1	0	1	0	0	1	0	0	0	0	0
[truncated: 3,181 more columns]
