# Supplementary material for: Whole-Genome Analysis of Multienvironment or Multitrait QTL in MAGIC
Source: G3 (Bethesda). 2014 Sep 1;4(9):1569–84. doi: 10.1534/g3.114.012971 (PMC4169149; doi:10.1534/g3.114.012971)
Supplement: Supporting Information [file supp_4.9.1569_FileS6.zip]

Archive with 2 entries (2 files):
- FileS6/Mfinals.csv
- FileS6/READ_ME.pdf
