# Supplementary material for: Whole-Genome Analysis of Multienvironment or Multitrait QTL in MAGIC
Source: G3 (Bethesda). 2014 Sep 1;4(9):1569–84. doi: 10.1534/g3.114.012971 (PMC4169149; doi:10.1534/g3.114.012971)
Supplement: Supporting Information [file supp_4.9.1569_FileS6.zip › FileS6/Mfinals.csv]

	wsnp_Ex_c4186_7560575	wsnp_Ex_c29186_38247956	wsnp_Ex_c1255_2411550	wsnp_Ex_c52086_55808126	wsnp_Ex_rep_c67474_66076379	wsnp_Ex_c46670_52108070	wsnp_Ku_c330_683203	wsnp_Ex_rep_c67492_66096650	wsnp_Ex_c9600_15889471	wsnp_Ex_c6476_11246531	wsnp_RFL_Contig3850_4199825	wPt-5160	wPt-7147	wPt-0164	wPt-6005	wPt-2976	wPt-2406	wPt-10944	wPt-1786	tPt-6091	wPt-6754	wPt-6853	wPt-1011	wsnp_Ex_c1557_2973321	wsnp_Ex_c15377_23637176	wsnp_Ku_rep_c69362_68705297	wsnp_Ex_c36911_44767554	wsnp_Ex_rep_c103474_88421290	wsnp_Ex_rep_c69932_68893867	wsnp_Ex_c11939_19147790	wsnp_JD_rep_c65095_41464278	wsnp_Ex_rep_c66872_65273845	wsnp_Ex_rep_c66872_65273904	wsnp_Ex_rep_c66872_65273203	wsnp_Ku_c12441_20092792	wsnp_Ex_c11939_19147421	wsnp_JD_c628_947299	wsnp_Ex_c11939_19147514	wsnp_Ex_c48407_53323483	wsnp_Ex_c25730_34991010	wsnp_Ex_rep_c68058_66805898	wPt-1310	wsnp_Ex_c9343_15514687	wPt-4065	wsnp_JD_c6664_7807201	wsnp_CAP11_c146_160903	wPt-2242	wPt-7972	wPt-1792
L1	1	0	NA	NA	0	1	NA	NA	1	0	0	NA	NA	NA	NA	NA	NA	NA	NA	NA	NA	NA	NA	NA	0	1	0	0	1	NA	0	0	1	0	0	0	1	1	NA	0	1	NA	0	NA	0	0	NA	NA	NA
L2	1	0	0	1	1	0	0	0	0	0	0	NA	NA	NA	NA	NA	NA	NA	NA	NA	NA	NA	NA	1	0	1	0	0	1	0	0	0	1	0	0	0	1	1	0	0	1	NA	0	NA	0	0	NA	NA	NA
L3	1	0	0	1	1	0	0	NA	0	0	0	NA	NA	NA	NA	NA	NA	NA	NA	NA	NA	NA	NA	1	0	1	NA	NA	1	0	0	0	1	NA	0	0	1	1	0	NA	1	NA	0	NA	0	0	NA	NA	NA
L4	1	0	0	1	1	0	0	0	0	0	0	NA	NA	NA	NA	NA	NA	NA	NA	NA	NA	NA	NA	1	0	1	0	0	1	0	0	0	1	0	0	0	1	1	0	0	1	NA	0	NA	0	0	NA	NA	NA
L5	0	1	1	0	0	1	1	0	0	0	0	NA	NA	NA	NA	NA	NA	NA	NA	NA	NA	NA	NA	1	0	1	0	0	1	0	0	0	1	0	0	0	1	1	1	1	0	NA	0	NA	0	0	NA	NA	NA
L6	1	0	0	NA	1	0	0	0	0	NA	0	NA	NA	NA	NA	NA	NA	NA	NA	NA	NA	NA	NA	1	0	1	0	0	1	0	0	0	1	0	0	0	1	1	0	NA	1	NA	0	NA	0	0	NA	NA	NA
L7	NA	1	NA	NA	1	0	0	NA	1	1	1	NA	NA	NA	NA	NA	NA	NA	NA	NA	NA	NA	NA	0	1	0	1	NA	NA	1	NA	NA	0	1	NA	NA	0	0	1	0	1	NA	0	NA	0	0	NA	NA	NA
L8	1	0	1	1	1	0	0	1	1	1	1	NA	NA	NA	NA	NA	NA	NA	NA	NA	NA	NA	NA	0	1	0	1	1	0	1	1	1	0	1	1	1	0	0	1	0	1	NA	0	NA	0	0	NA	NA	NA
L9	0	1	1	0	0	1	1	0	0	0	0	NA	NA	NA	NA	NA	NA	NA	NA	NA	NA	NA	NA	1	0	1	0	0	1	0	0	0	1	0	0	0	1	1	1	1	0	NA	1	NA	0	0	NA	NA	NA
L10	1	0	1	0	0	1	1	1	1	0	0	NA	NA	NA	NA	NA	NA	NA	NA	NA	NA	NA	NA	0	0	1	0	0	1	1	0	0	1	0	0	0	1	1	1	NA	0	NA	1	NA	1	NA	NA	NA	NA
L11	0	1	1	1	1	0	0	1	1	1	1	NA	NA	NA	NA	NA	NA	NA	NA	NA	NA	NA	NA	0	1	0	1	1	0	1	1	1	0	1	1	1	0	0	1	0	1	NA	0	NA	0	0	NA	NA	NA
L12	1	0	NA	NA	0	NA	NA	NA	1	0	0	NA	NA	NA	NA	NA	NA	NA	NA	NA	NA	NA	NA	NA	0	NA	0	0	NA	NA	NA	NA	0	1	NA	NA	0	0	NA	0	1	NA	0	NA	0	0	NA	NA	NA
L13	1	0	1	0	NA	1	1	1	1	NA	0	NA	NA	NA	NA	NA	NA	NA	NA	NA	NA	NA	NA	0	0	1	0	0	1	1	0	0	1	0	0	0	1	1	1	0	1	NA	0	NA	0	0	NA	NA	NA
L14	0	1	1	0	0	1	1	0	0	0	0	NA	NA	NA	NA	NA	NA	NA	NA	NA	NA	NA	NA	1	0	1	0	0	1	0	0	0	1	0	0	0	1	1	1	1	0	NA	1	NA	1	1	NA	NA	NA
L15	0	1	1	1	1	0	0	1	1	1	1	NA	NA	NA	NA	NA	NA	NA	NA	NA	NA	NA	NA	0	1	0	1	1	0	1	1	1	0	1	1	1	0	0	1	0	1	NA	0	NA	0	0	NA	NA	NA
L16	1	0	0	1	1	0	0	0	0	0	0	NA	NA	NA	NA	NA	NA	NA	NA	NA	NA	NA	NA	0	0	1	0	0	1	1	0	0	1	0	0	0	1	1	1	0	1	NA	0	NA	0	0	NA	NA	NA
L17	1	0	0	1	1	0	0	0	0	0	0	NA	NA	NA	NA	NA	NA	NA	NA	NA	NA	NA	NA	1	0	1	0	0	1	0	0	0	1	0	0	0	1	1	0	0	1	NA	0	NA	0	0	NA	NA	NA
L18	0	1	1	0	0	1	1	0	0	0	0	NA	NA	NA	NA	NA	NA	NA	NA	NA	NA	NA	NA	1	0	1	0	0	1	0	0	0	1	0	0	0	1	1	1	1	0	NA	1	NA	0	0	NA	NA	NA
L19	1	0	1	0	0	1	1	1	1	0	0	NA	NA	NA	NA	NA	NA	NA	NA	NA	NA	NA	NA	0	0	1	0	0	1	1	0	0	1	0	0	0	1	1	1	0	1	NA	0	NA	0	0	NA	NA	NA
L20	0	1	1	0	0	1	1	0	0	0	0	NA	NA	NA	NA	NA	NA	NA	NA	NA	NA	NA	NA	1	0	1	0	0	1	0	0	0	1	0	0	0	1	1	1	1	0	NA	1	NA	1	1	NA	NA	NA
L21	1	0	NA	NA	0	1	NA	NA	1	0	0	NA	NA	NA	NA	NA	NA	NA	NA	NA	NA	NA	NA	NA	0	1	0	0	1	NA	0	0	1	0	0	0	1	1	1	0	1	NA	0	NA	0	0	NA	NA	NA
L22	1	0	1	0	0	1	1	1	1	0	0	NA	0	1	0	1	1	1	0	NA	1	1	1	0	0	1	0	0	1	1	0	0	1	0	0	0	1	1	1	0	1	1	0	0	0	0	1	1	1
L24	1	0	1	0	0	1	1	1	1	1	1	NA	NA	NA	NA	NA	NA	NA	NA	NA	NA	NA	NA	0	1	0	1	1	0	1	1	1	0	1	1	1	0	0	1	0	1	NA	0	NA	0	0	NA	NA	NA
L25	0	1	1	1	1	0	0	1	1	1	1	NA	1	0	1	0	0	0	1	1	0	0	0	0	1	0	1	1	0	1	1	1	0	1	1	1	0	0	1	0	1	NA	0	1	1	1	1	1	1
L26	1	0	1	0	0	1	1	1	1	0	0	NA	NA	NA	NA	NA	NA	NA	NA	NA	NA	NA	NA	1	0	1	0	0	1	0	0	0	1	0	0	0	1	1	1	1	0	NA	1	NA	1	0	NA	NA	NA
L27	0	1	1	0	0	1	1	0	0	0	0	NA	NA	NA	NA	NA	NA	NA	NA	NA	NA	NA	NA	1	0	1	0	0	1	0	0	0	1	0	0	0	1	1	1	1	0	NA	1	NA	1	1	NA	NA	NA
L28	0	1	1	1	1	0	0	1	1	1	1	NA	NA	NA	NA	NA	NA	NA	NA	NA	NA	NA	NA	0	1	0	1	1	0	1	1	1	0	1	1	1	0	0	1	0	1	NA	0	NA	0	0	NA	NA	NA
L29	0	1	1	NA	1	0	0	1	1	1	1	1	1	0	1	0	0	NA	1	NA	0	0	1	0	1	0	1	1	0	1	1	1	0	1	1	1	NA	0	1	0	1	NA	0	1	0	0	NA	0	NA
L30	1	0	0	1	1	0	NA	0	0	0	0	NA	NA	NA	NA	NA	NA	NA	NA	NA	NA	NA	NA	1	0	1	0	0	1	0	0	0	1	0	0	0	1	1	0	0	1	NA	0	NA	0	0	NA	NA	NA
L31	1	0	1	0	0	0	1	0	0	0	0	NA	NA	NA	NA	NA	NA	NA	NA	NA	NA	NA	NA	1	0	1	0	0	1	0	0	0	1	0	0	0	1	1	1	1	0	NA	1	NA	1	1	NA	NA	NA
L32	1	0	1	0	0	1	1	1	1	0	0	NA	NA	NA	NA	NA	NA	NA	NA	NA	NA	NA	NA	0	0	1	0	0	1	1	0	0	1	0	0	0	1	1	1	0	1	NA	0	NA	0	0	NA	NA	NA
L34	0	1	1	0	0	1	1	0	0	0	0	NA	NA	NA	NA	NA	NA	NA	NA	NA	NA	NA	NA	1	0	1	0	0	1	0	0	0	1	0	0	0	1	1	1	1	0	NA	NA	NA	0	0	NA	NA	NA
L35	0	1	1	1	1	0	0	1	1	1	1	NA	NA	NA	NA	NA	NA	NA	NA	NA	NA	NA	NA	0	1	0	1	1	0	1	1	1	0	1	1	1	0	0	1	0	1	NA	0	NA	0	0	NA	NA	NA
L36	0	1	1	0	0	1	1	1	1	0	0	NA	NA	NA	NA	NA	NA	NA	NA	NA	NA	NA	NA	0	0	1	0	0	1	1	0	0	1	0	0	0	1	1	1	0	1	NA	0	NA	0	0	NA	NA	NA
L37	0	1	1	0	0	1	1	0	0	0	0	0	0	1	0	1	1	1	0	0	1	1	1	1	0	1	0	0	1	0	0	0	1	0	0	0	1	1	1	1	0	1	1	1	1	1	1	1	NA
L38	0	1	1	0	0	1	1	0	0	0	0	NA	NA	NA	NA	NA	NA	NA	NA	NA	NA	NA	NA	1	NA	1	0	0	1	0	0	0	1	0	0	0	1	1	1	1	0	NA	1	NA	1	1	NA	NA	NA
L40	0	1	1	0	0	1	1	0	0	0	0	NA	NA	NA	NA	NA	NA	NA	NA	NA	NA	NA	NA	1	0	1	0	0	1	0	0	0	1	0	0	0	1	1	1	1	0	NA	1	NA	NA	NA	NA	NA	NA
L41	0	1	1	0	0	1	1	0	0	0	0	NA	NA	NA	NA	NA	NA	NA	NA	NA	NA	NA	NA	1	0	1	0	0	1	0	0	0	1	0	0	0	1	1	1	1	0	NA	1	NA	1	1	NA	NA	NA
L42	1	0	NA	1	1	0	NA	0	0	0	0	NA	NA	NA	NA	NA	NA	NA	NA	NA	NA	NA	NA	1	0	1	0	0	1	0	0	0	1	0	0	0	1	1	NA	NA	1	NA	NA	NA	NA	NA	NA	NA	NA
L43	0	1	1	0	0	1	1	0	0	0	0	NA	NA	NA	NA	NA	NA	NA	NA	NA	NA	NA	NA	1	0	1	0	0	1	0	0	0	1	0	0	0	1	1	1	1	0	NA	1	NA	1	1	NA	NA	NA
L44	0	1	1	0	0	1	1	0	0	0	0	0	0	1	0	1	1	1	0	0	1	1	1	1	0	1	0	0	1	0	0	0	1	0	0	0	1	1	1	1	0	1	1	1	1	1	1	1	0
L45	1	0	0	1	1	0	0	0	0	0	0	NA	NA	NA	NA	NA	NA	NA	NA	NA	NA	NA	NA	1	0	1	0	0	1	0	0	0	1	0	0	0	1	1	0	0	1	NA	0	NA	0	0	NA	NA	NA
L47	0	1	1	0	0	1	1	0	0	0	0	NA	NA	NA	NA	NA	NA	NA	NA	NA	NA	NA	NA	1	0	1	0	0	1	0	0	0	1	0	0	0	1	1	1	1	0	NA	1	NA	0	0	NA	NA	NA
L48	0	1	1	0	0	1	1	0	0	0	0	NA	NA	NA	NA	NA	NA	NA	NA	NA	NA	NA	NA	1	0	1	0	0	1	0	0	0	1	0	0	0	1	1	1	1	0	NA	1	NA	1	1	NA	NA	NA
L49	0	1	1	1	1	0	0	1	1	1	1	NA	NA	NA	NA	NA	NA	NA	NA	NA	NA	NA	NA	0	1	0	1	1	0	1	1	1	0	1	1	1	0	0	1	0	1	NA	0	NA	0	0	NA	NA	NA
L50	1	0	1	0	0	1	1	1	1	0	0	NA	NA	NA	NA	NA	NA	NA	NA	NA	NA	NA	NA	0	0	1	0	0	1	1	0	0	1	0	0	0	1	1	1	0	1	NA	0	NA	0	0	NA	NA	NA
L51	1	NA	0	1	1	0	0	0	0	0	0	NA	NA	NA	NA	NA	NA	NA	NA	NA	NA	NA	NA	1	0	1	0	0	1	0	0	0	1	0	0	0	1	1	0	0	1	NA	0	NA	0	0	NA	NA	NA
L53	0	1	1	0	0	1	1	0	0	0	0	NA	NA	NA	NA	NA	NA	NA	NA	NA	NA	NA	NA	1	0	1	0	0	1	0	0	0	1	0	0	0	1	1	1	1	0	NA	1	NA	1	1	NA	NA	NA
L54	0	1	0	1	1	0	0	0	0	0	0	NA	NA	NA	NA	NA	NA	NA	NA	NA	NA	NA	NA	1	0	1	0	0	1	0	0	0	1	0	0	0	1	1	0	0	1	NA	0	NA	0	0	NA	NA	NA
L55	0	1	1	1	1	0	0	1	1	1	1	NA	NA	NA	NA	NA	NA	NA	NA	NA	NA	NA	NA	0	1	0	1	1	0	1	1	1	0	1	1	1	0	0	1	0	1	NA	0	NA	0	0	NA	NA	NA
L57	1	0	1	0	0	1	1	1	1	0	0	NA	NA	NA	NA	NA	NA	NA	NA	NA	NA	NA	NA	0	0	1	0	0	1	1	0	0	1	0	0	0	1	1	1	0	1	NA	0	NA	0	0	NA	NA	NA
L58	0	1	1	0	0	1	1	0	0	0	0	NA	NA	NA	NA	NA	NA	NA	NA	NA	NA	NA	NA	1	0	1	0	0	1	0	0	0	1	0	0	0	1	1	1	1	0	NA	1	NA	1	1	NA	NA	NA
L59	1	0	1	0	0	1	1	1	1	0	0	NA	NA	NA	NA	NA	NA	NA	NA	NA	NA	NA	NA	0	1	0	1	1	0	1	1	1	0	1	1	1	0	0	1	0	1	NA	0	NA	0	0	NA	NA	NA
L60	1	0	0	1	1	0	0	0	0	0	0	NA	NA	NA	NA	NA	NA	NA	NA	NA	NA	NA	NA	1	0	1	0	0	1	0	0	0	1	0	0	0	1	1	0	0	1	NA	0	NA	0	0	NA	NA	NA
L61	1	0	1	0	0	1	1	1	1	0	0	NA	NA	NA	NA	NA	NA	NA	NA	NA	NA	NA	NA	0	0	1	0	0	1	1	0	0	1	0	0	0	1	1	1	0	1	NA	0	NA	0	0	NA	NA	NA
L62	1	0	1	0	0	1	1	1	1	0	0	NA	NA	NA	NA	NA	NA	NA	NA	NA	NA	NA	NA	0	0	NA	0	0	0	1	1	1	0	1	1	1	0	0	1	0	1	NA	NA	NA	0	0	NA	NA	NA
L63	0	1	1	0	0	1	1	0	0	0	0	0	0	1	0	1	1	1	0	0	1	1	1	1	0	1	0	0	1	0	0	0	1	0	0	0	1	1	1	1	0	1	1	1	0	0	1	1	NA
L65	0	1	1	1	1	0	0	1	1	1	1	NA	NA	NA	NA	NA	NA	NA	NA	NA	NA	NA	NA	0	1	0	1	1	0	1	1	1	0	1	1	1	0	0	1	0	1	NA	0	NA	0	0	NA	NA	NA
L66	0	1	1	1	1	0	0	1	1	1	1	NA	NA	NA	NA	NA	NA	NA	NA	NA	NA	NA	NA	0	1	0	1	1	0	1	1	1	0	1	1	1	0	0	1	0	1	NA	0	NA	0	0	NA	NA	NA
L68	1	0	0	1	1	0	0	0	0	0	0	NA	NA	NA	NA	NA	NA	NA	NA	NA	NA	NA	NA	1	0	1	0	0	1	0	0	0	1	0	0	0	1	1	0	0	1	NA	0	NA	0	0	NA	NA	NA
L69	0	1	1	1	1	0	0	1	1	1	1	NA	NA	NA	NA	NA	NA	NA	NA	NA	NA	NA	NA	0	1	0	1	1	0	1	1	1	0	1	1	1	0	0	1	0	1	NA	0	NA	0	0	NA	NA	NA
L70	1	0	0	1	1	0	0	0	0	0	0	NA	NA	NA	NA	NA	NA	NA	NA	NA	NA	NA	NA	1	0	1	0	0	1	0	0	0	1	0	0	0	1	1	0	0	1	NA	0	NA	0	0	NA	NA	NA
L71	0	1	1	0	0	1	1	0	0	0	0	NA	NA	NA	NA	NA	NA	NA	NA	NA	NA	NA	NA	1	0	1	0	0	1	0	0	0	1	0	0	0	1	1	1	1	0	NA	1	NA	1	1	NA	NA	NA
L72	0	1	1	0	0	1	1	0	0	0	0	NA	NA	NA	NA	NA	NA	NA	NA	NA	NA	NA	NA	1	0	1	0	0	1	0	0	0	1	0	0	0	1	1	1	1	0	NA	1	NA	1	1	NA	NA	NA
L73	1	0	1	0	0	NA	1	1	1	0	0	NA	NA	NA	NA	NA	NA	NA	NA	NA	NA	NA	NA	0	1	NA	1	1	0	1	NA	1	0	1	NA	1	0	0	1	NA	1	NA	0	NA	0	0	NA	NA	NA
L75	0	1	1	1	1	0	0	1	1	1	1	NA	NA	NA	NA	NA	NA	NA	NA	NA	NA	NA	NA	0	1	0	1	1	0	1	1	1	0	1	1	1	0	0	1	0	1	NA	0	NA	0	0	NA	NA	NA
L77	1	0	1	0	0	1	0	1	1	1	1	NA	NA	NA	NA	NA	NA	NA	NA	NA	NA	NA	NA	0	0	1	0	0	1	1	0	0	1	0	0	0	1	1	1	0	1	NA	0	NA	0	0	NA	NA	NA
L78	1	0	1	0	0	1	1	0	0	0	0	NA	NA	NA	NA	NA	NA	NA	NA	NA	NA	NA	NA	1	0	1	0	0	1	0	0	0	1	0	0	0	1	1	1	1	0	NA	1	NA	0	0	NA	NA	NA
L79	0	1	1	1	1	0	0	1	1	1	1	NA	NA	NA	NA	NA	NA	NA	NA	NA	NA	NA	NA	0	1	0	1	1	0	1	1	1	0	1	1	1	0	0	1	0	1	NA	0	NA	0	0	NA	NA	NA
L80	0	1	1	1	1	0	0	1	1	1	1	NA	NA	NA	NA	NA	NA	NA	NA	NA	NA	NA	NA	0	1	0	1	1	0	1	1	1	0	1	1	1	0	0	1	0	1	NA	0	NA	1	1	NA	NA	NA
L81	0	1	1	0	0	1	1	0	0	0	0	NA	NA	NA	NA	NA	NA	NA	NA	NA	NA	NA	NA	1	0	1	0	0	1	0	0	0	1	0	0	0	1	1	1	1	0	NA	1	NA	1	1	NA	NA	NA
L82	NA	1	1	NA	0	1	1	0	NA	0	0	0	0	1	0	NA	NA	1	0	0	1	1	1	1	0	1	0	0	1	NA	0	0	1	0	0	0	1	1	1	NA	NA	1	NA	1	NA	NA	1	1	1
L83	1	0	1	0	0	1	1	1	1	0	0	NA	NA	NA	NA	NA	NA	NA	NA	NA	NA	NA	NA	0	0	1	0	0	1	1	0	0	1	0	0	0	1	1	1	0	1	NA	0	NA	0	0	NA	NA	NA
L84	1	0	1	0	0	1	1	1	1	0	0	NA	NA	NA	NA	NA	NA	NA	NA	NA	NA	NA	NA	0	0	1	0	0	1	1	0	0	1	0	0	0	1	1	1	0	1	NA	0	NA	0	0	NA	NA	NA
L85	0	1	1	0	0	1	1	0	0	0	0	NA	NA	NA	NA	NA	NA	NA	NA	NA	NA	NA	NA	1	0	1	0	0	1	0	0	0	1	0	0	0	1	1	1	1	0	NA	1	NA	0	1	NA	NA	NA
L86	0	1	1	0	0	1	1	0	0	0	0	NA	NA	NA	NA	NA	NA	NA	NA	NA	NA	NA	NA	1	0	1	0	0	1	0	0	0	1	0	0	0	1	1	1	1	0	NA	1	NA	0	0	NA	NA	NA
L87	0	1	1	1	1	0	0	1	1	1	1	NA	NA	NA	NA	NA	NA	NA	NA	NA	NA	NA	NA	0	1	0	1	1	0	1	1	1	0	1	1	1	0	0	1	0	1	NA	0	NA	0	0	NA	NA	NA
L88	1	0	1	0	0	1	1	1	1	0	0	NA	NA	NA	NA	NA	NA	NA	NA	NA	NA	NA	NA	1	0	1	0	0	1	0	0	0	1	0	0	0	1	1	0	0	1	NA	0	NA	0	0	NA	NA	NA
L89	1	0	0	1	1	0	0	0	0	0	0	NA	NA	NA	NA	NA	NA	NA	NA	NA	NA	NA	NA	NA	0	1	0	0	1	NA	0	0	1	0	0	0	1	1	NA	0	1	NA	0	NA	0	0	NA	NA	NA
L92	0	1	1	0	0	1	1	0	0	0	0	NA	NA	NA	NA	NA	NA	NA	NA	NA	NA	NA	NA	1	0	1	0	0	1	0	0	0	1	0	0	0	1	1	1	1	0	NA	NA	NA	NA	NA	NA	NA	NA
L93	0	1	1	0	0	1	1	0	0	0	0	0	0	1	0	1	NA	1	0	0	1	1	1	1	0	1	0	0	1	0	0	0	1	0	0	0	1	1	1	1	0	1	1	1	1	1	1	1	1
L94	1	0	0	1	1	0	0	0	0	0	0	NA	NA	NA	NA	NA	NA	NA	NA	NA	NA	NA	NA	1	0	1	0	0	1	0	0	0	1	0	0	0	1	1	0	0	1	NA	0	NA	0	0	NA	NA	NA
L95	0	1	1	1	1	0	0	1	1	1	1	NA	NA	NA	NA	NA	NA	NA	NA	NA	NA	NA	NA	0	1	0	1	1	0	1	1	1	0	1	1	1	0	0	1	0	1	NA	0	NA	0	0	NA	NA	NA
L96	0	1	1	1	1	0	0	1	1	1	1	NA	NA	NA	NA	NA	NA	NA	NA	NA	NA	NA	NA	0	1	0	1	1	0	1	1	1	0	1	1	1	0	0	1	0	1	NA	0	NA	0	0	NA	NA	NA
L97	1	0	0	1	1	0	0	0	0	0	0	NA	NA	NA	NA	NA	NA	NA	NA	NA	NA	NA	NA	1	0	1	0	0	1	0	0	0	1	0	0	0	1	1	0	0	1	NA	0	NA	0	0	NA	NA	NA
L98	1	0	1	0	0	1	1	1	1	0	0	NA	NA	NA	NA	NA	NA	NA	NA	NA	NA	NA	NA	0	1	NA	1	1	0	1	1	1	0	1	1	1	0	0	1	0	1	NA	0	NA	0	0	NA	NA	NA
L99	1	0	1	0	0	1	1	1	1	0	0	NA	NA	NA	NA	NA	NA	NA	NA	NA	NA	NA	NA	0	0	1	0	0	1	1	0	0	1	0	0	0	1	1	1	0	1	NA	0	NA	0	0	NA	NA	NA
L100	1	0	1	0	0	1	1	1	1	0	0	NA	NA	NA	NA	NA	NA	NA	NA	NA	NA	NA	NA	0	1	0	1	1	0	1	1	1	0	1	1	1	0	0	1	0	1	NA	0	NA	0	0	NA	NA	NA
L101	1	0	1	0	0	1	1	1	1	1	1	NA	NA	NA	NA	NA	NA	NA	NA	NA	NA	NA	NA	0	1	0	1	1	0	1	1	1	0	1	1	1	0	0	1	0	1	NA	0	NA	0	0	NA	NA	NA
L102	0	1	NA	1	1	0	NA	NA	1	NA	1	NA	NA	NA	NA	NA	NA	NA	NA	NA	NA	NA	NA	NA	1	0	1	NA	NA	NA	1	NA	0	1	1	NA	0	0	1	0	1	NA	0	NA	0	0	NA	NA	NA
L103	0	1	1	0	0	1	1	0	0	0	0	0	0	1	0	1	1	1	0	0	1	1	1	1	0	1	0	0	1	0	0	0	1	0	0	0	1	1	1	1	0	1	1	1	0	0	1	1	1
L106	0	1	1	0	0	1	1	0	0	0	0	NA	NA	NA	NA	NA	NA	NA	NA	NA	NA	NA	NA	1	0	1	0	0	1	0	0	0	1	0	0	0	1	1	1	1	0	NA	1	NA	1	1	NA	NA	NA
L107	1	0	0	1	1	0	0	0	0	0	0	NA	NA	NA	NA	NA	NA	NA	NA	NA	NA	NA	NA	1	0	1	0	0	1	0	0	0	1	0	0	0	1	1	0	0	1	NA	0	NA	0	0	NA	NA	NA
L108	0	1	1	1	1	0	NA	1	1	1	1	NA	NA	NA	NA	NA	NA	NA	NA	NA	NA	NA	NA	0	1	0	1	1	0	1	1	1	0	1	1	1	0	0	1	0	1	NA	0	NA	0	0	NA	NA	NA
L109	1	0	0	1	1	0	0	0	0	0	0	NA	NA	NA	NA	NA	NA	NA	NA	NA	NA	NA	NA	1	0	1	0	0	1	0	0	0	1	0	0	0	1	1	0	0	1	NA	0	NA	1	1	NA	NA	NA
L111	1	0	1	0	0	1	1	1	1	0	0	NA	NA	NA	NA	NA	NA	NA	NA	NA	NA	NA	NA	0	0	1	0	0	1	1	0	0	1	0	0	0	1	1	1	0	1	NA	0	NA	0	0	NA	NA	NA
L112	0	1	1	0	0	1	1	0	0	0	0	NA	NA	NA	NA	NA	NA	NA	NA	NA	NA	NA	NA	1	0	1	0	0	1	0	0	0	1	0	0	0	1	1	1	1	0	NA	1	NA	0	0	NA	NA	NA
L113	1	0	1	0	0	1	1	1	1	0	0	NA	NA	NA	NA	NA	NA	NA	NA	NA	NA	NA	NA	0	0	1	0	0	1	1	0	0	1	0	0	0	1	1	1	0	1	NA	0	NA	0	0	NA	NA	NA
L114	0	1	1	1	1	0	0	1	1	1	1	NA	NA	NA	NA	NA	NA	NA	NA	NA	NA	NA	NA	0	1	0	1	1	0	1	1	1	0	1	1	1	0	0	1	0	1	NA	0	NA	0	0	NA	NA	NA
L115	1	0	1	0	0	1	1	1	1	0	0	NA	NA	NA	NA	NA	NA	NA	NA	NA	NA	NA	NA	0	0	1	0	0	1	1	0	0	1	0	0	0	1	1	1	0	1	NA	0	NA	0	0	NA	NA	NA
L116	1	0	0	1	1	0	0	0	0	0	0	NA	NA	NA	NA	NA	NA	NA	NA	NA	NA	NA	NA	1	0	1	0	0	1	0	0	0	1	0	0	0	1	1	0	0	1	NA	0	NA	1	1	NA	NA	NA
L117	0	1	1	1	1	0	0	1	1	1	1	NA	NA	NA	NA	NA	NA	NA	NA	NA	NA	NA	NA	0	1	0	1	1	0	1	1	1	0	1	1	1	0	0	1	0	1	NA	0	NA	0	0	NA	NA	NA
L119	0	1	1	1	1	0	0	1	1	1	1	NA	NA	NA	NA	NA	NA	NA	NA	NA	NA	NA	NA	0	1	0	1	1	0	1	1	1	0	1	1	1	0	0	1	0	1	NA	0	NA	0	0	NA	NA	NA
L120	1	0	1	0	0	1	1	1	1	0	0	NA	NA	NA	NA	NA	NA	NA	NA	NA	NA	NA	NA	0	0	1	0	0	1	1	0	0	1	0	0	0	1	1	1	0	1	NA	0	NA	0	0	NA	NA	NA
L121	1	0	0	1	1	0	0	0	0	0	0	NA	NA	NA	NA	NA	NA	NA	NA	NA	NA	NA	NA	1	0	1	0	0	1	0	0	0	1	0	0	0	1	1	0	0	1	NA	0	NA	0	0	NA	NA	NA
L122	1	0	1	0	0	1	1	1	1	0	0	NA	NA	NA	NA	NA	NA	NA	NA	NA	NA	NA	NA	0	0	1	0	0	1	1	0	0	1	0	0	0	1	1	1	0	1	NA	0	NA	0	0	NA	NA	NA
L123	0	1	1	0	0	1	1	0	0	0	0	NA	NA	NA	NA	NA	NA	NA	NA	NA	NA	NA	NA	1	0	1	0	0	1	0	0	0	1	0	0	0	1	1	1	1	0	NA	1	NA	1	1	NA	NA	NA
L124	1	0	1	0	0	1	1	1	1	0	0	NA	NA	NA	NA	NA	NA	NA	NA	NA	NA	NA	NA	0	0	1	0	0	1	1	0	0	1	0	0	0	1	1	1	0	1	NA	0	NA	0	0	NA	NA	NA
L126	0	1	1	1	1	0	0	1	1	1	1	NA	NA	NA	NA	NA	NA	NA	NA	NA	NA	NA	NA	0	1	0	1	1	0	1	1	1	0	1	1	1	0	0	1	0	1	NA	0	NA	0	0	NA	NA	NA
L127	0	1	1	1	1	0	0	1	1	1	1	NA	NA	NA	NA	NA	NA	NA	NA	NA	NA	NA	NA	0	1	0	1	1	0	1	1	1	0	1	1	1	0	0	1	0	1	NA	0	NA	0	0	NA	NA	NA
L128	1	0	1	0	0	1	1	1	1	0	0	NA	NA	NA	NA	NA	NA	NA	NA	NA	NA	NA	NA	0	0	1	0	0	1	1	0	0	1	0	0	0	1	1	1	0	1	NA	0	NA	0	0	NA	NA	NA
L129	1	0	1	0	0	1	1	1	1	0	0	NA	NA	NA	NA	NA	NA	NA	NA	NA	NA	NA	NA	0	0	1	0	0	1	1	0	0	1	0	0	0	1	1	1	0	1	NA	0	NA	0	0	NA	NA	NA
L130	0	1	1	1	1	0	0	1	1	1	1	NA	NA	NA	NA	NA	NA	NA	NA	NA	NA	NA	NA	0	1	0	1	1	0	1	1	1	0	1	1	1	0	0	1	0	1	NA	0	NA	0	0	NA	NA	NA
L131	1	0	0	1	1	0	0	0	0	0	0	NA	NA	NA	NA	NA	NA	NA	NA	NA	NA	NA	NA	1	NA	1	0	0	1	0	0	0	1	0	0	0	1	1	0	0	1	NA	0	NA	0	0	NA	NA	NA
L132	0	1	1	0	0	1	1	1	1	0	0	NA	NA	NA	NA	NA	NA	NA	NA	NA	NA	NA	NA	0	0	1	0	0	1	1	0	0	1	0	0	0	1	1	1	0	1	NA	0	NA	0	0	NA	NA	NA
L133	0	1	1	0	0	1	1	1	1	0	0	NA	NA	NA	NA	NA	NA	NA	NA	NA	NA	NA	NA	0	0	1	0	0	1	1	0	0	1	0	NA	0	1	1	1	0	1	NA	0	NA	0	0	NA	NA	NA
L134	0	1	1	1	1	0	0	1	1	1	1	NA	NA	NA	NA	NA	NA	NA	NA	NA	NA	NA	NA	0	1	0	1	1	0	1	1	1	0	1	1	1	0	0	1	0	1	NA	0	NA	0	0	NA	NA	NA
L135	1	0	0	1	1	0	0	0	0	0	0	NA	NA	NA	NA	NA	NA	NA	NA	NA	NA	NA	NA	1	0	1	0	0	1	0	0	0	1	0	0	0	1	1	0	0	1	NA	0	NA	0	0	NA	NA	NA
L137	1	0	1	0	0	1	1	1	1	0	0	NA	NA	NA	NA	NA	NA	NA	NA	NA	NA	NA	NA	0	0	1	0	0	1	1	0	0	1	0	0	0	1	1	1	0	1	NA	0	NA	0	0	NA	NA	NA
L138	0	1	1	0	0	1	1	0	0	0	0	NA	NA	NA	NA	NA	NA	NA	NA	NA	NA	NA	NA	1	0	1	0	0	1	0	0	0	1	0	0	0	1	1	1	1	0	NA	1	NA	1	1	NA	NA	NA
L139	1	0	0	1	1	0	0	0	0	0	0	NA	0	1	0	1	1	1	0	0	1	1	1	1	0	1	0	0	1	0	0	0	1	0	0	0	1	1	0	0	1	1	0	0	0	0	0	0	NA
L141	1	0	0	1	1	0	0	0	0	0	0	NA	NA	NA	NA	NA	NA	NA	NA	NA	NA	NA	NA	1	0	1	0	0	1	0	0	0	1	0	0	0	1	1	0	0	1	NA	0	NA	0	0	NA	NA	NA
L142	0	1	1	0	0	1	1	0	0	0	0	NA	NA	1	0	1	1	1	0	0	1	1	1	1	0	1	0	0	1	0	0	0	1	0	0	0	1	1	1	1	0	1	1	1	1	1	1	1	1
L143	NA	NA	NA	NA	NA	NA	NA	0	0	0	0	NA	NA	NA	NA	NA	NA	NA	NA	NA	NA	NA	NA	1	0	1	0	0	1	0	0	0	1	0	0	0	1	1	NA	NA	NA	NA	NA	NA	0	0	NA	NA	NA
L144	1	0	1	0	0	1	1	1	1	0	0	NA	NA	NA	NA	NA	NA	NA	NA	NA	NA	NA	NA	0	0	1	0	0	1	1	0	0	1	0	0	0	1	1	1	0	1	NA	0	NA	0	0	NA	NA	NA
L145	1	0	0	1	1	0	0	0	0	0	0	NA	NA	NA	NA	NA	NA	NA	NA	NA	NA	NA	NA	1	0	1	0	0	1	0	0	0	1	0	0	0	1	1	0	0	1	NA	0	NA	0	0	NA	NA	NA
L147	1	0	0	1	1	0	0	0	0	0	0	NA	NA	NA	NA	NA	NA	NA	NA	NA	NA	NA	NA	1	0	1	0	0	1	0	0	0	1	0	0	0	1	1	0	0	1	NA	0	NA	0	0	NA	NA	NA
L148	1	0	1	0	0	1	1	1	1	0	0	NA	NA	NA	NA	NA	NA	NA	NA	NA	NA	NA	NA	1	0	1	0	0	1	0	0	0	1	0	0	0	1	1	1	1	0	NA	1	NA	1	1	NA	NA	NA
L149	1	0	0	1	1	0	0	0	0	0	0	NA	NA	NA	NA	NA	NA	NA	NA	NA	NA	NA	NA	1	0	1	0	0	1	0	0	0	1	0	0	0	1	1	0	0	1	NA	0	NA	0	0	NA	NA	NA
L150	1	0	1	0	0	1	1	1	1	0	0	NA	NA	NA	NA	NA	NA	NA	NA	NA	NA	NA	NA	0	0	1	0	0	1	1	0	0	1	0	0	0	1	1	1	0	1	NA	0	NA	0	0	NA	NA	NA
L151	1	0	0	1	1	0	0	0	0	0	0	NA	NA	NA	NA	NA	NA	NA	NA	NA	NA	NA	NA	1	0	1	0	0	1	0	0	0	1	0	0	0	1	1	0	0	1	NA	0	NA	0	0	NA	NA	NA
L152	1	0	0	1	1	0	0	0	0	0	0	NA	NA	NA	NA	NA	NA	NA	NA	NA	NA	NA	NA	1	0	1	0	0	1	0	0	0	1	0	0	0	1	1	0	0	1	NA	0	NA	0	0	NA	NA	NA
L153	0	1	1	0	0	1	1	0	0	0	0	NA	NA	NA	NA	NA	NA	NA	NA	NA	NA	NA	NA	1	0	1	0	0	1	0	0	0	1	0	0	0	1	1	1	1	0	NA	1	NA	1	1	NA	NA	NA
L154	1	0	NA	NA	NA	NA	NA	1	1	0	0	NA	NA	NA	NA	NA	NA	NA	NA	NA	NA	NA	NA	0	0	1	0	0	1	1	0	0	1	0	0	0	1	1	1	0	1	NA	0	NA	0	0	NA	NA	NA
L156	1	0	0	1	1	0	0	0	0	0	0	NA	0	1	0	1	1	1	0	0	1	1	1	1	0	1	0	0	1	0	0	0	1	0	0	0	1	1	0	0	1	1	0	0	0	0	NA	0	0
L158	1	0	1	0	0	1	1	1	1	0	0	NA	NA	NA	NA	NA	NA	NA	NA	NA	NA	NA	NA	0	0	1	0	0	1	1	0	0	1	0	0	0	1	1	1	0	1	NA	0	NA	0	0	NA	NA	NA
L159	1	0	1	0	0	1	1	1	1	0	0	NA	NA	NA	NA	NA	NA	NA	NA	NA	NA	NA	NA	0	0	1	0	0	1	1	0	0	1	0	0	0	1	1	1	0	1	NA	0	NA	0	0	NA	NA	NA
L160	0	1	1	1	1	0	0	1	1	1	1	NA	NA	NA	NA	NA	NA	NA	NA	NA	NA	NA	NA	0	1	0	1	1	0	1	1	1	0	1	1	1	0	0	1	0	1	NA	0	NA	0	0	NA	NA	NA
L161	0	1	1	0	0	1	1	1	1	0	0	NA	NA	NA	NA	NA	NA	NA	NA	NA	NA	NA	NA	0	1	0	1	1	0	1	1	1	0	1	1	1	0	0	1	0	1	NA	0	NA	0	0	NA	NA	NA
L162	0	1	1	1	1	0	0	1	1	1	1	NA	NA	NA	NA	NA	NA	NA	NA	NA	NA	NA	NA	0	1	0	1	1	0	1	1	1	0	1	1	1	0	0	1	0	1	NA	0	NA	0	0	NA	NA	NA
L163	0	1	1	0	0	1	1	0	0	0	0	NA	NA	NA	NA	NA	NA	NA	NA	NA	NA	NA	NA	1	0	1	0	0	1	0	0	0	1	0	0	0	1	1	1	1	0	NA	1	NA	1	1	NA	NA	NA
L164	1	0	1	0	0	1	1	1	1	0	0	NA	NA	NA	NA	NA	NA	NA	NA	NA	NA	NA	NA	0	0	1	0	0	1	1	0	0	1	0	0	0	1	1	1	0	1	NA	0	NA	0	0	NA	NA	NA
L165	1	0	0	1	1	0	0	0	0	0	0	NA	NA	NA	NA	NA	NA	NA	NA	NA	NA	NA	NA	1	0	1	0	0	1	0	0	0	1	0	0	0	1	1	0	0	1	NA	0	NA	0	0	NA	NA	NA
L166	1	0	0	1	1	0	0	0	0	0	0	NA	NA	NA	NA	NA	NA	NA	NA	NA	NA	NA	NA	1	0	1	0	0	1	0	0	0	1	0	0	0	1	1	0	0	1	NA	0	NA	0	0	NA	NA	NA
L167	1	0	1	0	0	1	1	1	1	0	0	NA	NA	NA	NA	NA	NA	NA	NA	NA	NA	NA	NA	0	0	1	0	0	1	1	0	0	1	0	0	0	1	1	1	0	1	NA	0	NA	0	0	NA	NA	NA
L168	0	1	1	0	0	1	1	0	0	0	0	NA	NA	NA	NA	NA	NA	NA	NA	NA	NA	NA	NA	1	0	1	0	0	1	0	0	0	1	0	0	0	1	1	1	1	0	NA	1	NA	1	1	NA	NA	NA
L169	1	0	1	0	0	1	1	1	1	0	0	NA	NA	NA	NA	NA	NA	NA	NA	NA	NA	NA	NA	0	0	1	0	0	1	1	0	0	1	0	0	0	1	1	1	0	1	NA	0	NA	1	1	NA	NA	NA
L170	1	0	0	1	1	0	0	0	0	0	0	NA	NA	NA	NA	NA	NA	NA	NA	NA	NA	NA	NA	1	0	1	0	0	1	0	0	0	1	0	0	0	1	1	0	0	1	NA	0	NA	0	0	NA	NA	NA
L171	1	0	1	NA	0	1	NA	1	1	0	NA	NA	NA	NA	NA	NA	NA	NA	NA	NA	NA	NA	NA	0	0	NA	0	0	1	1	0	0	1	0	NA	0	1	1	1	0	1	NA	0	NA	0	0	NA	NA	NA
L172	0	1	NA	NA	0	NA	NA	0	0	0	0	NA	NA	NA	NA	NA	NA	NA	NA	NA	NA	NA	NA	1	0	1	0	0	1	0	0	0	1	0	0	0	1	1	NA	1	0	NA	1	NA	1	1	NA	NA	NA
L173	0	1	1	1	1	0	0	1	1	1	1	NA	NA	NA	NA	NA	NA	NA	NA	NA	NA	NA	NA	0	1	0	1	1	NA	1	1	1	0	1	1	1	0	0	1	0	1	NA	0	NA	0	0	NA	NA	NA
L175	1	0	1	0	0	1	1	NA	1	0	0	NA	NA	NA	NA	NA	NA	NA	NA	NA	NA	NA	NA	NA	0	1	0	0	1	1	0	0	1	0	0	0	1	1	1	NA	1	NA	NA	NA	NA	NA	NA	NA	NA
L176	1	0	1	0	0	1	1	1	1	0	0	NA	NA	NA	NA	NA	NA	NA	NA	NA	NA	NA	NA	0	0	1	0	0	1	1	0	0	1	0	0	0	1	1	1	0	1	NA	0	NA	0	0	NA	NA	NA
L177	1	0	1	0	0	1	1	1	1	0	0	NA	NA	NA	NA	NA	NA	NA	NA	NA	NA	NA	NA	0	0	1	0	0	1	1	0	0	1	0	0	0	1	1	1	0	1	NA	0	NA	0	0	NA	NA	NA
L179	NA	1	NA	1	1	0	NA	0	0	0	NA	NA	NA	NA	NA	NA	NA	NA	NA	NA	NA	NA	NA	1	0	1	0	0	1	NA	0	0	1	0	0	0	1	1	NA	NA	NA	NA	NA	NA	NA	NA	NA	NA	NA
L180	1	0	0	1	1	0	0	0	0	0	0	NA	NA	NA	NA	NA	NA	NA	NA	NA	NA	NA	NA	1	0	1	0	0	1	0	0	0	1	0	0	0	1	1	0	0	1	NA	0	NA	0	0	NA	NA	NA
L182	1	0	1	0	0	1	1	1	1	0	0	NA	NA	NA	NA	NA	NA	NA	NA	NA	NA	NA	NA	0	0	1	0	0	1	1	0	0	1	0	0	0	1	1	1	0	1	NA	0	NA	0	0	NA	NA	NA
L183	1	0	1	0	0	1	1	0	0	0	0	NA	NA	NA	NA	NA	NA	NA	NA	NA	NA	NA	NA	1	0	1	0	0	1	0	0	0	1	0	0	0	1	1	1	1	0	NA	1	NA	1	1	NA	NA	NA
L184	1	0	0	1	1	0	0	0	0	0	0	0	0	1	0	NA	1	1	0	0	1	1	1	1	0	1	0	0	1	0	0	0	1	0	0	0	1	1	0	0	1	1	0	0	0	0	0	0	0
L185	1	0	1	0	0	1	1	1	1	0	0	NA	NA	NA	NA	NA	NA	NA	NA	NA	NA	NA	NA	0	0	1	0	0	1	1	0	0	1	0	0	0	1	1	1	0	1	NA	0	NA	0	0	NA	NA	NA
L186	1	0	1	0	0	1	1	1	1	0	0	NA	NA	NA	NA	NA	NA	NA	NA	NA	NA	NA	NA	0	0	1	0	0	1	1	0	0	1	0	0	0	1	1	1	0	1	NA	0	NA	0	0	NA	NA	NA
L187	1	0	0	1	1	0	0	0	0	0	0	NA	NA	NA	NA	NA	NA	NA	NA	NA	NA	NA	NA	1	0	1	0	0	1	0	0	0	1	0	0	0	1	1	0	0	1	NA	0	NA	0	0	NA	NA	NA
L189	0	1	NA	1	1	0	0	NA	1	NA	1	NA	NA	NA	NA	NA	NA	NA	NA	NA	NA	NA	NA	NA	1	NA	NA	NA	NA	NA	NA	NA	0	NA	NA	NA	NA	0	NA	0	1	NA	0	NA	0	0	NA	NA	NA
L190	1	0	1	0	0	1	1	1	1	0	0	NA	NA	NA	NA	NA	NA	NA	NA	NA	NA	NA	NA	0	0	1	0	0	1	1	0	0	1	0	0	0	1	1	1	0	1	NA	0	NA	0	0	NA	NA	NA
L191	1	0	0	1	1	0	0	0	0	0	0	NA	NA	NA	NA	NA	NA	NA	NA	NA	NA	NA	NA	1	0	1	0	0	1	0	0	0	1	0	0	0	1	1	0	0	1	NA	0	NA	0	0	NA	NA	NA
L192	1	0	0	1	1	0	0	0	0	0	0	NA	NA	NA	NA	NA	NA	NA	NA	NA	NA	NA	NA	1	0	1	0	0	1	0	0	0	1	0	0	0	1	1	0	0	1	NA	0	NA	0	0	NA	NA	NA
L193	0	1	1	0	0	1	1	0	0	0	0	NA	NA	NA	NA	NA	NA	NA	NA	NA	NA	NA	NA	1	0	1	0	0	1	0	0	0	1	0	0	0	1	1	0	0	1	NA	0	NA	0	0	NA	NA	NA
L194	0	1	1	0	0	1	1	0	0	0	0	NA	0	1	0	1	1	1	0	0	1	1	1	1	0	1	0	0	1	0	0	0	1	0	0	0	1	1	1	1	0	1	1	1	1	1	0	NA	1
L195	0	1	1	1	1	0	0	1	1	1	1	1	1	0	1	0	0	0	1	1	0	0	0	0	1	0	1	1	0	1	1	1	0	1	1	1	0	0	1	0	1	NA	0	NA	0	0	1	1	1
L196	1	0	0	1	1	0	0	0	0	0	0	NA	NA	NA	NA	NA	NA	NA	NA	NA	NA	NA	NA	1	0	1	0	0	1	0	0	0	1	0	0	0	1	1	0	0	1	NA	0	NA	0	1	NA	NA	NA
L197	1	0	1	0	0	1	1	1	1	0	0	NA	NA	NA	NA	NA	NA	NA	NA	NA	NA	NA	NA	0	0	1	0	0	1	1	0	0	1	0	0	0	1	1	1	0	1	NA	0	NA	0	0	NA	NA	NA
L198	1	0	0	1	1	0	0	0	0	0	0	NA	NA	NA	NA	NA	NA	NA	NA	NA	NA	NA	NA	1	0	1	0	0	1	0	0	0	1	0	0	0	1	1	0	0	1	NA	0	NA	0	0	NA	NA	NA
L199	0	1	1	1	1	0	0	1	1	1	NA	NA	NA	NA	NA	NA	NA	NA	NA	NA	NA	NA	NA	0	1	NA	1	1	0	1	1	1	0	1	1	1	0	0	1	0	1	NA	0	NA	0	1	NA	NA	NA
L201	0	1	1	0	0	1	1	0	0	0	0	NA	NA	NA	NA	NA	NA	NA	NA	NA	NA	NA	NA	1	0	1	0	0	1	0	0	0	1	0	0	0	1	1	1	1	0	NA	1	NA	1	1	NA	NA	NA
L202	NA	1	NA	1	1	NA	NA	NA	1	NA	NA	NA	NA	NA	NA	NA	NA	NA	NA	NA	NA	NA	NA	NA	NA	NA	NA	NA	NA	NA	NA	NA	NA	NA	NA	NA	NA	NA	NA	NA	1	NA	NA	NA	NA	NA	NA	NA	NA
L203	1	0	1	0	0	1	1	1	1	0	0	NA	NA	NA	NA	NA	NA	NA	NA	NA	NA	NA	NA	0	0	1	0	0	1	1	0	0	1	0	0	0	1	1	1	0	1	NA	0	NA	0	0	NA	NA	NA
L204	1	0	1	0	0	1	1	1	1	0	0	NA	0	1	0	1	1	1	0	0	1	1	1	0	0	1	0	0	1	1	0	0	1	0	0	0	1	1	1	0	1	1	0	0	0	0	1	1	1
L205	1	0	0	1	1	0	0	0	0	0	0	NA	NA	NA	NA	NA	NA	NA	NA	NA	NA	NA	NA	1	0	1	0	0	1	0	0	0	1	0	0	0	1	1	0	0	1	NA	0	NA	0	0	NA	NA	NA
L206	1	NA	0	1	1	0	0	0	0	0	0	NA	NA	NA	NA	NA	NA	NA	NA	NA	NA	NA	NA	1	0	1	0	0	1	0	0	0	1	0	0	0	1	1	0	0	1	NA	0	NA	0	0	NA	NA	NA
L207	1	0	0	1	1	0	0	0	0	0	0	NA	NA	NA	NA	NA	NA	NA	NA	NA	NA	NA	NA	1	0	1	0	0	1	0	0	0	1	0	0	0	1	1	1	1	0	NA	1	NA	1	1	NA	NA	NA
L208	1	0	1	0	0	1	1	1	1	0	0	NA	NA	NA	NA	NA	NA	NA	NA	NA	NA	NA	NA	0	0	1	0	0	1	1	0	0	1	0	0	0	1	1	1	0	1	NA	0	NA	0	1	NA	NA	NA
L209	1	0	1	0	0	1	1	1	1	0	0	NA	NA	NA	NA	NA	NA	NA	NA	NA	NA	NA	NA	0	0	1	0	0	1	1	0	0	1	0	0	0	1	1	1	0	1	NA	0	NA	0	0	NA	NA	NA
L210	1	0	0	1	1	0	0	0	0	0	0	NA	NA	NA	NA	NA	NA	NA	NA	NA	NA	NA	NA	1	0	1	0	0	1	0	0	0	1	0	0	0	1	1	1	0	1	NA	0	NA	0	0	NA	NA	NA
L212	1	0	0	1	1	0	0	0	0	0	0	NA	NA	NA	NA	NA	NA	NA	NA	NA	NA	NA	NA	1	0	1	0	0	1	0	0	0	1	0	0	0	1	1	0	0	1	NA	0	NA	0	0	NA	NA	NA
L213	1	0	0	1	1	0	0	0	0	0	0	NA	NA	NA	NA	NA	NA	NA	NA	NA	NA	NA	NA	1	0	1	0	0	1	0	0	0	1	0	0	0	1	1	0	0	1	NA	0	NA	0	1	NA	NA	NA
L214	1	0	0	1	1	0	0	0	0	0	0	0	0	1	0	1	1	1	0	0	1	1	1	1	0	1	0	0	1	0	0	0	1	0	0	0	1	1	0	0	1	1	0	0	0	0	0	0	0
L215	1	0	1	0	0	1	1	1	1	0	0	NA	NA	NA	NA	NA	NA	NA	NA	NA	NA	NA	NA	0	0	1	0	0	1	1	0	0	1	0	0	0	1	1	1	0	1	NA	0	NA	0	0	NA	NA	NA
L216	0	NA	1	NA	0	1	1	0	0	0	0	NA	NA	NA	NA	NA	NA	NA	NA	NA	NA	NA	NA	1	0	1	0	0	1	0	0	0	1	0	0	0	1	1	1	NA	0	NA	1	NA	0	0	NA	NA	NA
L217	0	1	1	1	1	0	0	1	1	1	1	1	1	0	1	0	0	0	1	1	0	0	0	0	1	0	1	1	0	1	1	1	0	1	1	1	0	0	1	0	1	NA	0	1	0	0	0	NA	0
L218	0	1	1	1	1	0	0	1	1	1	1	NA	NA	NA	NA	NA	NA	NA	NA	NA	NA	NA	NA	0	1	0	1	1	NA	1	1	1	0	1	1	1	0	0	1	0	1	NA	0	NA	0	0	NA	NA	NA
L220	0	1	1	1	1	0	0	1	1	1	1	NA	NA	NA	NA	NA	NA	NA	NA	NA	NA	NA	NA	0	1	0	1	1	0	1	1	1	0	1	1	1	0	0	1	0	1	NA	0	NA	0	0	NA	NA	NA
L222	1	0	1	0	0	1	1	1	1	0	0	NA	NA	NA	NA	NA	NA	NA	NA	NA	NA	NA	NA	0	0	1	0	0	1	1	0	0	1	0	0	0	1	1	1	0	1	NA	0	NA	0	0	NA	NA	NA
L223	1	0	1	0	0	1	1	0	0	0	0	NA	NA	NA	NA	NA	NA	NA	NA	NA	NA	NA	NA	1	0	1	0	0	1	0	0	0	1	0	0	0	1	1	1	1	0	NA	1	NA	1	1	NA	NA	NA
L224	1	0	NA	1	1	NA	NA	NA	NA	0	0	NA	NA	NA	NA	NA	NA	NA	NA	NA	NA	NA	NA	1	0	1	0	0	1	NA	0	0	1	0	0	0	1	1	NA	0	1	NA	0	NA	0	0	NA	NA	NA
L225	1	0	0	1	1	0	0	0	0	0	0	NA	NA	NA	NA	NA	NA	NA	NA	NA	NA	NA	NA	1	0	1	0	0	1	0	0	0	1	0	0	0	1	1	0	0	1	NA	0	NA	0	0	NA	NA	NA
L226	1	0	0	1	1	0	0	0	0	0	0	NA	NA	NA	NA	NA	NA	NA	NA	NA	NA	NA	NA	0	0	1	0	0	1	1	0	0	1	0	0	0	1	1	1	0	1	NA	0	NA	0	0	NA	NA	NA
L227	1	0	1	0	0	1	1	NA	1	0	0	NA	NA	NA	NA	NA	NA	NA	NA	NA	NA	NA	NA	NA	0	1	0	0	1	NA	0	0	1	0	0	0	1	1	1	NA	1	NA	NA	NA	1	NA	NA	NA	NA
L228	0	1	1	1	1	0	0	1	1	1	1	NA	NA	NA	NA	NA	NA	NA	NA	NA	NA	NA	NA	0	1	0	1	1	0	1	1	1	0	1	1	1	0	0	1	0	1	NA	0	NA	0	1	NA	NA	NA
L229	1	0	1	0	0	1	1	1	1	0	0	NA	NA	NA	NA	NA	NA	NA	NA	NA	NA	NA	NA	0	0	1	0	0	1	1	0	0	1	0	0	0	1	1	1	0	1	NA	0	NA	0	0	NA	NA	NA
L230	0	1	1	0	0	1	1	0	0	0	0	NA	NA	NA	NA	NA	NA	NA	NA	NA	NA	NA	NA	1	0	1	0	0	1	0	0	0	1	0	0	0	1	1	1	1	0	NA	1	NA	1	1	NA	NA	NA
L231	0	1	1	1	1	0	0	1	1	1	1	NA	NA	NA	NA	NA	NA	NA	NA	NA	NA	NA	NA	0	1	0	1	1	0	1	1	1	0	1	1	1	0	0	1	0	1	NA	0	NA	0	0	NA	NA	NA
L232	0	1	1	1	1	0	0	1	1	1	1	NA	NA	NA	NA	NA	NA	NA	NA	NA	NA	NA	NA	0	1	0	1	1	0	1	1	1	0	1	1	1	0	0	1	0	1	NA	0	NA	1	1	NA	NA	NA
L233	0	1	1	1	1	0	0	1	1	1	1	1	1	0	1	0	0	0	1	1	0	0	0	0	1	0	1	1	0	1	1	1	0	1	1	1	0	0	1	0	1	NA	0	NA	0	0	1	1	1
L234	1	0	1	0	0	1	1	1	1	0	0	NA	NA	NA	NA	NA	NA	NA	NA	NA	NA	NA	NA	0	0	1	0	0	1	1	0	0	1	0	0	0	1	1	1	0	1	NA	0	NA	1	1	NA	NA	NA
L235	0	1	1	1	1	0	0	1	1	0	0	NA	NA	NA	NA	NA	NA	NA	NA	NA	NA	NA	NA	0	0	1	0	0	1	1	0	0	1	0	0	0	1	1	1	0	1	NA	0	NA	0	0	NA	NA	NA
L236	1	0	1	0	0	1	1	1	1	0	0	NA	NA	NA	NA	NA	NA	NA	NA	NA	NA	NA	NA	1	0	1	0	0	1	0	0	0	1	0	0	0	1	1	1	1	0	NA	1	NA	1	1	NA	NA	NA
L237	1	0	0	1	1	0	0	0	0	0	0	NA	NA	NA	NA	NA	NA	NA	NA	NA	NA	NA	NA	1	0	1	0	0	1	0	0	0	1	0	0	0	1	1	0	0	1	NA	0	NA	0	0	NA	NA	NA
L238	1	0	1	0	0	1	1	1	1	0	0	NA	NA	NA	NA	NA	NA	NA	NA	NA	NA	NA	NA	0	0	1	0	0	1	1	0	0	1	0	0	0	1	1	1	0	1	NA	0	NA	0	0	NA	NA	NA
L239	1	0	1	0	0	1	1	1	1	0	0	NA	NA	NA	NA	NA	NA	NA	NA	NA	NA	NA	NA	0	0	1	0	0	1	1	0	0	1	0	0	0	1	1	1	0	1	NA	0	NA	0	0	NA	NA	NA
L240	1	0	0	1	1	0	0	0	0	0	0	NA	NA	NA	NA	NA	NA	NA	NA	NA	NA	NA	NA	1	0	1	0	0	1	0	0	0	1	0	0	0	1	1	0	0	1	NA	0	NA	0	0	NA	NA	NA
L242	0	1	1	0	0	1	1	0	0	0	0	NA	NA	NA	NA	NA	NA	NA	NA	NA	NA	NA	NA	1	0	1	0	0	1	0	0	0	1	0	0	0	1	1	1	1	0	NA	1	NA	0	0	NA	NA	NA
L243	1	0	0	1	1	0	0	0	0	0	0	NA	NA	NA	NA	NA	NA	NA	NA	NA	NA	NA	NA	1	0	1	0	0	1	0	0	0	1	0	0	0	1	1	0	0	1	NA	0	NA	0	0	NA	NA	NA
L244	1	0	1	0	0	1	1	1	1	0	0	NA	NA	NA	NA	NA	NA	NA	NA	NA	NA	NA	NA	0	0	1	0	0	1	1	0	0	1	0	0	0	1	1	1	0	1	NA	0	NA	0	0	NA	NA	NA
L245	1	0	1	0	0	1	1	1	1	0	0	NA	NA	NA	NA	NA	NA	NA	NA	NA	NA	NA	NA	0	0	1	0	0	1	1	0	0	1	0	0	0	1	1	1	0	1	NA	0	NA	0	0	NA	NA	NA
L246	0	1	1	1	1	0	0	1	1	1	1	NA	NA	NA	NA	NA	NA	NA	NA	NA	NA	NA	NA	0	1	0	1	1	0	1	1	1	0	1	1	1	0	0	1	0	1	NA	0	NA	0	1	NA	NA	NA
L247	1	0	0	1	1	0	0	0	0	0	0	NA	NA	NA	NA	NA	NA	NA	NA	NA	NA	NA	NA	1	0	1	0	0	1	0	0	0	1	0	0	0	1	1	0	0	1	NA	0	NA	0	0	NA	NA	NA
L249	1	0	0	1	1	0	0	0	0	0	0	NA	NA	NA	NA	NA	NA	NA	NA	NA	NA	NA	NA	1	0	1	0	0	1	0	0	0	1	0	0	0	1	1	0	0	1	NA	0	NA	0	0	NA	NA	NA
L250	0	1	1	0	0	1	1	0	0	0	0	NA	NA	NA	NA	NA	NA	NA	NA	NA	NA	NA	NA	1	0	1	0	0	1	0	0	0	1	0	0	0	1	1	1	1	0	NA	1	NA	1	1	NA	NA	NA
L251	1	0	1	0	0	1	1	1	1	0	0	NA	NA	NA	NA	NA	NA	NA	NA	NA	NA	NA	NA	0	0	1	0	0	1	1	0	0	1	0	0	0	1	1	1	0	1	NA	0	NA	0	0	NA	NA	NA
L252	1	0	1	0	0	1	1	1	1	0	0	NA	NA	NA	NA	NA	NA	NA	NA	NA	NA	NA	NA	1	0	1	0	0	1	0	0	0	1	0	0	0	1	1	1	1	0	NA	1	NA	1	1	NA	NA	NA
L253	1	0	0	NA	1	0	0	0	0	0	0	NA	NA	NA	NA	NA	NA	NA	NA	NA	NA	NA	NA	1	0	1	0	0	1	0	0	0	1	0	0	0	1	1	1	0	1	NA	0	NA	0	0	NA	NA	NA
L254	1	0	NA	1	1	0	0	0	0	0	NA	NA	NA	NA	NA	NA	NA	NA	NA	NA	NA	NA	NA	1	NA	1	0	0	1	NA	0	0	1	0	0	0	1	1	0	0	1	NA	0	NA	0	0	NA	NA	NA
L256	1	0	0	1	1	0	0	0	0	0	0	NA	NA	NA	NA	NA	NA	NA	NA	NA	NA	NA	NA	1	0	1	0	0	1	0	0	0	1	0	0	0	1	1	0	0	1	NA	0	NA	0	0	NA	NA	NA
L257	1	0	0	1	1	0	0	0	0	0	0	NA	NA	NA	NA	NA	NA	NA	NA	NA	NA	NA	NA	NA	1	0	1	1	NA	NA	1	NA	0	1	1	1	0	0	1	0	1	NA	0	NA	0	0	NA	NA	NA
L259	1	0	0	1	1	0	0	0	0	0	0	NA	NA	NA	NA	NA	NA	NA	NA	NA	NA	NA	NA	1	0	1	0	0	1	0	0	0	1	0	0	0	1	1	0	0	1	NA	0	NA	0	0	NA	NA	NA
L264	0	1	1	1	1	0	0	1	1	1	1	NA	NA	NA	NA	NA	NA	NA	NA	NA	NA	NA	NA	0	1	0	1	1	0	1	1	1	0	1	1	1	0	0	1	0	1	NA	0	NA	0	0	NA	NA	NA
L265	1	0	0	1	1	0	0	1	1	0	0	NA	NA	NA	NA	NA	NA	NA	NA	NA	NA	NA	NA	0	0	1	0	0	1	1	0	0	1	0	0	0	1	1	1	0	1	NA	0	NA	0	0	NA	NA	NA
L266	1	0	0	1	1	0	0	0	0	0	0	NA	NA	NA	NA	NA	NA	NA	NA	NA	NA	NA	NA	1	0	1	0	0	1	0	0	0	1	0	0	0	1	1	0	0	1	NA	0	NA	0	0	NA	NA	NA
L268	1	0	0	1	1	0	0	1	1	0	0	NA	NA	NA	NA	NA	NA	NA	NA	NA	NA	NA	NA	0	0	1	0	0	1	1	0	0	1	0	0	0	1	1	1	0	1	NA	0	NA	0	0	NA	NA	NA
L271	1	0	0	1	1	0	0	0	0	0	0	NA	NA	NA	NA	NA	NA	NA	NA	NA	NA	NA	NA	1	NA	NA	NA	NA	NA	NA	NA	0	NA	0	NA	0	NA	NA	NA	0	1	NA	0	NA	0	0	NA	NA	NA
L274	0	1	1	1	1	0	0	1	1	1	1	NA	NA	NA	NA	NA	NA	NA	NA	NA	NA	NA	NA	0	1	0	1	1	0	1	1	1	0	1	1	1	0	0	1	0	1	NA	0	NA	0	0	NA	NA	NA
L276	0	1	1	1	1	0	0	1	1	0	0	NA	NA	NA	NA	NA	NA	NA	NA	NA	NA	NA	NA	0	0	1	0	0	1	1	0	0	1	0	0	0	1	1	1	0	1	NA	0	NA	0	0	NA	NA	NA
L277	1	0	1	0	0	1	1	1	1	0	0	NA	NA	NA	NA	NA	NA	NA	NA	NA	NA	NA	NA	0	0	1	0	0	1	1	0	0	1	0	0	0	1	1	1	0	1	NA	0	NA	0	0	NA	NA	NA
L278	0	1	1	1	1	0	0	1	1	1	1	NA	NA	NA	NA	NA	NA	NA	NA	NA	NA	NA	NA	0	1	0	1	1	0	1	1	1	0	1	1	1	0	0	1	0	1	NA	0	NA	0	0	NA	NA	NA
L279	1	0	NA	0	0	1	NA	0	0	0	0	NA	NA	NA	NA	NA	NA	NA	NA	NA	NA	NA	NA	1	0	1	0	0	1	0	0	0	1	0	0	0	1	1	0	0	1	NA	NA	NA	NA	NA	NA	NA	NA
L280	0	1	1	0	0	1	1	0	0	0	0	NA	NA	NA	NA	NA	NA	NA	NA	NA	NA	NA	NA	1	0	1	0	0	1	0	0	0	1	0	0	0	1	1	1	1	0	NA	1	NA	1	1	NA	NA	NA
L281	1	0	1	0	0	1	1	1	1	0	0	NA	NA	NA	NA	NA	NA	NA	NA	NA	NA	NA	NA	0	0	1	0	0	1	1	0	0	1	0	0	0	1	1	1	0	1	NA	0	NA	0	0	NA	NA	NA
L282	0	1	NA	NA	0	1	1	0	0	0	0	NA	NA	NA	NA	NA	NA	NA	NA	NA	NA	NA	NA	1	0	1	0	0	1	0	0	0	1	0	0	0	1	1	1	1	0	NA	1	NA	1	NA	NA	NA	NA
L283	0	1	1	1	1	0	0	1	1	0	0	NA	NA	NA	NA	NA	NA	NA	NA	NA	NA	NA	NA	0	0	1	0	0	1	1	0	0	1	0	0	0	1	1	1	0	1	NA	0	NA	0	0	NA	NA	NA
L284	1	0	1	0	0	1	1	1	1	0	0	NA	NA	NA	NA	NA	NA	NA	NA	NA	NA	NA	NA	0	0	1	0	0	1	1	0	0	1	0	0	0	1	1	1	0	1	NA	NA	NA	0	0	NA	NA	NA
L285	1	0	0	1	1	0	0	0	0	0	0	NA	NA	NA	NA	NA	NA	NA	NA	NA	NA	NA	NA	1	0	1	0	0	1	0	0	0	1	0	0	0	1	1	0	0	1	NA	0	NA	0	0	NA	NA	NA
L286	1	0	1	0	0	1	1	1	1	0	0	NA	NA	NA	NA	NA	NA	NA	NA	NA	NA	NA	NA	0	0	1	0	0	1	1	0	0	1	0	0	0	1	1	1	0	1	NA	0	NA	0	0	NA	NA	NA
L287	1	0	NA	1	1	NA	NA	0	0	0	0	NA	NA	NA	NA	NA	NA	NA	NA	NA	NA	NA	NA	1	0	1	0	0	1	0	0	0	1	0	0	0	1	1	1	0	1	NA	0	NA	0	0	NA	NA	NA
L288	1	0	1	0	0	1	1	1	1	0	0	NA	NA	NA	NA	NA	NA	NA	NA	NA	NA	NA	NA	0	0	1	0	0	1	1	0	0	1	0	0	0	1	1	1	0	1	NA	0	NA	0	0	NA	NA	NA
L289	1	0	0	1	1	0	0	0	0	0	0	NA	NA	NA	NA	NA	NA	NA	NA	NA	NA	NA	NA	1	0	1	0	0	1	0	0	0	1	0	0	0	1	1	0	0	1	NA	0	NA	0	0	NA	NA	NA
L290	1	0	0	1	1	0	0	0	0	0	0	NA	NA	NA	NA	NA	NA	NA	NA	NA	NA	NA	NA	NA	0	1	0	0	1	NA	0	0	1	0	0	0	1	1	NA	0	1	NA	0	NA	0	0	NA	NA	NA
L291	0	1	1	1	1	0	0	1	1	1	1	NA	NA	NA	NA	NA	NA	NA	NA	NA	NA	NA	NA	0	1	0	1	1	0	1	1	1	0	1	1	1	0	0	1	0	1	NA	0	NA	0	0	NA	NA	NA
L293	1	0	0	1	1	0	0	0	0	0	0	NA	NA	NA	NA	NA	NA	NA	NA	NA	NA	NA	NA	1	0	1	0	0	1	0	0	0	1	0	0	0	1	1	0	0	1	NA	0	NA	0	0	NA	NA	NA
L295	0	1	1	0	0	1	1	0	0	0	0	NA	NA	NA	NA	NA	NA	NA	NA	NA	NA	NA	NA	1	0	1	0	0	1	0	0	0	1	0	0	0	1	1	1	1	0	NA	1	NA	1	1	NA	NA	NA
L296	0	1	1	1	1	0	0	1	1	1	1	NA	NA	NA	NA	NA	NA	NA	NA	NA	NA	NA	NA	0	1	0	1	1	0	1	1	1	0	1	1	1	0	0	1	0	1	NA	0	NA	0	0	NA	NA	NA
L299	0	1	1	1	1	0	0	1	1	1	1	NA	NA	NA	NA	NA	NA	NA	NA	NA	NA	NA	NA	0	1	0	1	1	0	1	1	1	0	1	1	1	0	0	1	1	0	NA	1	NA	1	1	NA	NA	NA
L300	0	1	1	1	1	0	0	1	1	1	1	NA	NA	NA	NA	NA	NA	NA	NA	NA	NA	NA	NA	0	1	0	1	1	0	1	1	1	0	1	1	1	0	0	1	0	1	NA	0	NA	0	0	NA	NA	NA
L301	1	0	1	0	0	1	1	1	1	0	0	NA	NA	NA	NA	NA	NA	NA	NA	NA	NA	NA	NA	0	0	1	0	0	1	1	0	0	1	0	0	0	1	1	1	0	1	NA	0	NA	0	0	NA	NA	NA
L302	0	1	1	NA	0	1	1	0	0	0	0	NA	NA	NA	NA	NA	NA	NA	NA	NA	NA	NA	NA	1	0	1	0	0	1	0	0	0	1	0	0	0	1	1	1	1	0	NA	1	NA	1	NA	NA	NA	NA
L304	0	1	1	0	0	1	1	0	0	0	0	NA	NA	NA	NA	NA	NA	NA	NA	NA	NA	NA	NA	1	0	1	0	0	1	0	0	0	1	0	0	0	1	1	1	1	0	NA	1	NA	1	1	NA	NA	NA
L306	1	0	0	1	1	0	0	0	0	0	0	NA	NA	NA	NA	NA	NA	NA	NA	NA	NA	NA	NA	1	0	1	0	0	1	0	0	0	1	0	0	0	1	1	1	1	0	NA	1	NA	1	1	NA	NA	NA
L307	0	1	1	0	0	1	1	0	0	0	0	NA	NA	NA	NA	NA	NA	NA	NA	NA	NA	NA	NA	1	0	1	0	0	1	0	0	0	1	0	0	0	1	1	1	1	0	NA	1	NA	0	0	NA	NA	NA
L308	0	1	1	1	1	0	0	1	1	1	1	NA	NA	NA	NA	NA	NA	NA	NA	NA	NA	NA	NA	0	1	0	1	1	0	1	1	1	0	1	1	1	0	0	1	0	1	NA	0	NA	0	0	NA	NA	NA
L310	0	1	1	1	1	0	1	0	0	0	0	NA	NA	NA	NA	NA	NA	NA	NA	NA	NA	NA	NA	1	0	1	0	0	1	0	0	0	1	0	0	0	1	1	1	1	0	NA	1	NA	1	1	NA	NA	NA
L311	1	0	NA	1	1	0	NA	0	0	0	0	NA	NA	NA	NA	NA	NA	NA	NA	NA	NA	NA	NA	1	0	1	0	0	1	0	0	0	1	0	0	0	1	1	0	0	1	NA	0	NA	0	0	NA	NA	NA
L312	0	1	1	0	0	1	1	0	0	0	0	NA	NA	NA	NA	NA	NA	NA	NA	NA	NA	NA	NA	1	0	1	0	0	1	0	0	0	1	0	0	0	1	1	1	1	0	NA	1	NA	1	1	NA	NA	NA
L313	0	1	1	1	1	0	0	1	1	1	1	NA	NA	NA	NA	NA	NA	NA	NA	NA	NA	NA	NA	0	1	0	1	1	0	1	1	1	0	1	1	1	0	0	1	0	1	NA	0	NA	0	0	NA	NA	NA
L315	1	0	0	1	1	0	0	1	1	0	0	NA	NA	NA	NA	NA	NA	NA	NA	NA	NA	NA	NA	0	0	1	0	0	1	1	0	0	1	0	0	0	1	1	1	0	1	NA	0	NA	0	0	NA	NA	NA
L316	1	0	0	1	1	0	0	0	0	0	0	NA	NA	NA	NA	NA	NA	NA	NA	NA	NA	NA	NA	1	0	1	0	0	1	0	0	0	1	0	0	0	1	1	0	0	1	NA	0	NA	0	0	NA	NA	NA
L317	1	0	NA	1	NA	NA	NA	0	0	0	0	NA	NA	NA	NA	NA	NA	NA	NA	NA	NA	NA	NA	1	0	1	0	0	1	0	0	0	1	0	0	0	1	1	NA	NA	1	NA	NA	NA	0	0	NA	NA	NA
L318	0	1	1	0	0	1	1	0	0	0	0	NA	NA	NA	NA	NA	NA	NA	NA	NA	NA	NA	NA	1	0	1	0	0	1	0	0	0	1	0	0	0	1	1	1	1	NA	NA	1	NA	1	1	NA	NA	NA
L319	0	1	1	1	1	0	0	1	1	1	NA	NA	NA	NA	NA	NA	NA	NA	NA	NA	NA	NA	NA	0	0	1	0	0	1	1	0	0	1	0	0	0	1	1	1	0	1	NA	0	NA	0	0	NA	NA	NA
L321	1	0	0	1	1	0	0	0	0	0	0	NA	NA	NA	NA	NA	NA	NA	NA	NA	NA	NA	NA	1	0	1	0	0	1	0	0	0	1	0	0	0	1	1	0	1	0	NA	1	NA	1	1	NA	NA	NA
L322	1	0	0	1	1	0	0	0	0	0	0	NA	NA	NA	NA	NA	NA	NA	NA	NA	NA	NA	NA	1	0	1	0	0	1	0	0	0	1	0	0	0	1	1	0	0	1	NA	0	NA	0	0	NA	NA	NA
L323	0	1	1	0	0	1	1	0	0	0	0	NA	NA	NA	NA	NA	NA	NA	NA	NA	NA	NA	NA	1	0	1	0	0	1	0	0	0	1	0	0	0	1	1	1	1	0	NA	1	NA	1	1	NA	NA	NA
L325	1	0	0	1	1	0	0	0	0	0	0	NA	NA	NA	NA	NA	NA	NA	NA	NA	NA	NA	NA	1	0	1	0	0	1	0	0	0	1	0	0	0	1	1	0	1	0	NA	1	NA	1	1	NA	NA	NA
L326	1	0	0	1	1	0	0	0	0	0	0	NA	NA	NA	NA	NA	NA	NA	NA	NA	NA	NA	NA	1	0	1	0	0	1	NA	0	0	1	0	0	0	1	1	NA	0	1	NA	0	NA	0	0	NA	NA	NA
L329	1	0	0	1	1	0	0	0	0	0	0	NA	NA	NA	NA	NA	NA	NA	NA	NA	NA	NA	NA	1	0	1	0	0	1	0	0	0	1	0	0	0	1	1	0	0	1	NA	0	NA	0	0	NA	NA	NA
L331	0	1	1	NA	1	0	0	1	1	1	1	NA	NA	NA	NA	NA	NA	NA	NA	NA	NA	NA	NA	0	1	0	1	1	0	1	1	1	0	1	1	1	0	0	1	0	1	NA	0	NA	0	0	NA	NA	NA
L332	0	1	1	1	1	0	1	0	0	0	0	NA	NA	NA	NA	NA	NA	NA	NA	NA	NA	NA	NA	1	0	1	0	0	1	0	0	0	1	0	0	0	1	1	1	1	0	NA	1	NA	1	1	NA	NA	NA
L333	1	0	0	1	1	0	0	0	0	0	0	NA	NA	NA	NA	NA	NA	NA	NA	NA	NA	NA	NA	1	0	1	0	0	1	0	0	0	1	0	0	0	1	1	0	0	1	NA	0	NA	0	0	NA	NA	NA
L334	1	0	1	0	0	1	1	1	1	0	0	NA	NA	NA	NA	NA	NA	NA	NA	NA	NA	NA	NA	0	1	0	1	1	0	1	1	1	0	1	1	1	0	0	1	0	1	NA	0	NA	0	0	NA	NA	NA
L335	1	0	1	0	0	1	1	1	1	0	0	NA	NA	NA	NA	NA	NA	NA	NA	NA	NA	NA	NA	0	0	1	0	0	1	1	0	0	1	0	0	0	1	1	1	0	1	NA	0	NA	0	0	NA	NA	NA
L337	1	0	1	0	0	1	1	1	1	0	0	NA	NA	NA	NA	NA	NA	NA	NA	NA	NA	NA	NA	0	0	1	0	0	1	1	0	0	1	0	0	0	1	1	1	0	1	NA	0	NA	0	0	NA	NA	NA
L338	0	1	1	1	1	0	0	1	1	1	1	NA	NA	NA	NA	NA	NA	NA	NA	NA	NA	NA	NA	0	1	0	1	1	0	1	1	1	0	1	1	1	0	0	1	0	1	NA	0	NA	0	0	NA	NA	NA
L339	1	0	0	1	1	0	0	0	0	0	0	NA	NA	NA	NA	NA	NA	NA	NA	NA	NA	NA	NA	1	0	1	0	0	1	0	0	0	1	0	0	0	1	1	0	0	1	NA	0	NA	0	0	NA	NA	NA
L340	0	1	1	0	0	1	1	0	0	0	0	NA	NA	NA	NA	NA	NA	NA	NA	NA	NA	NA	NA	1	0	1	0	0	1	0	0	0	1	0	0	0	1	1	1	1	0	NA	1	NA	1	1	NA	NA	NA
L341	1	0	1	0	0	1	1	1	1	0	0	NA	NA	NA	NA	NA	NA	NA	NA	NA	NA	NA	NA	0	0	1	0	0	1	1	0	0	1	0	0	0	1	1	1	0	1	NA	0	NA	0	0	NA	NA	NA
L342	1	0	0	1	1	0	0	0	0	0	0	NA	NA	NA	NA	NA	NA	NA	NA	NA	NA	NA	NA	1	0	1	0	0	1	0	0	0	1	0	0	0	1	1	0	0	1	NA	0	NA	0	0	NA	NA	NA
L343	0	1	1	0	0	1	1	0	0	0	0	NA	NA	NA	NA	NA	NA	NA	NA	NA	NA	NA	NA	1	0	1	0	0	1	0	0	0	1	0	0	0	1	1	1	1	0	NA	1	NA	1	1	NA	NA	NA
L344	0	1	1	1	1	0	0	1	1	1	1	NA	NA	NA	NA	NA	NA	NA	NA	NA	NA	NA	NA	0	0	1	0	0	1	1	0	0	1	0	0	0	1	1	1	0	1	NA	0	NA	0	0	NA	NA	NA
L345	0	1	1	1	1	0	NA	1	1	1	1	NA	NA	NA	NA	NA	NA	NA	NA	NA	NA	NA	NA	0	1	0	1	1	0	1	1	1	0	1	1	1	0	0	1	0	1	NA	0	NA	0	0	NA	NA	NA
L346	1	0	NA	NA	NA	1	1	NA	1	0	0	NA	NA	NA	NA	NA	NA	NA	NA	NA	NA	NA	NA	NA	NA	1	0	0	1	NA	0	0	1	0	0	0	1	1	NA	NA	1	NA	NA	NA	0	0	NA	NA	NA
L348	0	1	NA	1	1	0	NA	0	0	0	0	NA	NA	NA	NA	NA	NA	NA	NA	NA	NA	NA	NA	1	0	1	0	0	1	0	0	0	1	0	0	0	1	1	1	1	0	NA	1	NA	1	1	NA	NA	NA
L349	1	0	0	1	1	0	0	0	0	0	0	NA	NA	NA	NA	NA	NA	NA	NA	NA	NA	NA	NA	1	0	1	0	0	1	0	0	0	1	0	0	0	1	1	0	0	1	NA	0	NA	0	0	NA	NA	NA
L350	1	0	1	0	0	1	1	1	1	0	0	NA	NA	NA	NA	NA	NA	NA	NA	NA	NA	NA	NA	0	0	1	0	0	1	1	0	0	1	0	0	0	1	1	1	0	1	NA	0	NA	0	0	NA	NA	NA
L351	1	0	NA	1	1	0	NA	0	0	0	0	NA	NA	NA	NA	NA	NA	NA	NA	NA	NA	NA	NA	1	0	1	0	0	1	0	0	0	1	0	0	0	1	1	NA	0	1	NA	0	NA	0	0	NA	NA	NA
L352	0	1	0	1	1	0	0	0	0	0	0	NA	NA	NA	NA	NA	NA	NA	NA	NA	NA	NA	NA	1	0	1	0	0	1	0	0	0	1	0	0	0	1	1	0	0	1	NA	0	NA	0	0	NA	NA	NA
L353	0	1	1	1	1	0	0	1	1	1	1	NA	NA	NA	NA	NA	NA	NA	NA	NA	NA	NA	NA	0	1	0	1	1	0	1	1	1	0	1	1	1	0	0	1	0	1	NA	0	NA	0	0	NA	NA	NA
L355	1	0	0	1	1	0	0	0	0	0	0	NA	NA	NA	NA	NA	NA	NA	NA	NA	NA	NA	NA	1	0	1	0	0	1	0	0	0	1	0	0	0	1	1	0	0	1	NA	0	NA	0	0	NA	NA	NA
L356	1	0	0	1	1	0	0	0	0	0	0	NA	NA	NA	NA	NA	NA	NA	NA	NA	NA	NA	NA	1	0	1	0	0	1	0	0	0	1	0	0	0	1	1	0	0	1	NA	0	NA	0	0	NA	NA	NA
L357	0	1	1	1	1	0	0	1	1	1	1	NA	NA	NA	NA	NA	NA	NA	NA	NA	NA	NA	NA	0	1	0	1	1	0	1	1	1	0	1	1	1	0	0	1	0	1	NA	0	NA	0	0	NA	NA	NA
L358	1	0	0	1	1	0	0	0	0	0	0	NA	NA	NA	NA	NA	NA	NA	NA	NA	NA	NA	NA	1	0	1	0	0	1	0	0	0	1	0	0	0	1	1	0	0	1	NA	0	NA	0	0	NA	NA	NA
L359	1	0	1	0	0	1	1	1	1	0	0	NA	NA	NA	NA	NA	NA	NA	NA	NA	NA	NA	NA	0	0	1	0	0	1	1	0	0	1	0	0	0	1	1	1	0	1	NA	0	NA	0	0	NA	NA	NA
L360	1	0	0	1	1	0	0	0	0	0	0	NA	NA	NA	NA	NA	NA	NA	NA	NA	NA	NA	NA	1	0	1	0	0	1	0	0	0	1	0	0	0	1	1	0	0	1	NA	0	NA	0	0	NA	NA	NA
L362	1	0	1	0	0	1	1	1	1	0	0	NA	NA	NA	NA	NA	NA	NA	NA	NA	NA	NA	NA	0	0	1	0	0	1	1	0	0	1	0	0	0	1	1	1	0	1	NA	0	NA	0	0	NA	NA	NA
L363	0	1	1	0	0	1	1	0	0	0	0	NA	NA	NA	NA	NA	NA	NA	NA	NA	NA	NA	NA	1	0	1	0	0	1	0	0	0	1	0	0	0	1	1	1	1	0	NA	1	NA	1	0	NA	NA	NA
L365	1	0	1	0	0	1	1	1	1	0	0	NA	NA	NA	NA	NA	NA	NA	NA	NA	NA	NA	NA	0	0	1	0	0	1	1	0	0	1	0	0	0	1	1	1	0	1	NA	0	NA	0	0	NA	NA	NA
L366	NA	0	NA	1	1	0	NA	0	0	0	0	NA	NA	NA	NA	NA	NA	NA	NA	NA	NA	NA	NA	1	0	1	0	0	1	0	0	0	1	0	0	0	1	1	NA	0	1	NA	0	NA	0	0	NA	NA	NA
L368	1	NA	1	0	0	1	1	1	1	0	0	NA	NA	NA	NA	NA	NA	NA	NA	NA	NA	NA	NA	0	0	1	0	0	1	1	0	0	1	0	0	0	1	1	1	0	1	NA	NA	NA	1	1	NA	NA	NA
L369	NA	1	1	0	NA	1	1	NA	0	0	0	NA	NA	NA	NA	NA	NA	NA	NA	NA	NA	NA	NA	NA	NA	1	0	0	1	NA	0	0	1	0	0	0	1	1	1	NA	NA	NA	1	NA	NA	NA	NA	NA	NA
L370	0	1	NA	1	1	0	0	NA	1	1	NA	NA	NA	NA	NA	NA	NA	NA	NA	NA	NA	NA	NA	0	1	NA	1	NA	NA	NA	NA	1	0	1	1	NA	0	0	1	0	1	NA	0	NA	0	0	NA	NA	NA
L371	1	0	1	0	0	1	1	1	1	0	0	NA	NA	NA	NA	NA	NA	NA	NA	NA	NA	NA	NA	0	0	1	0	0	1	1	0	0	1	0	0	0	1	1	1	0	1	NA	0	NA	0	0	NA	NA	NA
L373	1	0	0	1	1	0	0	0	0	0	0	NA	NA	NA	NA	NA	NA	NA	NA	NA	NA	NA	NA	1	0	1	0	0	1	0	0	0	1	0	0	0	1	1	0	0	1	NA	0	NA	0	0	NA	NA	NA
L374	0	1	0	1	1	0	NA	0	0	0	0	NA	NA	NA	NA	NA	NA	NA	NA	NA	NA	NA	NA	1	0	1	0	0	1	0	0	0	1	0	0	0	1	1	1	0	1	NA	0	NA	0	0	NA	NA	NA
L375	0	1	1	1	1	0	0	0	0	0	0	NA	NA	NA	NA	NA	NA	NA	NA	NA	NA	NA	NA	1	0	1	0	0	1	0	0	0	1	0	0	0	1	1	0	0	1	NA	0	NA	0	0	NA	NA	NA
L376	0	1	1	0	0	1	1	0	0	0	0	NA	NA	NA	NA	NA	NA	NA	NA	NA	NA	NA	NA	1	0	1	0	0	1	0	0	0	1	0	0	0	1	1	1	1	0	NA	1	NA	1	1	NA	NA	NA
L377	1	0	0	1	1	0	0	0	0	0	0	NA	NA	NA	NA	NA	NA	NA	NA	NA	NA	NA	NA	1	0	1	0	0	1	0	0	0	1	0	0	0	1	1	0	0	1	NA	0	NA	0	0	NA	NA	NA
L378	0	1	1	1	1	0	0	1	1	1	1	NA	NA	NA	NA	NA	NA	NA	NA	NA	NA	NA	NA	0	1	0	1	1	0	1	1	1	0	1	1	1	0	0	1	0	1	NA	0	NA	0	0	NA	NA	NA
L379	1	0	0	1	1	0	0	0	0	0	0	NA	NA	NA	NA	NA	NA	NA	NA	NA	NA	NA	NA	1	0	1	0	0	1	0	0	0	1	0	0	0	1	1	0	0	1	NA	0	NA	0	0	NA	NA	NA
L380	1	0	0	1	1	0	0	0	0	0	0	NA	NA	NA	NA	NA	NA	NA	NA	NA	NA	NA	NA	1	0	1	0	0	1	0	0	0	1	0	0	0	1	1	0	0	1	NA	0	NA	0	0	NA	NA	NA
L381	1	0	0	1	1	0	0	0	0	0	0	NA	NA	NA	NA	NA	NA	NA	NA	NA	NA	NA	NA	1	0	1	0	0	1	0	0	0	1	0	0	0	1	1	0	0	1	NA	0	NA	0	0	NA	NA	NA
L382	1	0	1	0	0	1	1	1	1	1	1	NA	NA	NA	NA	NA	NA	NA	NA	NA	NA	NA	NA	0	1	0	1	1	0	1	1	1	0	1	1	1	0	0	1	0	1	NA	0	NA	0	0	NA	NA	NA
L383	0	1	1	0	0	1	1	0	0	0	0	NA	NA	NA	NA	NA	NA	NA	NA	NA	NA	NA	NA	1	0	1	0	0	1	0	0	0	1	0	0	0	1	1	1	1	0	NA	1	NA	1	1	NA	NA	NA
L384	1	0	1	0	0	1	1	1	1	0	0	NA	NA	NA	NA	NA	NA	NA	NA	NA	NA	NA	NA	0	0	1	0	0	1	1	0	0	1	0	0	0	1	1	1	0	1	NA	0	NA	0	0	NA	NA	NA
L386	1	0	0	1	1	0	0	0	0	0	0	NA	NA	NA	NA	NA	NA	NA	NA	NA	NA	NA	NA	1	0	1	0	0	1	0	0	0	1	0	0	0	1	1	0	0	1	NA	0	NA	0	0	NA	NA	NA
L387	0	1	1	NA	NA	NA	NA	0	0	0	0	NA	NA	NA	NA	NA	NA	NA	NA	NA	NA	NA	NA	1	0	1	0	0	1	0	0	0	1	0	0	0	1	1	1	1	0	NA	1	NA	1	1	NA	NA	NA
L388	0	1	1	1	1	0	0	1	1	1	1	NA	NA	NA	NA	NA	NA	NA	NA	NA	NA	NA	NA	0	1	0	1	1	0	1	1	1	0	1	1	1	0	0	1	0	1	NA	0	NA	0	0	NA	NA	NA
L389	0	1	1	0	0	1	1	0	0	0	0	NA	NA	NA	NA	NA	NA	NA	NA	NA	NA	NA	NA	1	0	1	0	0	1	0	0	0	1	0	0	0	1	1	1	1	0	NA	1	NA	1	1	NA	NA	NA
L390	1	0	1	0	0	1	1	1	1	0	0	NA	NA	NA	NA	NA	NA	NA	NA	NA	NA	NA	NA	0	0	1	0	0	1	1	0	0	1	0	0	0	1	1	1	0	1	NA	0	NA	0	0	NA	NA	NA
L391	0	1	1	1	1	0	0	1	1	1	1	NA	NA	NA	NA	NA	NA	NA	NA	NA	NA	NA	NA	0	1	0	1	1	0	1	1	1	0	1	1	1	0	0	1	0	1	NA	0	NA	0	0	NA	NA	NA
L393	0	1	1	1	1	0	0	1	1	1	1	NA	NA	NA	NA	NA	NA	NA	NA	NA	NA	NA	NA	0	1	0	1	1	0	1	1	1	0	1	1	1	0	0	1	1	0	NA	1	NA	1	1	NA	NA	NA
L394	0	1	1	0	0	1	1	0	0	0	0	NA	NA	NA	NA	NA	NA	NA	NA	NA	NA	NA	NA	1	0	1	0	0	1	0	0	0	1	0	0	0	1	1	1	1	0	NA	1	NA	1	1	NA	NA	NA
L395	0	1	1	1	1	0	0	1	1	1	1	NA	NA	NA	NA	NA	NA	NA	NA	NA	NA	NA	NA	0	0	1	0	0	1	1	0	0	1	0	0	0	1	1	1	0	1	NA	0	NA	0	0	NA	NA	NA
L398	0	1	1	1	1	0	0	1	1	1	1	NA	NA	NA	NA	NA	NA	NA	NA	NA	NA	NA	NA	0	1	0	1	1	0	1	1	1	0	1	1	1	0	0	1	0	1	NA	0	NA	0	0	NA	NA	NA
L399	1	0	0	1	1	0	0	0	0	0	0	NA	NA	NA	NA	NA	NA	NA	NA	NA	NA	NA	NA	1	0	1	0	0	1	0	0	0	1	0	0	0	1	1	0	0	1	NA	0	NA	0	0	NA	NA	NA
L401	0	1	1	1	1	0	0	0	0	0	0	NA	NA	NA	NA	NA	NA	NA	NA	NA	NA	NA	NA	1	0	1	0	0	1	0	0	0	1	0	0	0	1	1	0	0	1	NA	0	NA	0	0	NA	NA	NA
L402	1	0	0	1	1	0	0	0	0	0	0	NA	NA	NA	NA	NA	NA	NA	NA	NA	NA	NA	NA	1	0	1	0	0	1	0	0	0	1	0	0	0	1	1	0	0	1	NA	0	NA	0	0	NA	NA	NA
L403	0	1	1	0	0	1	1	0	0	0	0	NA	NA	NA	NA	NA	NA	NA	NA	NA	NA	NA	NA	1	0	1	0	0	1	0	0	0	1	0	0	0	1	1	1	1	0	NA	1	NA	1	1	NA	NA	NA
L404	1	0	0	1	1	0	0	0	0	0	0	NA	NA	NA	NA	NA	NA	NA	NA	NA	NA	NA	NA	1	0	1	0	0	1	0	0	0	1	0	0	0	1	1	0	0	1	NA	0	NA	0	0	NA	NA	NA
L405	1	0	0	1	1	0	0	0	0	0	0	NA	NA	NA	NA	NA	NA	NA	NA	NA	NA	NA	NA	1	0	1	0	0	1	0	0	0	1	0	0	0	1	1	0	0	1	NA	0	NA	0	0	NA	NA	NA
L406	0	1	1	1	1	0	0	1	1	1	1	NA	NA	NA	NA	NA	NA	NA	NA	NA	NA	NA	NA	0	0	1	0	0	1	1	0	0	1	0	0	0	1	1	1	0	1	NA	0	NA	0	0	NA	NA	NA
L409	0	1	1	0	0	1	1	0	0	0	0	NA	NA	NA	NA	NA	NA	NA	NA	NA	NA	NA	NA	1	0	1	0	0	1	0	0	0	1	0	0	0	1	1	1	1	0	NA	1	NA	1	1	NA	NA	NA
L410	NA	1	1	1	1	NA	NA	1	1	NA	1	NA	NA	NA	NA	NA	NA	NA	NA	NA	NA	NA	NA	0	1	NA	1	NA	NA	1	NA	NA	NA	1	NA	NA	NA	0	1	0	1	NA	0	NA	0	0	NA	NA	NA
L411	1	0	1	0	0	1	1	1	1	0	0	NA	NA	NA	NA	NA	NA	NA	NA	NA	NA	NA	NA	0	0	1	0	0	1	1	0	0	1	0	0	0	1	1	1	0	1	NA	0	NA	0	0	NA	NA	NA
L412	0	1	0	1	1	0	0	0	0	0	0	NA	NA	NA	NA	NA	NA	NA	NA	NA	NA	NA	NA	1	0	1	0	0	1	0	0	0	1	0	0	0	1	1	0	0	1	NA	0	NA	0	0	NA	NA	NA
L413	1	0	0	1	1	0	0	0	0	0	0	NA	NA	NA	NA	NA	NA	NA	NA	NA	NA	NA	NA	1	0	1	0	0	1	0	0	0	1	0	0	0	1	1	0	0	1	NA	0	NA	0	0	NA	NA	NA
L414	0	1	1	1	1	0	0	1	1	1	1	NA	NA	NA	NA	NA	NA	NA	NA	NA	NA	NA	NA	0	1	0	1	1	0	1	1	1	0	1	1	1	0	0	1	0	1	NA	0	NA	0	0	NA	NA	NA
L415	0	1	1	0	0	1	1	0	0	0	0	NA	NA	NA	NA	NA	NA	NA	NA	NA	NA	NA	NA	1	0	1	0	0	1	0	0	0	1	0	0	0	1	1	1	1	0	NA	1	NA	1	1	NA	NA	NA
L418	1	0	1	NA	0	1	1	0	0	0	0	NA	NA	NA	NA	NA	NA	NA	NA	NA	NA	NA	NA	1	0	1	0	0	1	0	0	0	1	0	0	0	1	1	0	0	1	NA	0	NA	0	0	NA	NA	NA
L419	0	1	1	NA	NA	NA	NA	0	0	0	0	NA	NA	NA	NA	NA	NA	NA	NA	NA	NA	NA	NA	1	0	1	0	0	1	0	0	0	1	0	0	0	1	1	1	1	0	NA	1	NA	1	1	NA	NA	NA
L420	0	1	1	0	0	1	1	0	0	0	0	NA	NA	NA	NA	NA	NA	NA	NA	NA	NA	NA	NA	1	0	1	0	0	1	0	0	0	1	0	0	0	1	1	1	1	0	NA	1	NA	1	1	NA	NA	NA
L422	1	0	0	1	1	0	0	0	0	0	0	NA	NA	NA	NA	NA	NA	NA	NA	NA	NA	NA	NA	1	0	1	0	0	1	0	0	0	1	0	0	0	1	1	0	0	1	NA	0	NA	0	0	NA	NA	NA
L423	0	1	1	1	1	0	0	1	1	1	1	NA	NA	NA	NA	NA	NA	NA	NA	NA	NA	NA	NA	0	1	0	1	1	0	1	1	1	0	1	1	1	0	0	1	0	1	NA	0	NA	0	0	NA	NA	NA
L425	0	1	1	1	1	0	0	1	1	1	1	NA	NA	NA	NA	NA	NA	NA	NA	NA	NA	NA	NA	0	1	0	1	1	0	1	1	1	0	1	1	1	0	0	1	0	1	NA	0	NA	0	0	NA	NA	NA
L426	1	0	0	1	1	0	0	0	0	0	0	NA	NA	NA	NA	NA	NA	NA	NA	NA	NA	NA	NA	0	0	1	0	0	1	1	0	0	1	0	0	0	1	1	1	0	1	NA	0	NA	0	0	NA	NA	NA
L428	0	1	1	0	0	1	1	0	0	0	0	NA	NA	NA	NA	NA	NA	NA	NA	NA	NA	NA	NA	1	0	1	0	0	1	0	0	0	1	0	0	0	1	1	1	1	0	NA	1	NA	1	1	NA	NA	NA
L429	1	0	0	1	1	0	0	0	0	0	0	NA	NA	NA	NA	NA	NA	NA	NA	NA	NA	NA	NA	1	0	1	0	0	1	0	0	0	1	0	0	0	1	1	0	0	1	NA	0	NA	0	0	NA	NA	NA
L430	1	0	0	1	1	0	0	0	0	0	0	NA	NA	NA	NA	NA	NA	NA	NA	NA	NA	NA	NA	1	0	1	0	0	1	0	0	0	1	0	0	0	1	1	0	0	1	NA	0	NA	0	0	NA	NA	NA
L431	1	0	0	1	1	0	0	0	0	0	0	NA	NA	NA	NA	NA	NA	NA	NA	NA	NA	NA	NA	1	0	1	0	0	1	0	0	0	1	0	0	0	1	1	0	0	1	NA	0	NA	0	0	NA	NA	NA
L432	0	1	1	1	1	0	0	1	1	1	1	NA	NA	NA	NA	NA	NA	NA	NA	NA	NA	NA	NA	0	1	0	0	1	0	1	1	1	0	1	1	1	0	0	1	0	1	NA	0	NA	0	0	NA	NA	NA
L433	1	0	1	0	0	1	1	1	1	0	0	NA	NA	NA	NA	NA	NA	NA	NA	NA	NA	NA	NA	0	0	1	0	0	1	1	0	0	1	0	0	0	1	1	1	0	1	NA	0	NA	0	0	NA	NA	NA
L434	1	0	1	0	0	1	1	1	1	0	0	NA	NA	NA	NA	NA	NA	NA	NA	NA	NA	NA	NA	0	0	1	0	0	1	1	0	0	1	0	0	0	1	1	1	0	1	NA	0	NA	0	0	NA	NA	NA
L435	0	1	1	1	1	0	0	1	1	1	1	NA	NA	NA	NA	NA	NA	NA	NA	NA	NA	NA	NA	0	1	0	1	1	0	1	1	1	0	1	1	1	0	0	1	0	1	NA	0	NA	0	0	NA	NA	NA
L436	0	1	1	1	1	0	0	1	1	1	1	NA	NA	NA	NA	NA	NA	NA	NA	NA	NA	NA	NA	0	1	0	1	1	0	1	1	1	0	1	1	1	0	0	1	0	1	NA	0	NA	0	0	NA	NA	NA
L438	1	0	NA	1	1	NA	NA	0	0	0	0	NA	NA	NA	NA	NA	NA	NA	NA	NA	NA	NA	NA	1	0	1	0	0	1	0	0	0	1	0	0	0	1	1	0	0	1	NA	0	NA	0	0	NA	NA	NA
L439	1	0	0	1	1	0	0	0	0	0	0	NA	NA	NA	NA	NA	NA	NA	NA	NA	NA	NA	NA	1	0	1	0	0	1	0	0	0	1	0	0	0	1	1	0	0	1	NA	0	NA	0	0	NA	NA	NA
L440	0	1	1	1	1	0	0	1	1	1	1	NA	NA	NA	NA	NA	NA	NA	NA	NA	NA	NA	NA	0	1	0	1	1	0	1	1	1	0	1	1	1	0	0	1	0	1	NA	0	NA	0	0	NA	NA	NA
L441	1	0	1	0	0	1	1	1	1	0	0	NA	NA	NA	NA	NA	NA	NA	NA	NA	NA	NA	NA	0	1	0	1	1	0	1	1	1	0	1	1	1	0	0	1	0	1	NA	0	NA	0	0	NA	NA	NA
L443	0	1	1	1	1	0	0	1	1	1	1	NA	NA	NA	NA	NA	NA	NA	NA	NA	NA	NA	NA	0	1	0	1	1	0	1	1	1	0	1	1	1	0	0	1	0	1	NA	0	NA	0	0	NA	NA	NA
L444	1	0	0	1	1	0	0	0	0	0	0	NA	NA	NA	NA	NA	NA	NA	NA	NA	NA	NA	NA	1	0	1	0	0	1	0	0	0	1	0	0	0	1	1	0	0	1	NA	0	NA	0	0	NA	NA	NA
L445	0	1	1	1	1	0	0	1	1	1	1	NA	NA	NA	NA	NA	NA	NA	NA	NA	NA	NA	NA	0	1	0	1	1	0	1	1	1	0	1	1	1	0	0	1	0	1	NA	0	NA	0	0	NA	NA	NA
L446	1	0	0	1	1	0	0	0	0	0	0	NA	NA	NA	NA	NA	NA	NA	NA	NA	NA	NA	NA	1	0	1	0	0	NA	0	0	0	1	0	0	0	1	1	0	0	1	NA	0	NA	0	0	NA	NA	NA
L448	1	0	1	0	0	1	1	1	1	0	0	NA	NA	NA	NA	NA	NA	NA	NA	NA	NA	NA	NA	0	0	1	0	0	1	1	0	NA	1	0	0	0	1	1	1	0	1	NA	0	NA	0	0	NA	NA	NA
L449	1	0	0	1	1	0	0	0	0	0	0	NA	NA	NA	NA	NA	NA	NA	NA	NA	NA	NA	NA	1	0	1	0	0	1	0	0	0	1	0	0	0	1	1	0	0	1	NA	0	NA	0	0	NA	NA	NA
L450	1	0	0	1	1	0	0	0	0	0	0	NA	NA	NA	NA	NA	NA	NA	NA	NA	NA	NA	NA	1	0	1	0	0	1	0	0	0	1	0	0	0	1	1	0	0	1	NA	0	NA	0	0	NA	NA	NA
L451	0	1	1	0	0	1	1	0	0	0	0	NA	NA	NA	NA	NA	NA	NA	NA	NA	NA	NA	NA	1	0	1	0	0	1	0	0	0	1	0	0	0	1	1	1	1	0	NA	1	NA	1	1	NA	NA	NA
L452	0	1	1	1	1	0	0	1	1	1	1	NA	NA	NA	NA	NA	NA	NA	NA	NA	NA	NA	NA	0	1	0	1	1	0	1	1	1	0	1	1	1	0	0	1	0	1	NA	0	NA	0	0	NA	NA	NA
L454	0	1	1	1	1	0	0	1	1	1	1	NA	NA	NA	NA	NA	NA	NA	NA	NA	NA	NA	NA	0	1	0	1	1	0	1	1	1	0	1	1	1	0	0	1	0	1	NA	0	NA	1	0	NA	NA	NA
L455	0	1	1	NA	NA	NA	1	0	0	0	0	NA	NA	NA	NA	NA	NA	NA	NA	NA	NA	NA	NA	1	0	1	0	0	1	0	0	0	1	0	0	0	1	1	1	1	0	NA	1	NA	1	1	NA	NA	NA
L457	1	0	0	NA	1	0	0	NA	0	NA	0	NA	NA	NA	NA	NA	NA	NA	NA	NA	NA	NA	NA	1	0	1	NA	NA	1	0	0	NA	1	0	0	0	1	1	NA	NA	1	NA	0	NA	0	0	NA	NA	NA
L458	0	1	1	0	0	1	1	0	0	0	0	NA	NA	NA	NA	NA	NA	NA	NA	NA	NA	NA	NA	1	0	1	0	0	1	0	0	0	1	0	0	0	1	1	1	1	0	NA	1	NA	0	0	NA	NA	NA
L459	0	1	1	1	1	0	0	1	1	1	1	NA	NA	NA	NA	NA	NA	NA	NA	NA	NA	NA	NA	0	1	0	1	1	0	1	1	1	0	1	1	1	0	0	1	0	1	NA	0	NA	0	0	NA	NA	NA
L460	0	1	1	1	1	0	0	1	1	1	1	NA	NA	NA	NA	NA	NA	NA	NA	NA	NA	NA	NA	0	1	0	1	1	0	1	1	1	0	1	1	1	0	0	1	0	1	NA	0	NA	0	0	NA	NA	NA
L463	1	0	1	0	0	1	1	1	1	0	0	NA	NA	NA	NA	NA	NA	NA	NA	NA	NA	NA	NA	0	0	1	0	0	1	1	0	0	1	0	0	0	1	1	1	0	1	NA	0	NA	0	0	NA	NA	NA
L464	1	0	1	0	0	1	1	0	0	0	0	NA	NA	NA	NA	NA	NA	NA	NA	NA	NA	NA	NA	1	0	1	0	0	1	0	0	0	1	0	0	0	1	1	0	0	1	NA	0	NA	0	0	NA	NA	NA
L465	0	1	1	0	0	1	1	0	0	0	0	NA	NA	NA	NA	NA	NA	NA	NA	NA	NA	NA	NA	1	0	1	0	0	1	0	0	0	1	0	0	0	1	1	1	1	0	NA	1	NA	1	1	NA	NA	NA
L467	0	1	1	1	1	0	0	1	1	1	1	NA	NA	NA	NA	NA	NA	NA	NA	NA	NA	NA	NA	0	1	0	1	1	0	1	1	1	0	1	1	1	0	0	1	0	1	NA	0	NA	0	0	NA	NA	NA
L469	NA	1	1	0	NA	NA	1	NA	0	NA	0	NA	NA	NA	NA	NA	NA	NA	NA	NA	NA	NA	NA	NA	NA	1	NA	NA	1	0	0	NA	1	NA	0	NA	1	1	1	1	NA	NA	1	NA	NA	1	NA	NA	NA
L471	0	1	NA	1	1	0	0	NA	1	NA	1	NA	NA	NA	NA	NA	NA	NA	NA	NA	NA	NA	NA	NA	1	0	1	NA	NA	NA	NA	NA	0	1	NA	NA	0	0	NA	0	1	NA	0	NA	0	0	NA	NA	NA
L473	0	1	1	0	0	1	1	0	0	0	0	NA	NA	NA	NA	NA	NA	NA	NA	NA	NA	NA	NA	1	0	1	0	0	1	0	0	0	1	0	0	0	1	1	1	1	0	NA	1	NA	1	1	NA	NA	NA
L478	0	1	1	0	0	1	1	0	0	0	0	NA	NA	NA	NA	NA	NA	NA	NA	NA	NA	NA	NA	1	0	1	0	0	1	0	0	0	1	0	0	0	1	1	1	1	0	NA	1	NA	1	1	NA	NA	NA
L479	1	0	1	0	0	1	1	1	1	0	0	NA	NA	NA	NA	NA	NA	NA	NA	NA	NA	NA	NA	0	0	1	0	0	1	1	0	0	1	0	0	0	1	1	1	0	1	NA	0	NA	0	0	NA	NA	NA
L480	1	0	1	0	0	1	1	1	1	0	0	NA	NA	NA	NA	NA	NA	NA	NA	NA	NA	NA	NA	0	0	1	0	0	1	1	0	0	1	0	0	0	1	1	1	0	1	NA	0	NA	0	0	NA	NA	NA
L482	1	0	0	1	1	0	0	0	0	0	0	NA	NA	NA	NA	NA	NA	NA	NA	NA	NA	NA	NA	1	0	1	0	0	1	0	0	0	1	0	0	0	1	1	1	1	0	NA	1	NA	1	1	NA	NA	NA
L484	0	1	1	0	0	1	1	0	0	0	0	NA	NA	NA	NA	NA	NA	NA	NA	NA	NA	NA	NA	1	0	1	0	0	1	0	0	0	1	0	0	0	1	1	1	1	0	NA	1	NA	1	0	NA	NA	NA
L485	0	1	1	0	0	1	1	0	0	0	0	NA	NA	NA	NA	NA	NA	NA	NA	NA	NA	NA	NA	1	0	1	0	0	1	0	0	0	1	0	0	0	1	1	1	1	0	NA	1	NA	1	1	NA	NA	NA
L486	0	1	1	1	1	0	0	1	1	1	1	NA	NA	NA	NA	NA	NA	NA	NA	NA	NA	NA	NA	0	1	0	1	1	0	1	1	1	0	1	1	1	0	0	1	0	1	NA	0	NA	0	0	NA	NA	NA
L487	1	0	0	1	1	0	0	0	0	0	0	NA	NA	NA	NA	NA	NA	NA	NA	NA	NA	NA	NA	1	0	1	0	0	1	0	0	0	1	0	0	0	1	1	0	0	1	NA	0	NA	0	0	NA	NA	NA
L489	1	0	0	1	1	0	0	0	0	0	0	NA	NA	NA	NA	NA	NA	NA	NA	NA	NA	NA	NA	1	0	1	0	0	1	0	0	0	1	0	0	0	1	1	0	0	1	NA	0	NA	0	0	NA	NA	NA
L490	0	1	1	0	0	1	1	0	0	0	0	NA	NA	NA	NA	NA	NA	NA	NA	NA	NA	NA	NA	1	0	1	0	0	1	0	0	0	1	0	0	0	1	1	1	1	0	NA	1	NA	0	0	NA	NA	NA
L491	0	1	1	0	0	1	1	0	0	0	0	NA	NA	NA	NA	NA	NA	NA	NA	NA	NA	NA	NA	1	0	1	0	0	1	0	0	0	1	0	0	0	1	1	1	1	0	NA	1	NA	1	1	NA	NA	NA
L492	1	0	0	1	1	0	0	0	0	0	0	NA	NA	NA	NA	NA	NA	NA	NA	NA	NA	NA	NA	1	0	1	0	0	1	0	0	0	1	0	0	0	1	1	0	0	1	NA	0	NA	0	0	NA	NA	NA
L493	1	0	NA	NA	NA	NA	NA	NA	1	0	NA	NA	NA	NA	NA	NA	NA	NA	NA	NA	NA	NA	NA	NA	NA	1	NA	0	1	NA	0	0	1	0	0	0	1	1	NA	0	1	NA	0	NA	0	0	NA	NA	NA
L494	1	0	NA	1	1	0	0	0	0	0	0	NA	NA	NA	NA	NA	NA	NA	NA	NA	NA	NA	NA	1	0	1	0	0	1	0	0	0	1	0	0	0	1	1	0	0	1	NA	0	NA	0	0	NA	NA	NA
L495	0	1	1	1	1	0	0	0	0	0	0	NA	NA	NA	NA	NA	NA	NA	NA	NA	NA	NA	NA	1	0	1	0	0	1	0	0	0	1	0	0	0	1	1	0	0	1	NA	0	NA	0	0	NA	NA	NA
L496	0	1	1	1	1	0	0	1	1	1	1	NA	NA	NA	NA	NA	NA	NA	NA	NA	NA	NA	NA	0	NA	NA	NA	NA	NA	1	NA	NA	NA	NA	NA	NA	NA	NA	1	0	1	NA	0	NA	0	0	NA	NA	NA
L497	1	0	1	0	0	1	1	1	1	0	0	0	0	1	0	1	1	1	0	0	1	1	1	0	0	1	0	0	1	1	0	0	1	0	0	0	1	1	1	0	1	1	0	0	0	0	0	0	0
L498	1	0	1	0	NA	1	1	1	1	0	0	0	0	1	0	1	1	1	0	0	1	1	1	0	NA	1	0	0	1	1	0	0	1	0	0	0	1	1	1	0	1	1	0	0	0	0	1	1	1
L499	0	1	1	0	0	1	1	0	0	0	0	0	0	1	0	1	1	1	0	0	1	1	1	1	0	1	0	0	1	0	0	0	1	0	0	0	1	1	1	1	0	1	1	1	0	1	NA	1	1
L500	0	1	1	0	0	1	1	0	0	0	0	0	0	1	0	1	1	1	0	0	1	1	1	1	0	1	0	0	1	0	0	0	1	0	0	0	1	1	1	1	0	1	1	1	1	0	0	0	0
L501	1	0	0	1	1	0	0	0	0	0	0	0	0	1	0	1	1	1	0	0	1	1	1	NA	0	1	0	0	1	NA	0	0	1	0	0	0	1	1	NA	0	1	1	0	0	0	0	0	0	0
L502	NA	NA	NA	NA	0	1	NA	NA	1	0	0	0	0	1	0	1	1	1	0	0	1	1	1	NA	0	1	0	0	1	NA	0	0	1	0	0	0	1	1	1	0	1	1	NA	0	NA	NA	1	1	1
L503	0	1	1	0	0	1	1	0	0	0	0	0	0	1	0	1	1	1	0	0	1	1	1	1	0	1	0	0	1	0	0	0	1	0	0	0	1	1	1	NA	NA	1	1	1	1	NA	1	1	1
L504	1	NA	1	0	0	1	1	1	1	0	0	0	0	1	0	1	1	1	0	0	1	1	1	0	0	1	0	0	1	1	0	0	1	0	0	0	1	1	1	0	1	1	0	0	0	0	1	1	1
L505	0	1	1	1	1	0	0	1	1	1	1	1	1	0	1	0	0	0	1	1	0	0	0	0	1	0	1	1	0	1	1	1	0	1	1	1	0	0	1	0	1	0	0	NA	0	0	1	1	1
L506	0	1	1	1	1	0	0	0	0	0	0	0	0	1	0	1	1	1	0	0	1	1	1	1	0	1	0	0	1	0	0	0	1	0	0	0	1	1	1	1	0	1	1	1	1	1	1	1	1
L508	0	1	1	1	1	0	0	1	1	1	1	0	0	1	0	1	1	1	0	0	1	1	1	0	1	0	1	1	0	1	1	1	0	1	1	1	0	0	1	0	1	1	0	0	0	0	0	0	0
L509	1	0	0	1	1	0	0	0	0	0	0	0	0	1	0	1	1	1	0	0	1	1	1	1	0	1	0	0	1	0	0	0	1	0	0	0	1	1	0	0	1	1	0	0	0	0	0	0	0
L510	0	1	1	0	0	1	1	0	0	0	0	0	0	1	0	1	1	1	0	NA	1	1	1	1	0	1	0	0	1	0	0	0	1	0	0	0	1	1	1	1	0	1	1	0	0	0	1	1	1
L511	1	0	1	0	0	1	1	1	1	0	0	0	0	1	0	1	1	1	0	0	1	1	1	0	0	1	0	0	1	1	0	0	1	0	0	0	1	1	1	0	1	1	0	1	1	1	0	0	0
L513	0	1	1	0	0	1	1	0	0	0	0	0	0	1	0	1	1	1	0	0	1	1	1	1	0	1	0	0	1	0	0	0	1	0	0	0	1	1	1	1	0	1	1	1	0	0	0	0	0
L514	0	1	1	1	1	0	0	1	1	1	1	1	1	0	1	0	0	0	1	1	0	0	0	0	1	0	1	1	0	1	1	1	0	1	1	1	0	0	1	0	1	0	0	1	0	0	0	0	0
L515	0	1	1	1	1	0	0	1	1	1	1	0	0	1	0	1	1	1	0	0	1	1	1	0	0	1	0	0	1	1	0	0	1	0	0	0	1	1	1	0	1	1	0	0	0	0	0	0	0
L518	1	0	1	0	0	1	1	1	1	0	0	0	0	1	0	1	1	1	0	0	1	1	1	0	0	1	0	0	1	1	0	0	1	0	0	0	1	1	1	0	1	1	0	0	0	0	0	0	0
L520	0	1	1	0	0	1	1	1	1	0	0	0	0	1	0	1	1	1	0	0	1	1	1	1	0	1	0	0	1	0	0	0	1	0	0	0	1	1	1	1	0	1	0	0	0	NA	1	1	1
L521	1	0	0	1	1	0	0	0	0	0	0	0	0	1	0	1	1	1	0	0	1	1	1	1	0	1	0	0	1	0	0	0	1	0	0	0	1	1	0	0	1	1	0	0	0	0	0	0	0
L522	1	0	1	0	0	1	1	1	1	0	0	0	0	0	0	0	0	0	1	1	0	0	0	0	1	0	1	1	0	1	1	1	0	1	1	1	0	0	1	0	1	0	0	0	0	0	0	0	0
L523	0	1	1	1	1	0	0	1	1	1	1	1	1	0	1	0	0	0	1	1	0	0	0	0	1	0	1	1	0	1	1	1	0	1	1	1	0	0	1	0	1	0	0	NA	0	0	0	0	0
L526	0	1	1	0	0	1	1	0	0	0	0	0	0	1	0	1	1	1	0	0	1	1	1	1	0	1	0	0	1	0	0	0	1	0	0	0	1	1	1	1	0	1	1	1	1	1	1	1	1
L527	0	1	1	0	0	1	1	0	0	0	0	NA	NA	NA	NA	NA	NA	NA	NA	NA	NA	NA	NA	1	NA	1	0	0	1	0	0	0	1	0	0	0	1	1	0	0	1	NA	0	NA	0	0	NA	NA	NA
L529	1	0	0	1	1	0	0	0	0	0	0	0	0	1	0	1	1	1	0	0	1	1	1	1	0	1	0	0	1	0	0	0	1	0	0	0	1	1	1	0	1	1	0	0	0	0	0	0	1
L530	1	0	0	1	1	0	0	0	0	0	0	0	0	1	0	1	1	1	0	0	1	1	1	1	0	1	0	0	1	0	0	0	1	0	0	0	1	1	0	0	1	1	0	0	0	0	0	0	0
L532	0	1	1	0	0	1	1	0	0	0	0	0	0	1	0	1	1	1	0	0	NA	1	1	1	0	1	0	0	1	0	0	0	1	0	0	0	1	1	1	1	0	1	1	1	1	1	1	1	1
L533	0	1	1	1	1	0	0	1	1	1	1	1	1	0	1	0	0	0	1	1	0	0	0	0	1	0	1	1	0	1	1	1	0	1	1	1	0	0	1	0	1	NA	0	1	0	0	0	0	0
L534	1	0	1	0	0	1	1	1	1	0	0	1	1	0	1	0	0	0	1	1	0	0	0	0	1	0	1	1	0	1	1	1	0	1	1	1	0	0	1	0	1	0	0	0	0	1	1	1	1
L535	1	0	1	0	0	1	1	1	1	0	0	0	0	1	0	1	1	1	0	0	1	1	1	0	0	1	0	0	1	1	0	0	1	0	0	0	1	1	1	0	1	1	0	0	0	0	0	0	0
L536	1	0	1	0	0	1	1	1	1	0	0	0	0	1	0	1	1	1	0	0	1	1	1	0	0	1	0	0	1	1	0	0	1	0	0	0	1	1	1	0	1	1	0	0	0	0	1	1	1
L537	1	0	0	1	1	0	0	0	0	0	0	0	0	1	0	1	1	1	0	0	1	1	1	1	0	1	0	0	1	0	0	0	1	0	0	0	1	1	0	0	1	1	0	0	0	0	0	0	0
L538	1	0	0	NA	1	0	0	0	0	0	0	0	0	1	0	1	1	1	0	0	1	1	1	1	0	1	0	0	1	0	0	0	1	0	0	0	1	1	0	1	0	1	1	0	1	1	1	1	1
L539	0	1	1	0	0	1	1	0	0	0	0	0	0	1	0	1	1	1	0	0	1	1	1	1	0	1	0	0	1	0	0	0	1	0	0	0	1	1	1	1	0	1	1	1	1	1	0	0	0
L540	1	0	0	1	1	0	0	0	0	0	0	0	0	1	0	1	1	1	0	0	1	1	1	1	0	1	0	0	1	0	0	0	1	0	0	0	1	1	0	0	1	1	0	0	0	0	0	0	0
L541	1	NA	NA	0	1	0	NA	1	0	1	0	0	0	0	0	0	0	0	0	0	0	0	0	0	1	1	1	1	0	NA	0	1	1	1	0	1	1	1	1	1	1	0	NA	0	0	NA	0	0	0
L542	1	0	0	1	1	0	0	0	0	0	0	0	0	1	0	1	1	1	0	0	1	1	1	1	0	1	0	0	1	0	0	0	1	0	0	0	1	1	0	0	1	1	0	0	0	0	0	0	0
L543	0	1	1	1	1	0	0	1	1	1	1	NA	NA	NA	NA	NA	NA	NA	NA	NA	NA	NA	NA	0	1	0	1	1	0	1	1	1	0	1	1	1	0	0	1	0	1	NA	0	NA	0	0	NA	NA	NA
L544	0	1	1	1	1	0	0	1	1	1	1	1	1	0	1	0	0	0	1	NA	0	0	0	0	1	0	1	1	0	1	1	1	0	1	1	1	0	0	1	0	1	0	0	NA	0	0	0	0	0
L545	0	1	1	1	1	0	0	1	1	1	1	1	1	0	1	0	0	0	1	1	0	0	0	0	1	0	1	1	0	1	1	1	0	1	1	1	0	0	1	0	1	0	0	NA	0	0	0	0	0
L546	1	0	1	0	0	1	1	1	1	0	0	0	0	1	0	1	1	1	0	0	NA	1	1	0	0	1	0	0	1	1	0	0	1	0	0	0	1	1	1	0	1	1	0	0	0	0	1	1	1
L547	0	1	1	0	0	1	1	0	0	0	0	0	0	1	0	1	1	1	0	0	1	1	1	0	0	1	0	0	1	1	0	0	1	0	0	0	1	1	1	0	1	1	0	1	0	0	1	1	1
L548	0	1	1	0	0	1	1	0	0	0	0	0	0	1	0	1	1	1	0	0	1	1	1	1	0	1	0	0	1	0	0	0	1	0	0	0	1	1	1	1	0	1	1	1	1	0	0	0	0
L549	1	0	0	1	1	0	0	0	0	0	0	0	0	1	0	1	1	1	0	0	1	1	1	1	0	1	0	0	1	0	0	0	1	0	0	0	1	1	0	0	1	1	0	0	0	0	1	1	1
L550	1	0	0	1	1	0	0	0	0	0	0	NA	NA	NA	NA	NA	NA	NA	NA	NA	NA	NA	NA	1	0	1	0	0	1	0	0	0	1	0	0	0	1	1	0	0	1	NA	0	NA	0	0	NA	NA	NA
L551	1	0	0	1	1	0	0	0	0	0	0	0	0	1	0	1	1	1	0	0	1	1	1	1	0	1	0	0	1	0	0	0	1	0	0	0	1	1	0	0	1	1	0	0	0	0	0	0	0
L552	1	0	0	1	1	0	0	0	0	0	0	0	0	1	0	1	1	1	0	0	1	1	1	1	0	1	0	0	1	0	0	0	1	0	0	0	1	1	0	0	1	1	0	0	0	0	0	0	0
L554	1	0	0	1	1	0	0	0	0	0	0	NA	NA	NA	NA	NA	NA	NA	NA	NA	NA	NA	NA	1	0	1	0	0	1	0	0	0	1	0	0	0	1	1	0	0	1	NA	0	NA	0	0	NA	NA	NA
L555	0	1	1	0	0	1	1	0	0	0	0	0	0	1	0	1	1	1	0	0	1	1	1	1	0	1	0	0	1	0	0	0	1	0	0	0	1	1	1	1	0	1	1	1	1	1	1	1	1
L556	1	0	1	0	0	1	1	1	1	0	0	0	0	1	0	1	1	1	0	0	1	1	1	0	0	1	0	0	1	1	0	0	1	0	0	0	1	1	1	0	1	1	0	0	0	0	1	1	1
L557	1	0	1	0	0	1	1	1	1	0	0	0	0	1	0	1	1	1	0	0	1	1	1	0	0	1	0	0	1	1	0	0	1	0	0	0	1	1	1	0	1	1	0	0	0	0	1	1	1
L559	1	0	1	0	0	1	1	1	1	0	0	0	0	1	0	1	1	1	0	0	NA	1	1	0	0	1	0	0	1	1	0	0	1	0	0	0	1	1	1	0	1	1	0	0	0	0	1	1	1
L560	0	1	1	0	0	1	1	0	0	0	0	0	0	1	0	1	1	1	0	0	1	1	1	1	0	1	0	0	1	0	0	0	1	0	0	0	1	1	1	1	0	1	1	1	1	1	1	1	1
L561	1	0	0	1	1	0	0	0	0	0	0	0	0	1	0	1	1	1	0	0	1	1	1	1	0	1	0	0	1	0	0	0	1	0	0	0	1	1	0	0	1	1	0	0	0	0	0	0	0
L562	0	1	1	1	1	0	0	1	1	1	1	1	1	0	1	0	0	0	1	1	0	0	0	0	1	0	1	1	0	1	1	1	0	1	1	1	0	0	1	0	1	0	0	NA	0	0	0	0	0
L563	1	0	1	0	0	1	1	1	1	0	0	0	0	1	0	1	1	1	0	0	NA	1	1	0	0	1	0	0	1	1	0	0	1	0	0	0	1	1	1	0	1	1	0	0	0	0	1	1	1
L565	1	0	0	1	1	0	0	0	0	0	0	0	0	1	0	1	1	1	0	0	1	1	1	1	0	1	0	0	1	0	0	0	1	0	0	0	1	1	0	0	1	1	0	0	0	0	0	0	0
L566	1	0	1	1	1	0	0	1	1	1	1	0	0	1	0	1	1	1	0	0	1	1	1	1	0	1	0	0	1	0	0	0	1	0	0	0	1	1	0	0	1	1	0	0	0	0	1	1	1
L567	0	1	1	1	1	0	0	1	1	1	1	1	1	0	1	0	0	0	1	1	0	0	0	0	1	0	1	1	0	1	1	1	0	1	1	1	0	0	1	0	1	0	0	NA	0	0	0	0	0
L568	1	0	1	1	1	0	0	1	1	1	1	1	1	0	1	0	0	0	1	1	0	0	0	0	1	0	1	1	0	1	1	1	0	1	1	1	0	0	1	0	1	0	0	1	0	0	0	0	0
L569	1	0	1	0	0	1	1	0	0	0	0	0	0	1	0	1	1	1	0	0	1	1	1	1	0	1	0	0	1	0	0	0	1	0	0	0	1	1	1	1	0	1	1	1	1	1	1	1	1
L571	1	0	0	1	1	0	0	0	0	0	0	0	0	1	0	1	1	1	0	0	1	1	1	1	0	1	0	0	1	0	0	0	1	0	0	0	1	1	0	0	1	1	0	0	0	0	0	0	0
L572	1	0	0	1	1	0	0	0	0	0	0	0	0	1	0	1	1	1	0	0	1	1	1	1	0	1	0	0	1	0	0	0	1	0	0	0	1	1	0	0	1	1	0	NA	0	0	0	0	0
L573	0	1	1	0	0	1	1	0	0	0	0	NA	NA	NA	NA	NA	NA	NA	NA	NA	NA	NA	NA	1	0	1	0	0	1	0	0	0	1	0	0	0	1	1	1	1	0	NA	1	NA	1	1	NA	NA	NA
L575	0	1	1	0	0	1	1	0	0	0	0	NA	NA	NA	NA	NA	NA	NA	NA	NA	NA	NA	NA	1	0	1	0	0	1	0	0	0	1	0	0	0	1	1	1	1	0	NA	1	NA	0	0	NA	NA	NA
L576	1	0	0	1	1	0	0	0	0	0	0	0	0	1	0	1	1	1	0	0	1	1	1	1	0	1	0	0	1	0	0	0	1	0	0	0	1	1	0	0	1	1	0	0	0	0	0	0	0
L577	0	1	1	0	0	1	1	0	0	0	0	0	0	1	0	1	1	1	0	0	1	1	1	1	0	1	0	0	1	0	0	0	1	0	0	0	1	1	1	1	0	1	1	1	1	0	0	0	0
L578	0	1	1	1	1	0	0	1	1	1	1	1	1	0	1	0	0	0	1	1	0	0	0	0	1	0	1	1	0	1	1	1	0	1	1	1	0	0	1	0	1	0	0	1	0	0	0	0	0
L579	1	0	0	1	1	0	0	0	0	0	0	0	0	1	0	1	1	1	0	0	NA	1	1	1	0	1	0	0	1	0	0	0	1	0	0	0	1	1	0	0	1	1	0	0	0	0	0	0	0
L580	1	0	1	0	0	1	1	1	1	1	1	1	1	0	1	0	0	0	1	1	0	0	0	0	1	0	1	1	0	1	1	1	0	1	1	1	0	0	1	0	1	0	0	1	0	0	0	0	0
L581	1	0	1	0	0	1	1	1	1	0	0	0	0	1	0	1	1	1	0	0	1	1	1	0	0	1	0	0	1	1	0	0	1	0	0	0	1	1	1	0	1	1	0	0	0	0	1	1	1
L582	1	0	1	0	0	1	1	1	1	0	0	0	0	1	0	1	1	1	0	0	1	1	1	0	0	1	0	0	1	1	0	0	1	0	0	0	1	1	1	0	1	1	0	0	0	0	1	1	1
L583	1	0	1	0	0	1	1	1	1	0	0	0	0	1	0	1	1	1	0	0	1	1	1	0	0	1	0	0	1	1	0	0	1	0	0	0	1	1	1	0	1	1	0	0	0	0	1	1	1
L584	1	0	NA	NA	0	1	1	NA	1	0	0	0	0	1	0	1	1	1	0	0	1	1	1	0	0	1	0	0	1	1	0	0	1	0	0	0	1	1	1	0	1	1	0	0	0	0	1	1	1
L585	1	0	1	0	0	1	1	1	1	0	0	0	0	1	0	1	1	1	0	0	1	1	1	0	0	1	0	0	1	1	0	0	1	0	0	0	1	1	1	0	1	1	0	0	0	0	1	1	1
L586	1	0	0	1	1	0	0	0	0	0	0	0	0	1	0	1	1	1	0	0	1	1	1	1	0	1	0	0	1	0	0	0	1	0	0	0	1	1	0	0	1	1	0	0	0	0	0	0	0
L588	0	1	1	0	0	1	1	0	0	0	0	0	0	1	0	1	1	1	0	0	1	1	1	1	0	1	0	0	1	0	0	0	1	0	0	0	1	1	1	1	0	1	1	1	1	1	1	1	1
L590	1	0	1	1	1	0	0	1	1	1	1	NA	NA	NA	NA	NA	NA	NA	NA	NA	NA	NA	NA	0	1	0	1	1	0	1	1	1	0	1	1	1	0	0	1	0	1	NA	0	NA	0	0	NA	NA	NA
L591	1	0	0	1	1	0	0	0	0	0	0	NA	NA	NA	NA	NA	NA	NA	NA	NA	NA	NA	NA	1	0	1	0	0	1	0	0	0	1	0	0	0	1	1	1	1	0	NA	1	NA	1	1	NA	NA	NA
L593	1	0	1	0	0	1	1	0	0	0	0	NA	NA	NA	NA	NA	NA	NA	NA	NA	NA	NA	NA	1	0	1	0	0	1	0	0	0	1	0	0	0	1	1	0	0	1	NA	0	NA	0	0	NA	NA	NA
L595	1	0	NA	1	1	0	0	0	0	0	NA	NA	0	1	0	1	NA	1	0	0	1	1	1	1	NA	1	NA	0	1	NA	0	0	1	0	NA	NA	1	1	NA	0	1	1	0	NA	0	0	0	0	0
L596	0	1	1	0	0	1	1	0	0	0	0	0	0	1	0	1	1	1	0	0	1	1	1	1	0	1	0	0	1	0	0	0	1	0	0	0	1	1	0	0	1	NA	0	0	0	0	1	1	1
L597	1	0	1	0	0	1	1	1	1	0	0	NA	NA	NA	NA	NA	NA	NA	NA	NA	NA	NA	NA	0	0	1	0	0	1	1	0	0	1	0	0	0	1	1	1	0	1	NA	0	NA	0	0	NA	NA	NA
L598	0	1	1	1	1	0	0	1	1	1	1	NA	NA	NA	NA	NA	NA	NA	NA	NA	NA	NA	NA	0	1	0	1	1	0	1	1	1	0	1	1	1	0	0	1	0	1	NA	0	NA	0	0	NA	NA	NA
L600	0	1	1	1	1	0	0	1	1	1	1	NA	NA	NA	NA	NA	NA	NA	NA	NA	NA	NA	NA	0	1	0	1	1	0	1	1	1	0	1	1	1	0	0	1	0	1	NA	0	NA	0	0	NA	NA	NA
L601	0	1	1	1	1	0	0	1	1	1	1	NA	NA	NA	NA	NA	NA	NA	NA	NA	NA	NA	NA	0	0	1	0	0	1	1	0	0	1	0	0	0	1	1	1	0	1	NA	0	NA	0	0	NA	NA	NA
L602	0	1	1	1	1	0	0	1	1	0	0	NA	NA	NA	NA	NA	NA	NA	NA	NA	NA	NA	NA	0	0	1	0	0	1	1	0	0	1	0	0	0	1	1	1	0	1	NA	0	NA	0	0	NA	NA	NA
L603	0	1	0	1	1	0	0	0	0	0	0	NA	NA	NA	NA	NA	NA	NA	NA	NA	NA	NA	NA	1	0	1	0	0	1	0	0	0	1	0	0	0	1	1	1	0	1	NA	0	NA	0	0	NA	NA	NA
L604	1	0	0	1	1	0	0	0	0	0	0	NA	NA	NA	NA	NA	NA	NA	NA	NA	NA	NA	NA	1	0	1	0	0	1	0	0	0	1	0	0	0	1	1	0	0	1	NA	0	NA	0	0	NA	NA	NA
L605	1	0	1	0	0	1	1	1	1	0	0	NA	NA	NA	NA	NA	NA	NA	NA	NA	NA	NA	NA	0	0	1	0	0	1	1	0	0	1	0	0	0	1	1	1	0	1	NA	0	NA	0	0	NA	NA	NA
L606	0	1	1	0	0	1	1	0	0	0	0	NA	NA	NA	NA	NA	NA	NA	NA	NA	NA	NA	NA	1	0	1	0	0	1	0	0	0	1	0	0	0	1	1	0	0	1	NA	0	NA	0	0	NA	NA	NA
L609	1	0	1	0	0	1	1	1	1	0	0	NA	NA	NA	NA	NA	NA	NA	NA	NA	NA	NA	NA	0	0	1	0	0	1	1	0	0	1	0	0	0	1	1	1	0	1	NA	0	NA	0	0	NA	NA	NA
L611	0	1	1	1	1	0	0	1	1	1	1	NA	NA	NA	NA	NA	NA	NA	NA	NA	NA	NA	NA	0	1	0	1	1	0	1	1	1	0	1	1	1	0	0	1	0	1	NA	0	NA	0	0	NA	NA	NA
L612	0	1	1	1	1	0	0	0	0	0	0	NA	NA	NA	NA	NA	NA	NA	NA	NA	NA	NA	NA	1	0	1	0	0	1	0	0	0	1	0	0	0	1	1	0	0	1	NA	0	NA	0	0	NA	NA	NA
L613	1	0	NA	NA	NA	NA	NA	0	0	0	0	NA	NA	NA	NA	NA	NA	NA	NA	NA	NA	NA	NA	1	0	1	0	0	1	0	0	0	1	0	0	0	1	1	0	0	1	NA	0	NA	0	0	NA	NA	NA
L614	1	0	0	1	1	0	0	0	0	0	0	NA	NA	NA	NA	NA	NA	NA	NA	NA	NA	NA	NA	1	0	1	0	0	1	0	0	0	1	0	0	0	1	1	0	0	1	NA	0	NA	0	0	NA	NA	NA
L615	0	1	1	1	1	0	0	1	1	1	1	NA	NA	NA	NA	NA	NA	NA	NA	NA	NA	NA	NA	0	1	0	1	1	0	1	1	1	0	1	1	1	0	0	1	0	1	NA	0	NA	0	0	NA	NA	NA
L616	1	0	0	1	1	0	0	0	0	0	0	NA	NA	NA	NA	NA	NA	NA	NA	NA	NA	NA	NA	1	0	1	0	0	1	0	0	0	1	0	0	0	1	1	0	0	1	NA	0	NA	0	0	NA	NA	NA
L617	1	0	0	1	1	0	0	0	0	0	0	NA	NA	NA	NA	NA	NA	NA	NA	NA	NA	NA	NA	1	0	1	0	0	1	0	0	0	1	0	0	0	1	1	0	0	1	NA	0	NA	0	0	NA	NA	NA
L618	1	0	1	0	0	1	1	1	1	0	0	NA	NA	NA	NA	NA	NA	NA	NA	NA	NA	NA	NA	0	0	1	0	0	1	1	0	0	1	0	0	0	1	1	1	0	1	NA	0	NA	0	0	NA	NA	NA
L619	0	1	1	1	1	0	0	0	0	0	0	NA	NA	NA	NA	NA	NA	NA	NA	NA	NA	NA	NA	1	0	1	0	0	1	0	0	0	1	0	0	0	1	1	0	0	1	NA	0	NA	0	0	NA	NA	NA
L620	0	1	1	1	1	0	0	1	1	1	1	NA	NA	NA	NA	NA	NA	NA	NA	NA	NA	NA	NA	0	1	0	1	1	0	1	1	1	0	1	1	1	0	0	1	0	1	NA	0	NA	0	0	NA	NA	NA
L621	1	0	1	0	0	1	1	0	0	0	0	NA	NA	NA	NA	NA	NA	NA	NA	NA	NA	NA	NA	1	0	1	0	0	1	0	0	0	1	0	0	0	1	1	0	0	1	NA	0	NA	0	0	NA	NA	NA
L622	1	0	0	1	1	0	0	0	0	0	0	NA	NA	NA	NA	NA	NA	NA	NA	NA	NA	NA	NA	1	0	1	0	0	1	0	0	0	1	0	0	0	1	1	0	0	1	NA	0	NA	0	0	NA	NA	NA
L624	1	0	1	0	0	1	1	1	1	0	0	NA	NA	NA	NA	NA	NA	NA	NA	NA	NA	NA	NA	0	1	0	1	1	0	1	1	1	0	1	1	1	0	0	1	0	1	NA	0	NA	0	0	NA	NA	NA
L626	0	1	1	1	1	0	0	0	0	0	0	NA	NA	NA	NA	NA	NA	NA	NA	NA	NA	NA	NA	1	0	1	0	0	1	0	0	0	1	0	0	0	1	1	0	0	1	NA	0	NA	0	0	NA	NA	NA
L628	0	1	1	1	1	0	0	1	1	1	1	NA	NA	NA	NA	NA	NA	NA	NA	NA	NA	NA	NA	0	1	0	1	1	0	1	1	1	0	1	1	1	0	0	1	0	1	NA	0	NA	0	0	NA	NA	NA
L629	0	1	1	0	0	1	1	0	0	0	0	NA	NA	NA	NA	NA	NA	NA	NA	NA	NA	NA	NA	1	0	1	0	0	1	0	0	0	1	0	0	0	1	1	1	1	0	NA	1	NA	1	1	NA	NA	NA
L630	0	1	0	1	1	0	0	0	0	0	0	NA	NA	NA	NA	NA	NA	NA	NA	NA	NA	NA	NA	1	0	1	0	0	1	0	0	0	1	0	0	0	1	1	1	0	1	NA	0	NA	0	1	NA	NA	NA
L631	0	1	1	0	0	1	1	0	0	0	0	NA	NA	NA	NA	NA	NA	NA	NA	NA	NA	NA	NA	1	0	1	0	0	1	0	0	0	1	0	0	0	1	1	1	1	0	NA	1	NA	1	1	NA	NA	NA
L632	0	1	1	1	1	0	0	1	1	1	1	NA	NA	NA	NA	NA	NA	NA	NA	NA	NA	NA	NA	0	1	0	1	1	0	1	1	1	0	1	1	1	0	0	1	0	1	NA	0	NA	0	0	NA	NA	NA
L635	1	0	0	1	1	0	0	0	0	0	0	NA	NA	NA	NA	NA	NA	NA	NA	NA	NA	NA	NA	1	0	1	0	0	1	0	0	0	1	0	0	0	1	1	0	1	0	NA	1	NA	1	1	NA	NA	NA
L637	1	0	0	1	1	0	0	0	0	0	0	NA	NA	NA	NA	NA	NA	NA	NA	NA	NA	NA	NA	1	0	1	0	0	1	0	0	0	1	0	0	0	1	1	0	0	1	NA	0	NA	0	0	NA	NA	NA
L638	1	0	0	1	1	0	0	0	0	0	0	NA	NA	NA	NA	NA	NA	NA	NA	NA	NA	NA	NA	1	0	1	0	0	1	0	0	0	1	0	0	0	1	1	0	0	1	NA	0	NA	0	0	NA	NA	NA
L640	1	0	1	0	0	1	1	1	1	0	0	NA	NA	NA	NA	NA	NA	NA	NA	NA	NA	NA	NA	1	0	1	0	0	1	0	0	0	1	0	0	0	1	1	1	1	0	NA	1	NA	1	1	NA	NA	NA
L641	1	0	0	1	1	0	0	0	0	0	0	NA	NA	NA	NA	NA	NA	NA	NA	NA	NA	NA	NA	1	0	1	0	0	1	0	0	0	1	0	0	0	1	1	0	0	1	NA	0	NA	0	0	NA	NA	NA
L642	NA	1	1	1	1	0	0	1	1	1	1	NA	NA	NA	NA	NA	NA	NA	NA	NA	NA	NA	NA	0	1	0	1	1	0	1	1	1	0	1	1	1	0	0	1	0	1	NA	0	NA	0	0	NA	NA	NA
L643	1	0	0	1	1	0	0	0	0	0	0	NA	NA	NA	NA	NA	NA	NA	NA	NA	NA	NA	NA	1	0	1	0	0	1	0	0	0	1	0	0	0	1	1	0	0	1	NA	0	NA	0	0	NA	NA	NA
L644	1	0	0	1	1	0	0	0	0	0	0	NA	NA	NA	NA	NA	NA	NA	NA	NA	NA	NA	NA	1	0	1	0	0	1	0	0	0	1	0	0	0	1	1	0	0	1	NA	0	NA	0	0	NA	NA	NA
L647	1	0	1	0	0	1	1	1	1	0	0	NA	NA	NA	NA	NA	NA	NA	NA	NA	NA	NA	NA	1	0	1	0	0	1	0	0	0	1	0	0	0	1	1	0	0	1	NA	0	NA	0	0	NA	NA	NA
L649	1	0	0	1	1	0	0	0	0	0	0	NA	NA	NA	NA	NA	NA	NA	NA	NA	NA	NA	NA	1	0	1	0	0	1	0	0	0	1	0	0	0	1	1	0	0	1	NA	0	NA	0	0	NA	NA	NA
L651	1	0	1	0	0	1	1	1	1	0	0	NA	NA	NA	NA	NA	NA	NA	NA	NA	NA	NA	NA	0	0	1	0	0	1	1	0	0	1	0	0	0	1	1	1	0	1	NA	0	NA	0	0	NA	NA	NA
L652	0	1	1	0	0	1	1	0	0	0	0	NA	NA	NA	NA	NA	NA	NA	NA	NA	NA	NA	NA	1	0	1	0	0	1	0	0	0	1	0	0	0	1	1	1	1	0	NA	1	NA	1	1	NA	NA	NA
L654	0	1	1	1	1	0	1	0	0	0	0	NA	NA	NA	NA	NA	NA	NA	NA	NA	NA	NA	NA	1	0	1	0	0	1	0	0	0	1	0	0	0	1	1	1	1	NA	NA	1	NA	1	1	NA	NA	NA
L655	0	1	1	1	1	0	0	1	1	1	1	NA	NA	NA	NA	NA	NA	NA	NA	NA	NA	NA	NA	0	1	0	1	1	0	1	1	1	0	1	1	1	0	0	1	0	1	NA	0	NA	0	0	NA	NA	NA
L657	1	0	1	0	0	1	1	1	1	0	0	NA	NA	NA	NA	NA	NA	NA	NA	NA	NA	NA	NA	0	0	1	0	0	1	1	0	0	1	0	0	0	1	1	1	0	1	NA	0	NA	0	0	NA	NA	NA
L658	1	0	1	0	0	1	1	1	1	0	0	NA	NA	NA	NA	NA	NA	NA	NA	NA	NA	NA	NA	0	1	0	1	1	0	1	1	1	0	1	1	1	0	0	1	0	1	NA	0	NA	0	0	NA	NA	NA
L659	1	0	1	0	0	1	1	1	1	0	0	NA	NA	NA	NA	NA	NA	NA	NA	NA	NA	NA	NA	0	0	1	0	0	1	1	0	0	1	0	0	0	1	1	1	0	1	NA	0	NA	0	0	NA	NA	NA
L660	0	1	1	1	1	0	0	1	1	1	1	NA	NA	NA	NA	NA	NA	NA	NA	NA	NA	NA	NA	0	1	0	1	1	0	1	1	1	0	1	1	1	0	0	1	0	1	NA	0	NA	0	0	NA	NA	NA
L661	1	0	1	0	0	1	1	1	1	0	0	NA	NA	NA	NA	NA	NA	NA	NA	NA	NA	NA	NA	0	0	1	0	0	1	1	0	0	1	0	0	0	1	1	1	0	1	NA	0	NA	0	0	NA	NA	NA
L662	0	1	1	1	1	0	0	1	1	1	1	NA	NA	NA	NA	NA	NA	NA	NA	NA	NA	NA	NA	0	1	0	1	1	0	1	1	1	0	1	1	1	0	0	1	0	1	NA	0	NA	0	0	NA	NA	NA
L664	0	1	1	0	0	1	1	0	0	0	0	NA	NA	NA	NA	NA	NA	NA	NA	NA	NA	NA	NA	1	0	1	0	0	1	0	0	0	1	0	0	0	1	1	1	1	0	NA	1	NA	1	1	NA	NA	NA
L665	1	0	0	1	1	0	0	0	0	0	0	NA	NA	NA	NA	NA	NA	NA	NA	NA	NA	NA	NA	1	0	1	0	0	1	0	0	0	1	0	0	0	1	1	0	0	1	NA	0	NA	0	0	NA	NA	NA
L666	1	0	0	NA	1	0	0	0	0	0	0	NA	NA	NA	NA	NA	NA	NA	NA	NA	NA	NA	NA	1	0	1	0	0	1	0	0	0	1	0	0	0	1	1	0	0	1	NA	0	NA	0	0	NA	NA	NA
L667	0	1	1	0	0	1	1	0	0	0	0	NA	NA	NA	NA	NA	NA	NA	NA	NA	NA	NA	NA	1	0	1	0	0	1	0	0	0	1	0	0	0	1	1	1	1	0	NA	1	NA	1	1	NA	NA	NA
L669	1	0	1	0	0	1	1	1	1	0	0	NA	NA	NA	NA	NA	NA	NA	NA	NA	NA	NA	NA	0	0	1	0	0	1	1	0	0	1	0	0	0	1	1	1	0	1	NA	0	NA	0	0	NA	NA	NA
L670	0	1	0	1	1	0	0	0	0	0	0	NA	NA	NA	NA	NA	NA	NA	NA	NA	NA	NA	NA	1	0	1	0	0	1	0	0	0	1	0	0	0	1	1	0	0	1	NA	0	NA	0	0	NA	NA	NA
L671	0	1	1	0	0	1	1	0	0	0	0	NA	NA	NA	NA	NA	NA	NA	NA	NA	NA	NA	NA	1	0	1	0	0	1	0	0	0	1	0	0	0	1	1	1	1	0	NA	1	NA	1	1	NA	NA	NA
L672	0	1	1	1	1	0	0	1	1	1	1	NA	NA	NA	NA	NA	NA	NA	NA	NA	NA	NA	NA	0	1	0	1	1	0	1	1	1	0	1	1	1	0	0	1	0	1	NA	0	NA	0	0	NA	NA	NA
L673	0	1	1	0	0	1	1	0	0	0	0	NA	NA	NA	NA	NA	NA	NA	NA	NA	NA	NA	NA	1	0	1	0	0	1	0	0	0	1	0	0	0	1	1	1	1	0	NA	1	NA	1	1	NA	NA	NA
L675	0	1	0	1	1	0	0	0	0	0	0	NA	NA	NA	NA	NA	NA	NA	NA	NA	NA	NA	NA	1	0	1	0	0	1	0	0	0	1	0	0	0	1	1	1	1	0	NA	1	NA	1	1	NA	NA	NA
L678	0	1	1	1	1	0	1	0	0	0	0	NA	NA	NA	NA	NA	NA	NA	NA	NA	NA	NA	NA	1	0	1	0	0	1	0	0	0	1	0	0	0	1	1	1	1	0	NA	1	NA	1	1	NA	NA	NA
L679	1	0	0	1	1	0	0	0	0	0	0	NA	NA	NA	NA	NA	NA	NA	NA	NA	NA	NA	NA	1	0	1	0	0	1	0	0	0	1	0	0	0	1	1	0	0	1	NA	0	NA	0	0	NA	NA	NA
L681	1	0	1	0	0	1	1	1	1	0	0	NA	0	1	0	1	1	1	0	0	1	1	1	0	0	1	0	0	1	1	0	0	1	0	0	0	1	1	1	0	1	1	0	NA	0	0	1	1	1
L682	0	1	1	0	0	1	1	0	0	0	0	NA	NA	NA	NA	NA	NA	NA	NA	NA	NA	NA	NA	1	0	1	0	0	1	0	0	0	1	0	0	0	1	1	1	1	0	NA	1	NA	1	1	NA	NA	NA
L684	1	0	0	1	1	0	0	0	0	0	0	NA	NA	NA	NA	NA	NA	NA	NA	NA	NA	NA	NA	1	0	1	0	0	1	0	0	0	1	0	0	0	1	1	1	1	0	NA	1	NA	1	1	NA	NA	NA
L686	1	0	1	0	0	1	1	1	1	0	0	NA	NA	NA	NA	NA	NA	NA	NA	NA	NA	NA	NA	0	0	1	0	0	1	1	0	0	1	0	0	0	1	1	1	0	1	NA	0	NA	0	0	NA	NA	NA
L687	1	0	1	0	0	1	1	1	1	0	0	NA	NA	NA	NA	NA	NA	NA	NA	NA	NA	NA	NA	0	0	1	0	0	1	1	0	0	1	0	0	0	1	1	1	1	0	NA	1	NA	1	1	NA	NA	NA
L689	1	0	0	1	1	0	0	0	0	0	0	NA	NA	NA	NA	NA	NA	NA	NA	NA	NA	NA	NA	1	0	1	0	0	1	0	0	0	1	0	0	0	1	1	0	0	1	NA	0	NA	0	0	NA	NA	NA
L691	0	1	1	1	1	0	0	1	1	1	1	NA	NA	NA	NA	NA	NA	NA	NA	NA	NA	NA	NA	0	1	0	1	1	0	1	1	1	0	1	1	1	0	0	1	0	1	NA	0	NA	0	0	NA	NA	NA
L694	1	0	0	1	1	0	0	0	0	0	0	NA	NA	NA	NA	NA	NA	NA	NA	NA	NA	NA	NA	0	1	0	1	1	0	1	1	1	0	1	1	1	0	0	1	0	1	NA	0	NA	0	0	NA	NA	NA
L695	1	0	1	0	0	1	1	0	0	0	0	NA	NA	NA	NA	NA	NA	NA	NA	NA	NA	NA	NA	1	0	1	0	0	1	0	0	0	1	0	0	0	1	1	1	1	0	NA	1	NA	1	0	NA	NA	NA
L696	1	0	1	0	0	1	1	0	0	0	0	NA	NA	NA	NA	NA	NA	NA	NA	NA	NA	NA	NA	1	0	1	0	0	1	0	0	0	1	0	0	0	1	1	1	1	0	NA	1	NA	1	0	NA	NA	NA
L697	0	1	1	0	0	1	1	0	0	0	0	0	0	1	0	1	1	1	0	0	1	1	1	1	0	1	0	0	1	0	0	0	1	0	0	0	1	1	1	1	0	1	1	1	1	1	1	1	1
L698	0	1	1	1	1	0	0	1	1	1	1	1	1	0	1	0	0	0	1	1	0	0	0	0	1	0	1	1	0	1	1	1	0	1	1	1	0	0	1	0	1	0	0	1	0	0	0	0	0
L699	1	0	1	0	0	1	1	0	0	0	0	0	0	1	0	1	1	1	0	0	1	1	1	1	0	1	0	0	1	0	0	0	1	0	0	0	1	1	1	1	0	1	1	1	1	1	1	1	1
L700	1	0	0	1	1	0	0	0	0	0	0	0	0	1	0	1	NA	1	0	0	NA	1	1	1	0	1	0	0	1	0	0	0	1	0	0	0	1	1	0	0	1	1	0	0	0	0	1	1	1
L701	1	0	0	1	1	0	0	0	0	0	0	0	0	1	0	1	1	1	0	0	1	0	0	0	1	0	1	1	0	1	1	1	0	1	1	1	0	0	1	0	1	0	0	0	0	0	1	1	1
L703	0	1	1	1	1	0	0	1	1	1	1	1	1	0	1	0	0	0	1	1	0	1	1	1	0	1	0	0	1	0	0	0	1	0	0	0	1	1	1	1	0	1	1	1	1	1	0	0	0
L704	0	1	1	0	0	1	1	0	0	0	0	NA	NA	NA	NA	NA	NA	NA	NA	NA	NA	NA	NA	1	0	1	0	0	1	0	0	0	1	0	0	0	1	1	1	1	0	NA	1	NA	0	0	NA	NA	NA
L705	NA	NA	NA	NA	NA	1	NA	0	0	0	0	0	0	1	0	1	1	1	0	0	1	1	1	1	0	1	0	0	1	0	0	0	1	0	0	0	1	1	NA	NA	NA	1	NA	0	NA	NA	1	1	1
L706	1	0	1	0	0	1	1	1	1	0	0	0	0	1	0	1	1	1	0	0	1	1	1	0	0	1	0	0	1	1	0	0	1	0	0	0	1	1	1	0	1	1	0	0	0	0	1	1	1
L707	0	1	1	1	1	0	0	1	1	1	1	1	1	0	1	0	0	0	1	1	0	0	0	0	1	0	1	1	0	1	1	1	0	1	1	1	0	0	1	0	1	0	0	NA	0	0	0	0	0
L708	0	1	1	1	1	0	0	1	1	1	1	1	1	0	1	0	0	0	1	1	0	0	0	0	1	0	1	1	0	1	1	1	0	1	1	1	0	0	1	0	1	NA	0	NA	0	0	0	0	NA
L712	0	1	1	0	0	1	1	0	0	0	0	0	0	1	0	1	1	1	0	0	1	1	1	0	0	1	0	0	1	1	0	0	1	0	0	0	1	1	1	0	1	1	0	1	0	0	1	1	1
L714	0	1	1	1	1	0	0	1	1	1	1	1	1	0	1	0	0	0	1	1	0	0	0	0	1	0	1	1	0	1	1	1	0	1	1	1	0	0	1	0	1	1	0	1	0	0	0	0	0
L715	1	0	1	0	0	1	1	1	1	0	0	0	0	1	0	1	1	1	0	0	1	1	1	0	0	1	0	0	1	1	0	0	1	0	0	0	1	1	1	0	1	1	0	NA	0	0	0	0	1
L716	1	0	1	0	0	1	1	1	1	0	0	0	0	1	0	1	1	1	0	0	NA	1	1	0	0	1	0	0	1	1	0	0	1	0	0	0	1	1	1	0	1	1	0	0	0	0	1	1	1
L717	1	0	0	1	1	0	0	0	0	0	0	0	0	1	0	1	1	1	0	0	1	1	1	1	0	1	0	0	1	0	0	0	1	0	0	0	1	1	0	0	1	1	0	0	0	0	0	0	0
L718	1	0	0	1	1	0	0	0	0	0	0	0	0	1	0	1	1	1	0	0	1	1	1	1	0	1	0	0	1	0	0	0	1	0	0	0	1	1	0	0	1	1	0	0	0	0	0	0	0
L720	1	0	0	1	1	0	0	0	0	0	0	0	0	1	0	1	1	1	0	0	1	1	1	1	0	1	0	0	1	0	0	0	1	0	0	0	1	1	0	0	1	1	0	0	0	0	1	1	1
L722	0	1	1	0	0	1	1	0	0	0	0	NA	NA	NA	NA	NA	NA	NA	NA	NA	NA	NA	NA	1	0	1	0	0	1	0	0	0	1	0	0	0	1	1	1	1	0	NA	1	NA	1	1	NA	NA	NA
L723	0	1	1	1	1	0	0	1	1	1	1	1	1	0	1	0	0	0	1	1	0	0	0	0	1	0	1	1	0	1	1	1	0	1	1	1	0	0	1	0	1	0	0	1	0	0	0	0	0
L724	0	1	1	0	0	1	1	0	0	0	0	0	0	1	0	1	1	1	0	0	1	1	1	1	0	1	0	0	1	0	0	0	1	0	0	0	1	1	1	NA	0	1	1	1	1	NA	1	1	1
L725	0	1	1	1	1	0	0	1	1	1	1	1	1	0	1	0	0	0	1	1	0	0	0	0	1	NA	1	1	0	1	1	1	0	1	1	1	0	0	1	NA	1	0	0	1	0	0	0	0	0
L726	0	1	1	1	1	0	0	1	1	1	1	1	1	0	1	0	0	0	1	1	0	0	0	0	1	0	1	1	0	1	1	1	0	1	1	1	0	0	1	0	1	1	0	NA	0	0	0	0	0
L727	1	0	1	0	0	1	1	0	0	0	0	0	0	1	0	1	1	1	0	0	1	1	1	1	0	1	0	0	1	0	0	0	1	0	0	0	1	1	1	1	0	1	1	1	1	1	1	1	1
L728	0	1	1	0	0	1	1	1	1	0	0	0	0	1	0	1	1	1	0	0	1	1	1	0	0	1	0	0	1	1	0	0	1	0	0	0	1	1	1	0	1	1	0	0	0	0	1	1	1
L729	0	1	1	1	1	0	0	1	1	1	1	1	1	0	1	NA	0	0	1	1	0	1	1	1	0	1	0	0	1	0	0	0	1	0	0	0	1	1	1	1	0	1	1	1	1	1	0	0	0
L730	0	1	1	0	0	1	1	0	0	0	0	0	0	1	0	1	1	1	0	0	1	1	1	1	0	1	0	0	1	0	0	0	1	0	0	0	1	1	1	1	0	1	1	1	0	0	0	0	0
L731	0	1	1	1	1	0	0	1	1	1	1	NA	NA	NA	NA	NA	NA	NA	NA	NA	NA	NA	NA	0	1	0	1	1	0	1	1	1	0	1	1	1	0	0	1	0	1	NA	0	NA	0	0	NA	NA	NA
L733	0	1	1	1	1	0	0	1	1	1	1	1	1	0	1	0	0	0	1	1	0	0	NA	0	1	0	1	1	0	1	1	1	0	1	1	1	0	0	1	0	1	0	0	1	0	0	0	0	0
L734	1	0	1	0	0	1	1	1	1	0	0	0	0	1	0	1	1	1	0	0	1	1	1	0	0	1	0	0	1	1	0	0	1	0	0	0	1	1	1	0	1	1	0	0	0	0	1	1	1
L735	0	1	1	0	0	1	1	0	0	0	0	0	0	1	0	1	1	1	0	0	1	1	1	1	0	1	0	0	1	0	0	0	1	0	0	0	1	1	1	1	0	1	1	1	1	1	1	1	1
L736	0	1	1	0	0	1	1	0	0	0	0	0	0	1	0	1	NA	1	0	0	1	1	1	1	0	1	0	0	1	0	0	0	1	0	0	0	1	1	1	1	0	1	1	1	0	0	0	0	0
L737	1	0	0	1	1	0	0	0	0	0	0	0	0	1	0	NA	1	1	0	0	1	1	1	1	0	1	0	0	1	0	0	0	1	0	0	0	1	1	0	0	1	1	0	0	0	0	0	0	0
L739	1	0	1	0	0	1	1	1	1	0	0	0	0	1	0	1	1	1	0	0	1	1	1	0	0	1	0	0	1	1	0	0	1	0	0	0	1	1	1	0	1	1	0	0	0	0	1	1	1
L740	1	0	0	1	1	0	0	0	0	0	0	0	0	1	0	1	1	1	0	0	1	1	1	1	0	1	0	0	1	0	0	0	1	0	0	0	1	1	0	0	1	1	0	0	0	1	1	1	1
L741	1	0	1	1	1	0	0	1	1	1	1	1	1	0	1	0	0	0	1	1	0	0	0	0	1	0	1	1	0	1	1	1	0	1	1	1	0	0	1	0	1	NA	0	1	0	0	1	1	1
L742	1	0	0	1	1	0	0	0	0	0	0	1	1	0	1	0	0	0	1	1	0	0	0	0	1	0	1	1	0	1	1	1	0	1	1	1	0	0	1	0	1	NA	0	1	0	0	1	1	1
L746	0	1	1	1	1	0	0	1	1	1	1	1	1	0	1	0	0	0	1	1	0	0	0	0	1	0	1	1	0	1	1	1	0	1	1	1	0	0	1	0	1	0	0	1	0	0	0	0	0
L747	1	0	1	0	0	1	1	0	0	0	0	0	0	1	0	1	1	1	0	0	1	1	1	1	0	1	0	0	1	0	0	0	1	0	0	0	1	1	1	1	0	1	1	1	1	0	0	0	0
L748	1	0	1	0	0	1	1	1	1	0	0	0	0	1	0	1	1	1	0	0	1	1	1	0	0	1	0	0	1	1	0	0	1	0	0	0	1	1	1	0	1	1	0	0	0	0	1	1	1
L750	0	1	1	0	0	1	1	0	0	0	0	0	0	1	0	1	1	1	0	NA	1	1	1	1	0	1	0	0	1	0	0	0	1	0	0	0	1	1	1	1	0	1	1	1	0	0	0	0	0
L752	0	1	1	0	0	1	1	0	0	0	0	0	0	1	0	1	1	1	0	0	1	1	1	1	0	1	0	0	1	0	0	0	1	0	0	0	1	1	1	1	0	1	1	1	1	1	0	0	0
L753	1	0	NA	1	1	0	NA	0	0	0	0	0	0	1	0	NA	1	1	0	0	1	0	0	0	1	0	1	1	NA	1	1	1	0	1	1	1	0	0	1	0	1	NA	0	0	0	0	1	1	1
L754	1	0	1	0	0	1	1	1	1	0	0	0	0	1	0	1	1	1	0	0	1	1	1	0	0	1	0	0	1	1	0	0	1	0	0	0	1	1	1	0	1	1	0	0	0	0	1	1	1
L755	0	1	1	1	1	0	0	1	1	1	1	1	1	0	1	0	0	0	1	NA	0	1	1	1	0	1	0	0	1	0	0	0	1	0	0	0	1	1	1	1	0	1	1	1	1	1	0	0	0
L756	0	1	1	0	0	1	1	0	0	0	0	0	0	1	0	1	1	1	0	0	1	1	1	0	0	1	0	0	1	1	0	0	1	0	0	0	1	1	1	0	1	1	0	1	0	0	1	1	1
L758	0	1	1	0	0	1	1	0	0	0	0	0	0	1	0	NA	1	1	0	0	NA	1	1	1	0	1	0	0	1	0	0	0	1	0	0	0	1	1	1	1	0	1	1	1	1	1	1	1	1
L759	0	1	1	0	0	1	1	0	0	0	0	0	0	1	0	1	1	1	0	0	1	1	1	1	0	1	0	0	1	0	0	0	1	0	0	0	1	1	1	1	0	1	1	1	1	1	1	1	NA
L760	1	0	0	1	1	0	0	0	0	0	0	0	0	1	0	1	1	1	0	0	1	0	NA	0	1	0	1	1	0	1	1	1	0	1	1	1	0	0	1	0	1	NA	0	0	0	0	NA	1	1
L761	0	1	1	0	0	1	1	0	0	0	0	0	0	1	0	1	1	1	0	0	1	1	1	1	0	1	0	0	1	0	0	0	1	0	0	0	1	1	1	1	0	1	1	1	1	1	1	1	1
L762	0	1	1	0	0	1	1	0	0	0	0	0	0	1	0	1	1	1	0	0	1	1	1	1	0	1	0	0	1	0	0	0	1	0	0	0	1	1	1	1	0	1	1	1	1	1	1	1	1
L763	1	0	1	0	0	1	1	1	1	0	0	0	0	1	0	1	1	1	0	0	1	1	1	0	0	1	0	0	1	1	0	0	1	0	0	0	1	1	1	0	1	1	0	0	0	0	NA	1	1
L764	1	0	1	0	0	1	1	1	1	0	0	0	0	1	0	1	1	1	0	0	1	1	1	0	0	1	0	0	1	1	0	0	1	0	0	0	1	1	1	0	1	1	0	0	0	0	1	1	1
L765	1	0	1	0	0	1	1	1	1	0	0	0	0	1	0	1	1	1	0	0	1	NA	1	0	0	1	0	0	1	1	0	0	1	0	0	0	1	1	1	0	1	1	0	0	0	0	1	1	NA
L767	1	0	0	1	1	0	0	0	0	0	0	0	0	1	0	NA	1	NA	0	NA	NA	1	1	1	0	1	0	0	1	0	0	0	1	0	0	0	1	1	0	0	1	1	0	0	0	0	0	0	0
L768	1	0	1	0	0	1	1	1	1	0	0	0	0	NA	0	1	NA	NA	0	0	1	1	1	0	0	1	0	0	1	1	0	0	1	0	0	0	1	1	1	0	1	1	0	0	0	0	1	1	1
L769	0	1	1	0	0	1	1	0	0	0	0	0	0	1	0	1	1	1	0	0	1	1	1	1	0	1	0	0	1	0	0	0	1	0	0	0	1	1	1	1	0	1	1	1	1	1	1	1	1
L770	0	1	1	1	1	0	0	1	1	1	1	1	1	0	1	0	0	0	1	1	0	0	0	0	1	0	1	1	0	1	1	1	0	1	1	1	0	0	1	0	1	NA	0	1	0	0	0	0	0
L771	0	1	1	1	1	0	0	1	1	1	1	1	1	0	1	0	0	0	1	1	NA	0	NA	0	1	0	1	1	0	1	1	1	0	1	1	1	0	0	1	0	1	NA	0	1	0	0	0	0	0
L772	1	0	0	1	1	0	0	0	0	0	0	0	0	1	0	1	1	1	0	0	1	1	1	1	0	1	0	0	1	0	0	0	1	0	0	0	1	1	0	0	1	1	0	0	0	0	0	0	0
L773	0	1	1	1	1	0	0	1	1	1	1	1	1	0	1	0	0	0	1	1	0	0	0	0	1	0	1	1	0	1	1	1	0	1	1	1	0	0	1	0	1	NA	0	1	0	0	0	0	0
L774	0	1	1	1	1	0	0	1	1	1	1	1	1	0	1	0	0	0	1	1	0	0	0	0	1	0	1	1	0	1	1	1	0	1	1	1	0	0	1	0	1	NA	0	1	0	0	0	0	0
L775	0	1	1	0	0	1	1	0	0	0	0	0	0	1	0	1	1	1	0	0	1	1	1	1	0	1	0	0	1	0	0	0	1	0	0	0	1	1	1	1	0	1	1	1	1	1	1	1	1
L776	0	1	1	0	0	1	1	0	0	0	0	0	0	1	0	1	1	1	0	0	1	1	1	1	0	1	0	0	1	0	0	0	1	0	0	0	1	1	1	1	0	1	1	1	1	1	1	1	1
L777	1	0	0	1	1	0	0	0	0	0	0	0	0	1	0	1	1	1	0	0	NA	1	1	1	0	1	0	0	1	0	0	0	1	0	0	0	1	1	0	0	1	1	0	0	0	0	NA	1	1
L778	0	1	1	1	1	0	0	1	1	1	1	1	1	0	1	0	0	0	1	1	0	0	0	0	1	0	1	1	0	1	1	1	0	1	1	1	0	0	1	0	1	NA	0	NA	0	0	NA	0	0
L780	1	0	NA	NA	NA	NA	NA	NA	NA	0	0	0	0	1	0	1	1	1	0	0	1	1	1	1	0	1	0	0	1	0	0	0	1	0	0	0	1	1	NA	NA	NA	1	NA	0	1	NA	NA	1	0
L782	1	0	1	0	0	1	1	0	0	0	0	0	0	1	0	1	1	1	0	0	1	NA	1	1	0	1	0	0	1	0	0	0	1	0	0	0	1	1	1	1	0	1	1	1	1	1	1	1	1
L783	1	0	1	0	0	1	1	0	0	0	0	0	0	1	0	1	1	1	0	0	NA	1	1	1	0	1	0	0	1	0	0	0	1	0	0	0	1	1	1	1	0	1	1	1	1	0	0	0	0
L784	1	0	1	0	0	1	1	0	0	0	0	0	0	1	0	1	NA	1	0	0	1	1	1	1	0	1	0	0	1	0	0	0	1	0	0	0	1	1	1	1	0	1	1	1	1	0	0	0	0
L785	1	0	0	1	1	0	0	0	0	0	0	0	0	1	0	1	1	1	0	0	1	1	1	1	0	1	0	0	1	0	0	0	1	0	0	0	1	1	0	0	1	1	0	0	0	0	0	0	0
L787	0	1	1	1	1	0	0	1	1	1	1	1	1	0	1	0	0	0	1	1	0	0	0	0	1	0	1	1	0	1	1	1	0	1	1	1	0	0	1	0	1	NA	0	1	0	0	0	0	0
L788	1	0	1	0	0	1	1	0	0	0	0	0	0	1	0	1	1	1	0	0	1	1	1	1	0	1	0	0	1	0	0	0	1	0	0	0	1	1	1	1	0	1	1	1	1	1	1	1	1
L789	0	1	1	1	1	0	0	1	1	1	1	1	1	NA	1	0	0	0	1	1	0	0	0	0	1	0	1	1	0	1	1	1	0	1	1	1	0	0	1	0	1	NA	0	1	0	0	0	0	0
L790	1	0	1	0	0	1	1	0	0	0	0	0	0	1	0	1	1	1	0	0	1	1	1	1	0	1	0	0	1	0	0	0	1	0	0	0	1	1	1	1	0	1	1	1	1	1	1	1	1
L791	1	0	1	0	0	1	1	1	1	0	0	0	0	1	0	1	1	1	0	0	1	1	1	0	0	1	0	0	1	1	0	0	1	0	0	0	1	1	1	0	1	1	0	0	0	0	1	1	1
L792	1	0	0	1	1	0	0	0	0	0	0	0	0	1	NA	1	1	1	0	0	1	1	1	1	0	1	0	0	1	0	0	0	1	0	0	0	1	1	0	0	1	1	0	1	0	0	NA	1	1
L793	0	1	1	0	0	1	1	1	1	0	0	0	0	1	0	1	1	1	0	0	1	1	1	0	0	1	0	0	1	1	0	0	1	0	0	0	1	1	1	0	1	1	0	0	0	0	1	1	1
L794	1	0	1	0	0	1	1	1	1	0	0	0	0	1	0	1	1	1	0	0	1	1	1	0	0	1	0	0	1	1	0	0	1	0	0	0	1	1	1	0	1	1	0	0	0	0	1	1	1
L795	1	0	0	1	1	0	0	0	0	0	0	0	0	1	0	1	1	1	0	0	1	1	1	1	0	1	0	0	1	0	0	0	1	0	0	0	1	1	0	0	1	1	0	0	1	1	1	1	1
L796	0	1	1	1	1	0	0	1	1	1	1	1	1	0	1	0	0	0	1	1	0	0	0	0	1	0	1	1	0	1	1	1	0	1	1	1	0	0	1	0	1	0	0	NA	0	0	0	0	0
L798	0	1	1	0	0	1	1	0	0	0	0	0	0	1	0	1	1	1	0	0	1	1	1	1	0	1	0	0	1	0	0	0	1	0	0	0	1	1	1	1	0	1	1	1	1	1	1	1	1
L799	0	1	1	0	0	1	1	0	0	0	0	1	1	1	NA	1	1	1	NA	NA	1	1	1	1	0	1	0	0	1	0	0	0	1	0	0	0	1	1	1	1	0	1	1	1	0	0	0	0	0
L801	0	1	1	0	0	1	1	0	0	0	0	0	0	1	NA	1	1	1	0	0	1	1	1	1	0	1	0	0	1	0	0	0	1	0	0	0	1	1	1	1	0	1	1	1	1	1	1	1	1
L802	1	0	1	0	0	1	1	1	1	0	0	0	0	1	NA	1	1	1	NA	0	1	1	1	0	0	1	0	0	1	1	0	0	1	0	0	0	1	1	1	0	1	1	0	0	0	0	0	0	0
L804	1	0	1	0	0	1	1	1	1	0	0	0	0	NA	0	1	1	1	0	0	1	1	1	0	0	1	0	0	1	1	0	0	1	0	0	0	1	1	1	0	1	1	0	0	0	0	1	1	1
L806	0	1	1	1	1	0	0	1	1	1	1	1	1	0	1	0	0	0	1	1	0	0	NA	0	1	0	1	1	0	1	1	1	0	1	1	1	0	0	1	0	1	NA	0	1	0	0	0	0	0
L807	0	1	1	1	1	0	0	1	1	1	1	1	1	0	1	NA	0	0	1	1	0	0	0	0	1	0	1	1	0	1	1	1	0	1	1	1	0	0	1	0	1	NA	0	NA	0	0	0	0	0
L808	0	1	1	1	1	0	0	1	1	1	1	1	1	0	1	0	0	0	1	1	0	0	NA	0	1	0	1	1	0	1	1	1	0	1	1	1	0	0	1	0	1	NA	0	NA	0	1	1	1	NA
L809	1	0	1	0	0	1	1	1	1	0	0	0	0	1	0	1	1	1	NA	NA	1	1	1	0	0	1	0	0	1	1	0	0	1	0	0	0	1	1	1	0	1	1	0	0	0	0	1	1	1
L810	0	1	1	1	1	0	0	0	0	0	0	0	0	NA	0	1	NA	1	0	0	1	1	1	1	0	1	0	0	1	0	0	0	1	0	0	0	1	1	1	1	0	1	1	1	1	1	1	1	1
L811	0	1	1	0	0	1	1	0	0	0	0	0	0	1	0	1	1	1	NA	0	1	1	1	1	0	1	0	0	1	0	0	0	1	0	0	0	1	1	1	1	0	1	1	1	1	1	1	1	1
L813	0	1	1	0	0	1	1	0	0	0	0	NA	0	1	NA	1	1	1	0	0	1	1	1	1	0	1	0	0	1	0	0	0	1	0	0	0	1	1	1	1	0	1	1	1	1	1	1	1	1
L814	1	0	NA	1	1	0	NA	0	0	0	0	0	0	1	0	1	1	1	0	0	1	1	1	0	0	1	0	0	1	1	0	0	1	0	0	0	1	1	1	0	1	1	0	0	0	0	1	1	1
L815	0	1	1	1	1	0	0	1	1	1	NA	1	1	NA	1	NA	NA	1	1	1	NA	1	1	0	1	0	1	1	0	1	1	1	0	1	1	1	0	0	1	0	1	1	0	NA	0	0	NA	0	0
L816	1	0	1	0	0	1	1	1	1	0	0	0	0	NA	0	1	1	1	0	0	1	1	1	0	0	1	0	0	1	1	0	0	1	0	0	0	1	1	1	0	1	1	0	0	0	0	1	1	1
L817	1	0	0	1	1	0	0	0	0	0	0	0	0	1	0	1	1	1	0	NA	1	1	1	1	0	1	0	0	1	0	0	0	1	0	0	0	1	1	0	0	1	1	0	0	0	0	0	0	0
L819	1	0	0	1	1	0	0	0	0	0	0	0	0	1	0	1	1	1	0	0	1	1	NA	1	0	1	0	0	1	0	0	0	1	0	0	0	1	1	0	0	1	1	0	0	0	0	0	0	0
L820	1	0	1	0	0	1	1	1	1	0	0	0	0	1	0	1	1	1	NA	NA	1	1	1	1	0	1	0	0	1	0	0	0	1	0	0	0	1	1	0	0	1	1	0	0	0	0	0	0	0
L821	1	0	0	1	1	0	0	0	0	0	0	0	0	1	0	1	1	1	0	0	1	1	1	1	0	1	0	0	1	0	0	0	1	0	0	0	1	1	0	0	1	1	0	0	0	0	0	0	0
L822	1	0	1	0	0	1	1	1	1	0	0	0	0	1	0	1	1	1	0	0	1	1	1	0	0	1	0	0	1	1	0	0	1	0	0	0	1	1	1	1	0	1	1	0	1	1	1	1	1
L824	0	1	1	0	0	1	1	0	0	0	0	0	0	1	0	1	1	1	0	0	1	1	1	1	0	1	0	0	1	0	0	0	1	0	0	0	1	1	1	1	0	1	1	1	1	1	1	1	1
L825	1	0	0	1	1	0	NA	0	0	0	0	1	1	0	1	0	0	0	1	1	0	0	0	0	1	0	1	1	NA	1	1	1	0	1	1	NA	0	0	1	0	1	0	0	1	0	0	0	0	1
L826	0	1	1	1	1	0	0	1	1	1	1	1	1	0	1	NA	0	0	1	1	0	0	1	1	1	0	1	1	0	0	1	1	0	1	0	0	0	1	1	0	1	NA	0	1	0	0	NA	1	1
L827	1	0	1	NA	0	1	1	1	1	0	0	0	0	1	0	1	1	1	0	0	1	1	1	0	NA	1	0	0	1	1	0	0	1	0	0	0	1	1	1	0	1	1	0	0	0	NA	1	1	1
L828	1	0	0	1	1	0	0	0	0	0	0	1	1	0	1	0	0	0	1	1	0	0	0	0	1	0	1	1	0	1	1	1	0	1	1	1	0	0	1	0	1	0	0	1	0	0	0	0	1
L829	1	0	1	0	0	1	1	1	1	0	0	NA	NA	NA	NA	NA	NA	NA	NA	NA	NA	NA	NA	0	0	1	0	0	1	1	0	0	1	0	0	0	1	1	1	0	1	NA	0	NA	0	0	NA	NA	NA
L830	0	1	1	1	1	0	0	1	1	1	1	1	1	0	1	0	0	0	1	1	0	0	NA	0	1	0	1	1	0	1	1	1	0	1	1	1	0	0	1	0	1	NA	0	NA	0	0	0	0	0
L831	1	0	1	0	0	1	1	1	1	0	0	0	0	1	0	1	1	1	0	0	1	1	1	0	0	1	0	0	1	1	0	0	1	0	0	0	1	1	1	0	1	1	0	0	0	0	1	1	1
L832	1	0	0	1	1	0	0	0	0	0	0	NA	NA	NA	NA	NA	NA	NA	NA	NA	NA	NA	NA	1	0	1	0	0	1	0	0	0	1	0	0	0	1	1	0	0	1	NA	0	NA	0	0	NA	NA	NA
L833	0	1	1	1	1	0	NA	1	1	1	1	1	1	0	1	0	0	0	1	1	0	0	0	0	1	0	1	1	NA	1	1	1	0	1	1	1	0	0	1	0	1	0	0	1	0	NA	1	1	1
L837	0	1	1	1	1	0	0	1	1	1	1	1	1	1	NA	1	1	1	1	1	1	1	1	1	1	1	1	1	1	0	0	0	1	0	0	0	1	1	1	1	0	1	1	1	1	1	1	1	1
L838	1	0	0	1	1	0	0	0	0	0	0	0	0	1	0	1	1	1	0	0	1	1	1	1	0	1	0	0	1	0	0	0	1	0	0	0	1	1	1	1	0	1	1	1	1	1	0	0	0
L841	1	0	1	0	0	1	1	1	1	0	0	0	0	1	0	1	1	1	0	0	1	1	1	0	0	1	0	0	1	1	0	0	1	0	0	0	1	1	1	0	1	1	0	0	0	0	1	1	1
L842	1	0	1	0	0	1	1	1	1	0	0	0	NA	1	0	1	1	1	0	0	1	1	1	0	0	1	0	0	1	1	0	0	1	0	0	0	1	1	1	0	1	1	0	0	0	0	1	1	1
L843	0	1	1	1	1	0	0	1	1	1	1	1	1	0	1	0	0	0	1	1	0	0	NA	0	1	0	1	1	0	1	1	1	0	1	1	1	0	0	1	0	1	0	0	NA	0	0	0	0	NA
L844	1	0	1	0	0	1	1	1	1	0	0	NA	NA	NA	NA	NA	NA	NA	NA	NA	NA	NA	NA	1	0	1	0	0	1	0	0	0	1	0	0	0	1	1	1	1	0	NA	1	NA	1	1	NA	NA	NA
L848	1	0	0	1	1	0	0	0	0	0	0	0	0	1	0	1	1	1	0	0	1	1	1	1	0	1	0	0	1	0	0	0	1	0	0	0	1	1	1	0	1	1	0	0	0	0	0	0	0
L849	0	1	1	0	0	1	1	0	0	0	0	0	0	1	0	1	1	1	0	0	1	1	1	1	0	1	0	0	1	0	0	0	1	0	0	0	1	1	1	1	0	1	1	1	1	1	1	1	1
L850	1	0	1	0	0	1	1	1	1	0	0	0	0	1	0	1	1	1	NA	0	1	NA	NA	0	0	1	0	0	1	1	0	0	1	0	0	0	1	1	1	1	0	NA	1	0	0	0	1	1	1
L851	1	0	0	1	1	0	0	0	0	0	0	0	0	1	0	1	1	1	0	0	1	1	1	1	0	1	0	0	1	0	0	0	1	0	0	0	1	1	0	0	1	1	0	NA	0	0	NA	0	0
L853	0	1	1	1	1	0	0	1	1	1	1	1	1	0	1	0	0	0	1	1	0	0	0	0	1	0	1	1	0	1	1	1	0	1	1	1	0	0	1	0	1	0	0	1	0	1	1	1	1
L854	1	0	1	0	0	1	1	1	1	0	0	0	0	1	NA	1	1	1	NA	0	1	1	1	0	0	1	0	0	1	1	0	0	1	0	0	0	1	1	1	0	1	1	0	0	0	0	1	1	NA
L855	0	1	1	0	0	1	1	0	0	0	0	0	0	1	0	1	1	1	0	NA	1	1	1	1	0	1	0	0	1	0	0	0	1	0	0	0	1	1	1	1	0	1	1	1	1	1	1	1	NA
L856	0	1	1	0	0	1	1	0	0	0	0	0	0	1	NA	1	1	1	0	0	1	1	1	1	0	1	0	0	1	0	0	0	1	0	0	0	1	1	1	1	0	1	1	1	1	1	0	0	NA
L857	1	0	0	1	1	0	0	0	0	0	0	0	0	1	0	1	1	1	0	0	1	1	1	1	0	1	0	0	1	0	0	0	1	0	0	0	1	1	0	0	1	1	0	0	0	0	0	0	0
L859	1	0	0	1	1	0	0	0	0	0	0	1	1	0	1	0	0	0	1	1	0	0	0	0	1	0	1	1	0	1	1	1	0	1	1	1	0	0	1	0	1	1	0	NA	0	0	0	0	1
L860	0	1	1	1	1	0	0	1	1	1	1	1	1	0	1	0	0	0	1	1	0	0	0	0	1	0	1	1	0	1	1	1	0	1	1	1	0	0	1	0	1	0	0	NA	0	0	0	0	0
L861	0	1	1	0	0	1	1	0	0	0	0	0	0	1	0	1	1	1	0	0	1	1	NA	1	0	1	0	0	1	0	0	0	1	0	0	0	1	1	1	0	1	1	0	1	0	0	0	0	0
L862	0	1	1	1	1	0	0	1	1	1	1	0	0	1	0	1	1	1	0	0	1	1	1	0	1	0	1	1	0	1	1	1	0	1	1	1	0	0	1	0	1	1	0	0	0	0	0	0	0
L863	0	1	1	0	0	1	1	0	0	0	0	1	1	0	1	0	0	0	1	1	0	0	0	1	0	1	0	0	1	0	0	0	1	0	0	0	1	1	1	1	0	0	1	NA	1	1	0	0	0
L864	0	1	1	0	0	1	1	0	0	0	0	0	0	1	0	1	1	1	0	0	1	1	1	1	0	1	0	0	1	0	0	0	1	0	0	0	1	1	1	1	0	1	1	1	1	1	1	1	1
L865	1	0	0	1	1	0	0	0	0	0	0	0	0	1	0	1	1	1	0	0	1	NA	1	1	0	1	0	0	1	0	0	0	1	0	0	0	1	1	0	0	1	1	0	1	0	0	0	0	0
L866	1	0	1	0	0	1	1	1	1	0	0	NA	NA	NA	NA	NA	NA	NA	NA	NA	NA	NA	NA	0	0	1	0	0	1	1	0	0	1	0	0	0	1	1	1	0	1	NA	0	NA	0	0	NA	NA	NA
L867	1	0	1	0	0	1	1	1	1	0	0	0	0	1	0	1	1	1	0	0	1	1	1	1	0	1	0	0	1	0	0	0	1	0	0	0	1	1	1	1	0	1	1	0	1	1	1	1	NA
L868	1	0	1	1	1	0	0	1	1	1	1	1	1	0	1	0	0	0	1	1	0	0	0	0	1	0	1	1	0	1	1	1	0	1	1	1	0	0	1	0	1	0	0	NA	0	0	0	0	0
L869	1	0	0	1	1	0	0	0	0	0	0	0	0	1	0	1	1	1	0	0	1	1	1	1	0	1	0	0	1	0	0	0	1	0	0	0	1	1	0	0	1	NA	0	0	0	0	0	0	0
L870	1	0	1	0	0	1	1	1	1	0	0	0	0	1	0	1	NA	1	0	0	1	1	1	0	0	1	0	0	1	1	0	0	1	0	0	0	1	1	1	0	1	1	0	0	0	0	1	1	1
L871	0	1	1	1	1	NA	NA	1	1	NA	1	1	1	0	1	0	0	0	1	1	0	0	0	0	1	0	1	NA	NA	1	1	NA	0	1	1	NA	0	0	1	0	1	0	0	NA	0	0	0	0	0
L872	0	1	1	1	1	0	0	1	1	1	1	1	1	0	1	0	0	0	1	1	0	0	0	0	1	0	1	1	0	1	1	1	0	1	1	1	0	0	1	0	1	0	0	NA	0	0	0	0	NA
L874	1	0	1	0	0	1	1	1	1	0	0	0	0	1	0	1	1	1	0	NA	1	1	1	0	0	1	0	0	1	1	0	0	1	0	0	0	1	1	1	0	1	1	0	0	0	0	1	1	1
L877	1	0	0	1	1	0	0	0	0	0	0	0	0	1	0	1	1	1	0	0	1	1	1	1	0	1	0	0	1	0	0	0	1	0	0	0	1	1	0	0	1	1	0	0	0	0	1	1	NA
L878	1	0	NA	NA	NA	NA	NA	NA	NA	0	0	0	0	1	0	1	1	1	0	0	1	1	1	NA	0	1	0	0	1	NA	0	0	1	0	0	0	1	1	1	NA	NA	1	NA	1	NA	NA	1	1	1
L879	1	0	NA	NA	NA	NA	NA	NA	NA	0	0	0	0	1	0	1	1	1	0	0	1	1	1	NA	0	1	0	0	1	NA	0	0	1	0	0	0	1	1	NA	0	1	1	0	0	0	0	1	1	1
L882	1	0	1	0	0	1	1	1	1	0	0	0	0	1	0	1	1	1	0	0	1	1	1	0	0	1	0	0	1	1	0	0	1	0	0	0	1	1	1	0	1	1	0	0	0	0	0	0	0
L883	1	0	0	1	1	0	0	0	0	0	0	0	0	1	0	1	1	1	0	0	1	1	1	1	0	1	0	0	1	0	0	0	1	0	0	0	1	1	0	0	1	1	0	0	0	0	0	0	0
L884	1	0	1	0	0	1	1	1	1	0	0	0	0	1	0	1	1	1	0	0	1	1	1	0	0	1	0	0	1	1	0	0	1	0	0	0	1	1	1	0	1	1	0	0	0	0	0	0	0
L885	1	0	0	1	1	0	0	0	0	0	0	0	0	1	0	1	1	1	0	NA	1	1	1	1	0	1	0	0	1	0	0	0	1	0	0	0	1	1	1	1	0	1	1	1	1	1	1	1	1
L886	0	1	1	1	1	0	0	0	0	0	0	0	0	1	0	1	1	1	0	0	1	1	1	1	0	1	0	0	1	0	0	0	1	0	0	0	1	1	1	1	0	1	1	1	1	1	1	1	NA
L888	1	0	1	0	0	1	1	1	1	0	0	0	0	1	0	1	1	1	0	0	1	1	1	0	0	1	0	0	1	1	0	0	1	0	0	0	1	1	NA	0	1	1	0	NA	0	0	0	0	0
L889	1	0	1	0	0	1	1	1	1	0	0	NA	0	1	0	1	1	1	0	0	1	1	1	0	0	1	0	0	1	1	0	0	1	0	0	0	1	1	1	0	1	1	0	0	0	0	NA	0	0
L890	0	1	1	1	1	0	0	1	1	1	1	1	1	0	1	0	0	0	1	1	0	0	0	0	1	0	1	1	0	1	1	1	0	1	1	1	0	0	1	0	1	NA	0	NA	0	0	1	NA	NA
L893	0	1	1	0	0	1	1	0	0	0	0	0	0	1	0	1	1	1	0	0	1	1	1	1	0	1	0	0	1	0	0	0	1	0	0	0	1	1	1	1	0	1	1	1	1	1	0	0	0
L895	1	0	1	0	0	1	1	1	1	0	0	0	0	1	0	1	NA	1	0	0	1	1	1	0	0	1	0	0	1	1	0	0	1	0	0	0	1	1	1	0	1	1	0	0	0	0	1	1	1
L896	1	0	1	NA	0	1	1	1	1	0	0	0	0	1	0	1	1	1	0	0	1	1	1	NA	0	1	0	0	1	1	0	0	1	0	0	0	1	1	1	0	1	1	0	0	0	0	1	1	1
L897	0	1	1	0	0	1	1	0	0	0	0	NA	NA	NA	NA	NA	NA	NA	NA	NA	NA	NA	NA	1	0	1	0	0	1	0	0	0	1	0	0	0	1	1	1	1	0	NA	1	NA	1	1	NA	NA	NA
L898	1	0	1	0	0	1	1	1	1	0	0	0	0	1	0	1	1	1	0	0	NA	1	1	0	0	1	0	0	1	1	0	0	1	0	0	0	1	1	1	0	1	1	0	0	0	0	1	1	1
L899	0	1	1	0	0	1	1	0	0	0	0	0	0	1	0	1	1	1	0	0	1	1	1	1	0	1	0	0	1	0	0	0	1	0	0	0	1	1	1	1	0	1	1	1	1	1	1	1	1
L900	1	0	1	NA	0	1	1	1	1	0	0	0	0	1	0	1	1	1	0	0	1	1	1	1	0	1	0	0	1	NA	0	0	1	0	0	0	1	1	NA	0	1	1	0	0	0	0	0	0	0
L901	1	0	0	1	1	0	0	0	0	0	0	0	0	1	0	1	1	1	0	0	1	1	1	1	0	1	0	0	1	0	0	0	1	0	0	0	1	1	0	0	1	1	0	0	0	0	0	0	0
L903	1	NA	0	1	1	0	0	0	0	0	0	0	0	1	0	1	1	1	0	0	1	1	1	1	0	1	0	0	1	0	0	NA	1	0	0	0	1	1	0	0	1	1	0	0	0	0	0	0	0
L904	0	1	1	0	0	1	1	0	0	0	0	0	0	1	0	1	1	1	0	0	1	1	1	1	0	1	0	0	1	0	0	0	1	0	0	0	1	1	1	1	0	1	1	1	1	1	1	1	NA
L905	1	0	0	1	1	0	0	0	0	0	0	1	1	NA	1	0	0	0	1	1	0	0	0	0	1	0	1	1	0	1	1	1	0	1	1	1	0	0	1	0	1	0	0	NA	0	0	0	0	0
L908	1	0	1	0	0	1	1	1	1	0	0	0	0	1	0	1	1	1	0	0	1	1	1	0	0	1	0	0	1	1	0	0	1	0	0	0	1	1	1	0	1	1	0	NA	0	0	1	1	1
L909	0	1	1	1	1	0	NA	1	1	1	1	1	1	0	1	0	0	0	1	1	0	0	0	0	1	0	1	1	0	1	1	1	0	1	1	1	0	0	1	0	1	0	0	NA	0	0	1	1	NA
L911	1	0	1	0	0	1	1	1	1	0	0	0	0	1	0	1	1	1	0	0	1	1	1	0	0	1	0	0	1	1	0	0	1	0	0	0	1	1	1	0	1	1	0	0	0	0	0	0	0
L912	0	1	1	1	1	0	0	1	1	1	1	1	1	0	1	0	0	0	1	1	0	0	NA	0	1	0	1	1	0	1	1	1	0	1	1	1	0	0	1	0	1	0	0	NA	0	0	0	0	0
L913	0	1	1	1	1	0	0	1	1	1	1	1	1	0	1	0	0	0	1	1	0	0	0	0	1	0	1	1	NA	1	1	1	0	1	1	1	0	0	1	0	1	0	0	1	0	0	1	1	NA
L914	0	1	1	0	0	1	1	0	0	0	0	0	0	1	0	1	1	1	0	0	1	1	1	1	0	1	0	0	1	0	0	0	1	0	0	0	1	1	1	1	0	1	1	1	1	1	NA	0	0
L915	0	1	1	1	1	0	0	1	1	1	1	1	1	0	1	0	0	0	1	1	0	0	0	0	1	0	1	1	0	1	1	1	0	1	1	1	0	0	1	0	1	NA	0	NA	0	0	1	1	1
L917	1	0	1	0	0	1	1	0	0	0	0	0	0	1	0	NA	1	1	0	0	1	1	1	1	0	1	0	0	1	0	0	0	1	0	0	0	1	1	1	1	0	1	1	1	1	1	1	1	NA
L918	1	0	1	0	0	1	1	1	1	0	0	0	0	1	0	1	1	1	0	0	1	1	1	0	0	1	0	0	1	1	0	0	1	0	0	0	1	1	1	1	0	1	1	0	1	1	1	1	1
L919	0	1	1	NA	0	1	NA	0	0	0	NA	0	0	1	0	1	1	1	0	0	1	1	1	1	0	NA	0	0	1	NA	0	0	NA	0	0	0	1	1	1	NA	0	1	1	1	1	NA	1	1	NA
L920	1	NA	1	0	0	1	1	1	1	0	0	0	0	1	0	1	1	1	0	0	1	1	1	0	0	1	0	0	1	1	0	0	1	0	0	0	1	1	0	0	1	1	0	0	0	0	0	0	0
L921	1	0	0	1	1	0	0	0	0	0	0	1	1	0	1	0	0	0	1	1	0	0	0	0	1	0	1	1	0	1	1	1	0	1	1	1	0	0	1	0	1	0	0	1	0	0	0	0	0
L922	1	0	1	0	0	1	1	1	1	0	0	0	0	1	0	1	1	1	0	0	NA	1	1	0	0	1	0	0	1	1	0	0	1	0	0	0	1	1	1	0	1	1	0	0	1	1	0	0	0
L925	0	1	1	0	0	1	1	0	0	0	0	0	0	1	0	1	1	1	0	0	1	1	1	1	0	1	0	0	1	0	0	0	1	0	0	0	1	1	1	1	0	1	1	1	1	1	0	0	0
L926	0	1	1	0	0	1	1	0	0	0	0	0	0	1	0	1	1	1	0	0	1	1	1	1	0	1	0	0	1	0	0	0	1	0	0	0	1	1	1	1	0	1	1	1	1	1	1	1	1
L927	0	1	1	1	1	0	1	0	0	0	0	0	0	1	0	1	1	1	0	0	1	1	1	1	0	1	0	0	1	0	0	0	1	0	0	0	1	1	1	1	0	1	1	1	1	0	0	0	0
L928	1	0	0	1	1	0	0	0	0	0	0	0	0	1	0	1	1	1	0	0	1	1	1	1	0	1	0	0	1	0	0	0	1	0	0	0	1	1	0	0	1	1	0	0	0	0	NA	0	0
L929	1	0	1	0	0	1	1	0	0	0	0	NA	0	1	0	1	1	1	0	0	1	1	1	1	0	1	0	0	1	0	0	0	1	0	0	0	1	1	1	0	1	1	0	1	0	0	0	0	0
L930	1	0	1	NA	0	1	1	1	1	0	0	0	0	1	0	1	1	1	0	0	1	1	1	0	0	1	0	0	1	1	0	0	1	0	0	0	1	1	1	0	1	1	0	0	0	0	1	1	1
L932	1	0	0	1	1	0	0	1	1	0	0	1	1	0	1	0	0	0	1	1	0	0	NA	0	1	0	1	1	0	1	1	1	0	1	1	1	0	0	1	0	1	NA	0	1	0	0	0	0	0
L933	1	0	1	0	0	1	1	1	1	0	0	0	0	NA	NA	1	1	1	0	0	1	1	1	0	0	1	0	0	1	1	0	0	1	0	0	0	1	1	1	0	1	1	0	0	0	0	1	1	NA
L934	1	0	1	0	0	1	1	1	1	0	0	0	0	1	0	1	1	1	0	0	1	1	NA	0	0	1	0	0	1	1	0	0	1	0	0	0	1	1	1	1	0	1	1	0	1	1	1	1	1
L935	1	0	0	1	1	0	0	0	0	0	0	0	0	1	0	1	1	1	0	0	1	1	1	0	0	1	0	0	1	1	0	0	1	0	0	0	1	1	1	0	1	1	0	0	0	0	1	1	1
L936	0	1	1	1	1	0	0	1	1	1	1	1	1	0	1	0	0	0	1	1	NA	0	NA	0	1	0	1	1	0	1	1	1	0	1	1	1	0	0	1	0	1	0	0	1	0	0	NA	0	0
L937	1	0	1	0	0	1	1	1	1	0	0	0	0	1	0	1	1	1	0	0	1	1	1	0	0	1	0	0	1	1	0	0	1	0	0	0	1	1	1	0	1	NA	0	0	0	0	1	1	1
L939	0	1	1	1	1	0	0	1	1	1	1	1	1	0	1	0	0	0	1	1	0	0	0	0	1	0	1	1	0	1	1	1	0	1	1	1	0	0	1	0	1	1	0	NA	0	1	1	1	1
L942	1	0	0	1	1	0	0	0	0	0	0	0	0	1	0	1	1	1	0	0	1	1	NA	1	0	1	0	0	1	0	0	0	1	0	0	0	1	1	0	0	1	1	0	0	0	0	0	0	0
L944	0	1	1	1	1	0	1	0	0	0	0	NA	NA	NA	NA	NA	NA	NA	NA	NA	NA	NA	NA	1	0	1	0	0	1	0	0	0	1	0	0	0	1	1	1	1	0	NA	1	NA	1	0	NA	NA	NA
L945	0	1	1	1	1	0	1	0	1	1	1	1	1	0	1	0	0	NA	1	1	0	0	NA	0	1	0	1	1	0	1	1	1	0	1	1	1	0	0	1	0	1	0	0	1	0	0	1	1	NA
L946	1	0	0	1	1	0	0	0	0	0	0	0	0	1	0	1	1	1	0	0	1	1	1	1	0	1	0	0	1	0	0	0	1	0	0	0	1	1	1	0	1	1	0	0	0	0	0	0	1
L947	0	1	1	1	1	0	0	1	1	1	1	1	1	0	NA	0	0	0	1	1	0	0	0	0	1	0	1	1	0	1	1	1	0	1	1	1	0	0	1	0	1	0	0	1	0	0	0	0	0
L948	1	0	1	0	0	1	1	1	1	0	0	0	0	1	0	1	1	1	0	0	1	1	1	0	0	1	0	0	1	1	0	0	1	0	0	0	1	1	1	0	1	1	0	0	0	0	0	0	0
L949	0	1	1	1	1	0	1	0	0	0	0	0	0	1	0	1	1	1	0	0	1	1	1	1	0	1	0	0	1	0	0	0	1	0	0	0	1	1	1	1	0	1	1	1	1	0	0	0	0
L952	0	1	1	0	0	1	1	0	0	0	0	0	0	1	0	1	1	1	0	0	1	1	1	1	0	1	0	0	1	0	0	0	1	0	0	0	1	1	1	1	0	1	1	1	1	1	1	1	1
L953	1	0	0	1	1	0	0	0	0	0	0	NA	NA	NA	NA	NA	NA	NA	NA	NA	NA	NA	NA	1	0	1	0	0	1	0	0	0	1	0	0	0	1	1	0	0	1	NA	0	NA	0	0	NA	NA	NA
L956	0	1	1	1	1	0	0	1	1	1	1	1	1	0	1	0	0	0	1	1	0	0	0	0	1	0	1	1	0	1	1	1	0	1	1	1	0	0	1	0	1	NA	0	NA	0	0	1	NA	1
L957	0	1	1	0	0	1	1	0	0	0	0	0	0	1	0	1	1	1	0	0	1	1	1	1	0	1	0	0	1	0	0	0	1	0	0	0	1	1	1	1	0	1	1	1	1	1	0	0	0
L959	1	0	1	0	0	1	1	1	1	0	0	0	0	1	0	1	1	1	0	0	1	1	1	0	0	1	0	0	1	1	0	0	1	0	0	0	1	1	1	0	1	NA	0	0	0	0	1	1	1
L961	0	1	1	0	0	1	1	0	0	0	0	0	0	1	0	1	1	1	0	0	1	1	1	1	0	1	0	0	1	0	0	0	1	0	0	0	1	1	1	1	0	1	1	1	1	1	1	1	1
L963	0	1	1	1	1	0	0	1	1	1	1	1	1	0	1	0	0	0	1	1	0	0	0	0	1	0	1	1	0	1	1	1	0	1	1	1	0	0	1	0	1	0	0	1	0	0	1	1	1
L964	0	1	1	0	0	1	1	0	0	0	0	0	0	1	0	1	1	1	0	0	1	1	1	1	0	1	0	0	1	0	0	0	1	0	0	0	1	1	1	1	0	1	1	1	1	1	1	1	1
L965	1	0	1	0	0	1	1	1	1	0	0	0	0	1	0	1	1	1	0	0	NA	1	1	1	0	1	0	0	1	0	0	0	1	0	0	0	1	1	0	0	1	1	NA	0	0	0	0	0	0
L967	0	1	1	0	0	1	1	1	1	1	1	1	1	0	1	0	0	0	1	1	0	0	0	0	1	0	1	1	0	1	1	1	0	1	1	1	0	0	1	0	1	0	0	1	0	0	0	0	0
L968	0	1	1	NA	NA	NA	1	0	0	0	0	NA	NA	NA	NA	NA	NA	NA	NA	NA	NA	NA	NA	1	0	1	0	0	1	0	0	0	1	0	0	0	1	1	1	1	0	NA	1	NA	1	0	NA	NA	NA
L969	0	1	1	1	1	0	0	1	1	1	1	1	1	0	1	0	0	0	1	1	0	0	0	0	1	0	1	1	0	1	1	1	0	1	1	1	0	0	1	0	1	0	0	NA	0	0	1	1	1
L973	0	1	1	1	1	0	0	1	1	1	1	1	1	0	1	0	0	0	1	1	0	0	0	0	1	0	1	1	0	1	1	1	0	1	1	1	0	0	1	0	1	0	0	1	0	0	0	0	0
L974	0	1	1	1	1	0	0	1	1	1	1	1	1	0	1	0	0	0	1	1	0	0	0	0	1	0	1	1	0	1	1	1	0	1	1	1	0	0	1	0	1	0	0	1	0	0	1	1	1
L975	1	0	1	0	0	1	1	1	1	0	0	0	0	1	0	1	1	1	0	0	1	1	1	1	0	1	0	0	1	0	0	0	1	0	0	0	1	1	0	0	1	NA	0	0	0	0	0	0	0
L976	1	0	1	0	0	1	1	1	1	0	0	0	0	1	0	1	1	1	0	0	1	1	1	0	0	1	0	0	1	1	0	0	1	0	0	0	1	1	1	0	1	1	0	0	0	0	1	1	1
L977	1	0	1	0	0	1	1	1	1	0	0	0	0	1	0	1	1	1	0	0	1	1	1	0	0	1	0	0	1	1	0	0	1	0	0	0	1	1	1	0	1	1	0	0	0	0	1	1	1
L978	1	0	1	0	0	1	1	1	1	0	0	0	0	1	0	1	1	1	0	0	1	1	1	1	0	1	0	0	1	0	0	0	1	0	0	0	1	1	1	1	0	1	1	0	1	1	1	1	1
L979	1	0	0	1	1	0	0	0	0	0	0	0	0	1	0	1	1	1	0	0	1	1	1	1	0	1	0	0	1	0	0	0	1	0	0	0	1	1	0	0	1	1	0	0	NA	NA	1	1	1
L980	1	0	1	0	0	1	1	1	1	0	0	0	0	NA	0	1	NA	NA	0	0	1	1	1	0	0	1	0	0	1	1	0	0	1	0	0	0	1	1	1	0	1	1	0	0	0	0	1	1	1
L981	0	1	1	1	1	0	0	1	1	1	1	1	1	1	1	1	1	1	0	0	1	1	1	1	0	1	0	0	1	0	0	0	1	0	0	0	1	1	1	1	0	1	1	1	1	1	1	1	1
L982	1	0	NA	NA	NA	NA	NA	NA	1	0	0	0	0	1	0	1	1	1	NA	0	NA	1	1	1	0	1	0	0	1	0	0	0	1	0	0	0	1	1	NA	NA	NA	1	NA	0	NA	NA	0	0	0
L983	1	0	0	1	1	0	0	0	0	0	0	1	1	0	1	0	0	0	1	1	0	0	0	0	1	0	1	1	0	1	1	1	0	1	1	1	0	0	1	0	1	0	0	1	0	0	0	0	0
L984	0	1	1	1	1	0	0	1	1	1	1	1	1	0	1	0	0	0	1	1	0	0	0	0	1	0	1	1	0	1	1	1	0	1	1	1	0	0	1	0	1	0	0	NA	0	0	0	0	0
L985	0	1	1	1	1	0	0	0	0	0	0	0	0	1	0	1	1	1	0	0	1	1	1	1	0	1	0	0	1	0	0	0	1	0	0	0	1	1	1	1	0	1	1	1	1	1	1	1	1
L987	0	1	1	1	1	0	0	1	1	1	1	1	1	0	1	0	0	0	1	1	0	0	0	0	1	0	1	1	0	1	1	1	0	1	1	1	0	0	1	0	1	0	0	1	0	0	NA	1	1
L988	0	1	1	1	1	0	0	1	1	1	1	1	1	0	1	0	0	0	1	1	0	0	0	0	1	0	1	1	0	1	1	1	0	1	1	1	0	0	1	0	1	0	0	1	1	1	1	1	1
L989	0	1	1	1	1	0	0	1	1	1	1	1	1	0	1	0	0	0	1	1	0	0	0	0	1	0	1	1	0	1	1	1	0	1	1	1	0	0	1	0	1	0	0	1	0	0	0	0	0
L990	0	1	1	1	1	0	0	1	1	1	1	1	1	0	1	0	0	0	1	1	0	0	0	0	1	0	1	1	0	1	1	1	0	1	1	1	0	0	1	0	1	NA	0	1	1	1	1	1	1
L991	0	1	1	1	1	0	0	1	1	1	1	1	1	0	1	0	0	0	1	1	0	0	0	0	1	0	1	1	0	1	1	1	0	1	1	1	0	0	1	0	1	0	0	NA	0	0	0	0	0
L992	1	0	1	0	0	1	1	1	1	0	0	0	0	1	0	1	1	1	0	0	1	1	1	0	0	1	0	0	1	1	0	0	1	0	0	0	1	1	1	0	1	1	0	NA	0	0	1	1	1
L994	0	1	1	0	0	1	1	0	0	0	0	0	0	1	0	1	1	1	0	0	1	1	1	1	0	1	0	0	1	0	0	0	1	0	0	0	1	1	0	0	1	1	0	1	0	0	0	0	0
L995	1	0	1	0	0	1	1	0	0	0	0	0	0	1	0	1	1	1	0	0	1	1	1	1	0	1	0	0	1	0	0	0	1	0	0	0	1	1	1	1	0	1	1	1	1	1	1	1	1
L996	0	1	1	0	0	1	1	0	0	0	0	0	0	1	0	1	1	1	0	0	1	1	1	1	0	1	0	0	1	0	0	0	1	0	0	0	1	1	0	0	1	1	0	1	0	0	0	0	0
L997	1	0	1	0	0	1	0	1	1	1	1	1	1	0	1	0	0	0	1	1	0	0	0	0	1	0	1	1	0	1	1	1	0	1	1	1	0	0	1	0	1	0	0	NA	0	0	0	0	0
L998	0	1	1	0	0	1	1	0	0	0	0	0	0	1	0	1	NA	1	0	0	1	1	1	1	0	1	0	0	1	0	0	0	1	0	0	0	1	1	0	0	1	1	0	1	0	0	0	0	NA
L999	0	1	1	1	1	0	0	1	1	1	1	1	1	0	1	0	0	0	1	1	0	0	0	0	1	0	1	1	0	1	1	1	0	1	1	1	0	0	1	0	1	0	0	1	0	0	NA	1	1
L1000	1	0	1	0	0	1	1	1	1	0	0	0	0	1	NA	1	1	1	0	0	1	1	1	0	0	1	0	0	1	1	0	0	1	0	0	0	1	1	1	0	1	1	0	NA	0	0	1	1	1
L1001	0	1	1	1	1	0	0	1	1	1	1	1	1	0	1	0	0	0	1	1	0	0	0	0	1	0	1	1	0	1	1	1	0	1	1	1	0	0	1	0	1	NA	0	1	1	1	1	1	1
L1002	1	0	1	0	0	1	1	1	1	0	0	0	0	1	0	1	1	1	0	0	1	1	1	0	NA	1	0	0	1	1	0	0	1	0	0	0	1	1	1	0	1	1	0	0	0	0	1	1	1
L1004	1	0	1	0	0	1	1	1	1	0	0	0	0	1	0	1	1	1	0	0	1	1	1	0	0	1	0	0	1	1	0	0	1	0	0	0	1	1	1	0	1	1	0	0	0	0	1	1	1
L1005	0	1	1	0	0	1	1	0	0	0	0	0	0	1	0	1	1	1	0	0	1	1	1	1	0	1	0	0	1	0	0	0	1	0	0	0	1	1	1	1	0	1	1	1	1	1	1	1	1
L1006	0	1	1	1	1	0	0	1	1	1	1	1	1	0	1	0	0	0	1	1	0	0	0	0	1	0	1	1	0	1	1	1	0	1	1	1	0	0	1	0	1	0	0	NA	0	0	0	0	0
L1007	1	0	1	0	0	1	1	1	1	0	0	0	0	1	0	1	1	1	0	0	1	1	1	0	0	1	0	0	1	1	0	0	1	0	0	0	1	1	1	0	1	1	0	0	0	0	NA	1	1
L1008	1	0	1	0	0	1	1	1	1	0	0	0	0	1	0	1	1	1	0	0	1	1	1	0	0	1	0	0	1	1	0	0	1	0	0	0	1	1	1	0	1	1	0	0	0	0	0	0	0
L1011	0	1	1	1	1	0	0	0	0	0	0	0	0	1	0	1	1	1	0	0	1	1	1	0	0	1	0	0	1	1	0	0	1	0	0	0	1	1	1	0	1	1	0	1	0	0	0	0	0
L1012	0	1	1	0	0	1	1	0	0	0	0	0	0	1	0	1	1	1	0	0	1	1	1	1	0	1	0	0	1	0	0	0	1	0	0	0	1	1	1	1	0	1	1	1	1	1	1	1	1
L1014	0	1	1	1	1	0	0	0	0	0	0	0	0	1	0	1	1	1	0	0	1	1	1	1	0	1	0	0	1	0	0	0	1	0	0	0	1	1	0	0	1	1	0	0	0	0	0	0	0
L1015	1	0	0	1	1	0	0	0	0	0	0	0	0	1	0	1	1	1	0	0	1	1	1	1	0	1	0	0	1	0	0	0	1	0	0	0	1	1	0	0	1	1	0	0	0	0	0	0	0
L1016	0	1	1	1	1	0	0	1	1	1	1	1	1	0	1	0	0	0	1	1	0	0	0	0	1	0	1	1	0	1	1	1	0	1	1	1	0	0	1	0	1	NA	0	1	0	0	1	1	1
L1017	0	1	1	0	0	1	1	0	0	0	0	0	0	1	0	1	1	1	0	0	1	1	1	1	0	1	0	0	1	0	0	0	1	0	0	0	1	1	1	1	0	1	1	1	1	1	1	1	1
L1018	0	1	1	1	1	0	0	1	1	1	1	1	1	0	1	0	0	0	1	1	0	0	0	0	1	0	1	1	0	1	1	1	0	1	1	1	0	0	1	0	1	NA	0	NA	0	0	0	0	0
L1019	1	0	0	1	1	0	0	0	0	0	0	0	0	1	0	1	1	1	0	0	1	1	1	1	0	1	0	0	1	0	0	0	1	0	0	0	1	1	0	0	1	1	0	0	0	0	0	0	0
L1020	0	1	1	1	1	0	1	0	0	0	0	0	0	1	0	1	1	1	0	0	1	1	1	1	0	1	0	0	1	0	0	0	1	0	0	0	1	1	1	1	0	1	1	1	1	1	1	1	1
L1021	1	0	1	0	0	1	1	1	1	0	0	0	0	1	0	1	1	1	0	0	1	1	1	0	0	1	0	0	1	1	0	0	1	0	0	0	1	1	1	0	1	1	0	0	0	0	NA	1	1
L1022	0	1	1	0	0	1	1	0	0	0	0	0	0	1	0	1	1	1	0	0	1	1	1	1	0	1	0	0	1	0	0	0	1	0	0	0	1	1	1	0	1	1	0	1	0	0	1	1	1
L1024	0	1	1	0	0	1	1	1	1	0	0	0	0	1	0	1	1	1	1	NA	1	1	1	0	0	1	0	0	1	1	0	0	1	0	0	0	1	1	1	0	1	1	0	NA	0	0	1	1	1
L1025	1	0	0	1	1	0	0	0	0	0	0	0	0	1	0	1	1	1	0	0	1	1	1	1	0	1	0	0	1	0	0	0	1	0	0	0	1	1	0	0	1	1	0	0	0	0	0	0	0
L1026	0	1	1	1	1	0	0	1	1	1	1	1	1	0	1	0	0	0	1	1	0	0	0	0	1	0	1	1	0	1	1	1	0	1	1	1	0	0	1	0	1	NA	0	NA	0	0	0	0	0
L1027	0	1	1	1	1	0	0	1	1	1	1	NA	NA	NA	NA	NA	NA	NA	NA	NA	NA	NA	NA	0	1	0	1	1	0	1	1	1	0	1	1	1	0	0	1	0	1	NA	0	NA	0	0	NA	NA	NA
L1028	0	1	1	1	1	0	0	1	1	1	1	1	1	0	1	0	0	0	1	1	0	0	0	0	1	0	1	1	0	1	1	1	0	1	1	1	0	0	1	0	1	0	0	NA	0	0	0	0	0
L1029	0	1	1	0	0	1	1	0	0	0	0	0	0	1	0	1	1	1	0	NA	1	1	1	1	0	1	0	0	1	0	0	0	1	0	0	0	1	1	1	1	0	1	1	1	1	1	1	1	1
L1030	0	1	1	1	1	0	0	1	1	1	1	1	1	0	1	0	0	0	1	1	0	0	0	0	1	0	1	1	0	1	1	1	0	1	1	1	0	0	1	0	1	0	0	1	0	0	0	0	0
L1032	0	1	0	1	1	0	0	0	0	0	0	0	0	1	0	1	1	1	0	0	1	1	1	1	0	1	0	0	1	0	0	0	1	0	0	0	1	1	1	0	1	1	0	NA	0	0	0	0	0
L1033	1	0	1	0	0	1	1	1	1	0	0	0	0	1	0	1	1	1	0	0	1	1	1	0	0	1	0	0	1	1	0	0	1	0	0	0	1	1	1	0	1	1	0	0	0	0	0	0	0
L1036	0	1	1	0	0	1	1	0	0	0	0	0	0	1	0	1	1	1	0	0	1	1	1	1	0	1	0	0	1	0	0	0	1	0	0	0	1	1	1	1	0	1	1	1	1	1	NA	1	1
L1037	0	1	0	0	0	1	0	0	0	0	0	0	0	1	0	1	1	1	0	0	1	1	1	1	0	1	0	0	1	0	0	0	1	0	0	0	1	1	0	0	1	1	0	0	0	0	0	0	0
L1040	0	1	1	0	0	1	1	0	0	0	0	0	0	1	0	1	1	1	0	0	1	1	1	1	0	1	0	0	1	0	0	0	1	0	0	0	1	1	1	1	0	1	1	1	1	1	1	1	1
L1041	0	1	1	0	0	1	1	0	0	0	0	0	0	1	0	1	1	1	0	NA	1	1	1	1	0	1	0	0	1	0	0	0	1	0	0	0	1	1	1	1	NA	1	1	1	1	1	1	1	1
L1042	1	0	1	0	0	1	1	1	1	0	0	0	0	1	0	1	1	1	0	0	1	1	1	0	0	1	0	0	1	1	0	0	1	0	0	0	1	1	1	0	1	1	0	0	0	0	1	1	1
L1043	0	1	1	1	1	0	0	1	1	1	1	1	1	0	1	0	0	0	1	1	0	0	0	0	1	0	1	1	0	1	1	1	0	1	1	1	0	0	1	0	1	1	0	NA	0	0	0	0	0
L1044	1	0	1	0	0	1	1	0	0	0	0	0	0	1	0	1	1	1	0	0	1	1	1	1	0	1	0	0	1	0	0	0	1	0	0	0	1	1	0	0	1	1	0	0	0	0	0	0	0
L1045	0	1	1	1	1	0	0	1	1	1	1	1	1	0	1	0	0	0	1	1	0	0	0	0	1	0	1	1	0	1	1	1	0	1	1	1	0	0	1	0	1	0	0	NA	0	0	0	0	0
L1046	0	1	1	0	0	1	1	0	0	0	0	0	0	1	0	1	1	1	0	0	1	1	1	1	0	1	0	0	1	0	0	0	1	0	0	0	1	1	1	1	0	1	1	1	1	1	1	1	NA
L1047	1	0	1	0	0	1	1	1	1	0	0	NA	0	1	0	1	1	1	0	0	1	1	1	0	0	1	0	0	1	1	0	0	1	0	0	0	1	1	1	0	1	1	0	0	0	0	0	0	NA
L1048	0	1	1	0	0	1	1	0	0	0	0	NA	0	NA	0	1	1	1	0	0	1	1	1	1	0	1	0	0	1	0	0	0	1	0	0	0	1	1	1	1	0	1	1	1	1	1	NA	1	1
L1049	0	1	1	1	1	0	0	1	1	1	1	1	1	0	1	0	0	0	1	1	0	0	0	0	1	0	1	1	0	1	1	1	0	1	1	1	0	0	1	0	1	0	0	1	0	0	0	0	0
L1050	1	0	1	0	0	1	1	1	1	0	0	0	0	1	0	1	1	1	0	0	1	1	1	0	0	1	0	0	1	1	0	0	1	0	0	0	1	1	1	0	1	1	0	0	0	0	1	1	1
L1051	0	1	1	0	0	1	1	0	0	0	0	0	0	NA	0	1	1	1	0	0	1	1	1	1	0	1	0	0	1	0	0	0	1	0	0	0	1	1	1	1	0	1	1	1	1	1	NA	1	1
L1052	0	1	1	1	1	0	0	1	1	1	1	NA	NA	NA	NA	NA	NA	NA	NA	NA	NA	NA	NA	0	1	0	1	1	0	1	1	1	0	1	1	1	0	0	1	0	1	NA	0	NA	0	0	NA	NA	NA
L1053	0	1	1	0	0	1	1	0	0	0	0	0	0	1	0	1	1	1	0	0	1	1	1	1	0	1	0	0	1	0	0	0	1	0	0	0	1	1	1	1	0	1	1	1	1	1	1	1	1
L1054	0	1	1	0	0	1	1	0	0	0	0	0	0	1	0	1	1	1	0	0	1	1	1	1	0	1	0	0	1	0	0	0	1	0	0	0	1	1	1	1	0	1	1	1	1	1	1	1	1
L1055	1	0	1	0	0	1	1	1	1	0	0	0	0	1	0	1	1	1	0	0	1	1	1	0	0	1	0	0	1	1	0	0	1	0	0	0	1	1	1	0	1	1	0	0	0	0	1	1	1
L1056	0	1	1	0	0	1	1	0	0	0	0	0	0	1	0	1	1	1	0	0	1	1	1	1	0	1	0	0	1	0	0	0	1	0	0	0	1	1	1	1	0	1	1	1	0	0	1	1	1
L1057	1	0	1	0	0	1	1	1	1	0	0	0	0	1	0	1	1	1	0	0	1	1	1	0	0	1	0	0	1	1	0	0	1	0	0	0	1	1	1	0	1	1	0	0	0	0	1	1	1
L1058	0	1	1	0	0	1	1	0	0	0	0	NA	0	1	0	1	1	1	NA	0	1	1	1	1	0	1	0	0	1	0	0	0	1	0	0	0	1	1	1	1	0	1	1	1	1	1	1	1	1
L1059	0	1	1	0	0	1	1	0	0	0	0	0	0	1	0	1	1	1	0	NA	1	1	1	1	0	1	0	0	1	0	0	0	1	0	0	0	1	1	1	1	0	1	1	1	1	1	1	1	1
L1060	0	1	1	0	0	1	1	0	0	0	0	0	0	1	0	1	1	1	0	0	1	1	1	1	0	1	0	0	1	0	0	0	1	0	0	0	1	1	1	1	0	1	1	1	1	1	1	1	1
L1062	1	0	0	1	1	0	0	0	0	0	0	1	1	0	1	0	0	0	1	1	0	0	0	1	0	1	0	0	1	0	0	0	1	0	0	0	1	1	0	0	1	0	0	1	0	0	0	0	NA
L1063	NA	1	1	0	NA	1	1	0	0	0	0	0	0	1	0	1	1	1	0	0	1	1	1	1	0	1	0	0	1	0	0	0	1	0	0	0	1	1	1	1	NA	1	1	1	1	1	1	1	1
L1065	0	1	1	0	0	1	1	0	0	0	0	0	0	1	0	1	1	1	0	0	1	1	1	1	0	1	0	0	1	0	0	0	1	0	0	0	1	1	1	1	0	1	1	1	1	1	NA	1	1
L1067	0	1	1	1	1	NA	NA	1	1	NA	1	NA	NA	NA	NA	NA	NA	NA	NA	NA	NA	NA	NA	0	1	0	1	NA	NA	1	NA	NA	0	NA	1	NA	0	0	1	0	1	NA	0	NA	0	0	NA	NA	NA
L1068	0	1	1	0	0	1	1	0	0	0	0	0	0	1	0	1	1	1	0	0	1	1	1	1	0	1	0	0	1	0	0	0	1	0	0	0	1	1	1	1	0	1	1	1	1	1	1	1	NA
L1069	1	0	1	0	0	1	1	1	1	0	0	0	0	1	0	1	1	1	0	0	1	1	1	0	0	1	0	0	1	1	0	0	1	0	0	0	1	1	1	0	1	1	0	0	0	0	1	1	1
L1070	0	1	1	1	1	0	0	1	1	1	1	1	1	0	1	0	0	0	1	1	0	0	0	0	1	0	1	1	0	1	1	1	0	1	1	1	0	0	1	0	1	NA	0	NA	0	0	0	0	0
L1071	0	1	1	0	0	1	1	0	0	0	0	0	0	NA	0	1	1	1	0	0	1	1	1	1	0	1	0	0	1	0	0	0	1	0	0	0	1	1	1	1	NA	1	1	1	0	0	NA	1	NA
L1072	1	0	0	1	1	0	0	0	0	0	0	0	0	1	0	1	1	1	0	0	1	1	1	1	0	1	0	0	1	0	0	0	1	0	0	0	1	1	0	0	1	1	0	0	1	1	1	1	1
L1073	0	1	1	1	1	0	0	1	1	1	1	1	1	0	1	0	NA	0	1	1	0	0	0	0	1	0	1	1	0	1	1	1	0	1	1	1	0	0	1	0	1	1	0	1	0	0	0	NA	0
L1075	1	0	0	1	1	0	0	0	0	0	0	0	0	1	0	1	1	1	0	0	1	1	1	1	0	1	0	0	1	0	0	0	1	0	0	0	1	1	0	0	1	1	0	0	0	0	0	0	0
L1076	0	1	1	1	1	0	0	1	1	1	1	1	1	0	1	0	0	0	1	1	0	0	0	0	1	0	1	1	0	1	1	1	0	1	1	1	0	0	1	0	1	0	0	1	0	0	0	0	0
L1077	1	0	1	0	0	1	1	1	1	0	0	0	0	1	0	1	1	1	0	NA	1	1	1	0	0	1	0	0	1	1	0	0	1	0	0	0	1	1	1	0	1	1	0	NA	0	0	0	0	0
L1079	1	0	1	0	0	1	1	1	1	0	0	0	0	1	0	1	1	1	0	0	1	1	1	0	0	1	0	0	1	1	0	0	1	0	0	0	1	1	1	0	1	1	0	0	0	0	0	0	0
L1080	1	0	0	1	1	0	0	0	0	0	0	NA	0	1	0	1	1	1	0	0	1	1	1	1	0	1	0	0	1	0	0	0	1	0	0	0	1	1	0	0	1	1	0	0	0	0	0	0	NA
L1081	1	0	0	1	1	0	0	0	0	0	0	0	0	1	0	1	1	1	0	0	1	1	1	1	0	1	0	0	1	0	0	0	1	0	0	0	1	1	0	0	1	1	0	0	0	0	0	0	0
L1082	1	0	1	0	0	1	1	1	1	0	0	0	0	1	0	1	1	1	0	0	1	1	1	0	0	1	0	0	1	1	0	0	1	0	0	0	1	1	1	0	1	1	0	0	0	0	0	0	0
L1083	1	0	0	1	1	0	0	0	0	0	0	0	0	1	0	1	1	1	0	0	1	1	1	1	0	1	0	0	1	0	0	0	1	0	0	0	1	1	0	0	1	1	0	1	0	0	0	0	0
L1087	0	1	1	0	0	1	1	0	0	0	0	0	0	1	0	1	1	1	0	0	1	1	1	1	0	1	0	0	1	0	0	0	1	0	0	0	1	1	0	0	1	1	0	0	0	0	NA	1	1
L1089	1	0	1	0	0	1	1	1	1	0	0	0	0	1	0	1	1	1	0	0	1	1	1	0	0	1	0	0	1	1	0	0	1	0	0	0	1	1	1	0	1	1	0	NA	1	1	1	1	NA
L1091	1	0	0	1	1	0	0	0	0	0	0	0	0	1	0	1	1	1	0	0	1	1	1	0	0	1	0	0	1	1	0	0	1	0	0	0	1	1	1	0	1	1	0	0	0	0	0	0	0
L1092	1	0	0	1	1	0	0	0	0	0	0	0	0	1	0	1	1	1	0	0	1	1	1	1	0	1	0	0	1	0	0	0	1	0	0	0	1	1	0	0	1	1	0	0	0	0	1	1	NA
L1093	1	0	1	0	0	1	1	1	1	0	0	0	0	1	0	1	1	1	0	0	1	1	1	0	0	1	0	0	1	1	0	0	1	0	0	0	1	1	1	0	1	1	0	0	0	0	1	1	1
L1095	1	0	0	1	1	0	0	0	0	0	0	0	0	1	0	1	1	1	0	0	1	1	1	1	0	1	0	0	1	0	0	0	1	0	0	0	1	1	0	0	1	1	0	0	0	0	0	0	0
L1098	1	0	0	1	1	0	0	0	0	0	0	0	0	1	0	1	1	1	0	0	1	1	1	1	0	1	0	0	1	0	0	0	1	0	0	0	1	1	0	0	1	1	0	0	0	0	0	0	0
L1099	1	0	0	1	1	0	0	0	0	0	0	NA	0	1	NA	1	1	1	0	1	1	1	1	1	0	1	0	0	1	0	0	0	1	0	0	0	1	1	0	0	1	NA	0	NA	0	0	0	1	0
L1100	1	0	1	0	0	1	1	1	1	0	0	0	0	1	0	1	1	1	0	0	1	1	1	0	0	1	0	0	1	1	0	0	1	0	0	0	1	1	1	0	1	1	0	0	0	0	1	1	1
L1103	1	0	0	1	1	0	0	0	0	0	0	0	0	1	0	1	1	1	0	0	1	1	1	1	0	1	0	0	1	0	0	0	1	0	0	0	1	1	0	0	1	1	0	0	0	0	0	0	0
L1104	1	0	1	0	0	1	1	1	1	0	0	0	0	1	0	1	1	1	0	0	1	1	1	1	0	1	0	0	1	0	0	0	1	0	0	0	1	1	0	0	1	1	0	0	0	0	1	1	1
L1107	1	0	0	1	1	0	0	0	0	0	0	0	0	NA	0	NA	1	1	0	0	1	1	1	1	0	1	0	0	1	0	0	0	1	0	0	0	1	1	0	0	1	1	0	NA	0	0	0	0	NA
L1111	0	1	1	0	0	1	1	0	0	0	0	0	0	1	0	1	1	1	0	0	1	1	1	1	0	1	0	0	1	0	0	0	1	0	0	0	1	1	1	0	1	1	0	1	0	0	1	1	1
L1113	0	1	1	1	1	0	0	1	1	1	1	1	1	0	1	0	0	0	1	1	0	0	0	0	1	0	1	1	0	1	1	1	0	1	1	1	0	0	1	0	1	0	0	1	0	0	0	0	0
L1114	0	1	1	1	1	0	0	1	1	1	1	1	1	0	1	0	0	0	1	1	0	0	0	0	1	0	1	1	0	1	1	1	0	1	1	1	0	0	1	0	1	1	0	NA	0	0	0	0	0
L1117	0	1	1	1	1	0	0	1	1	1	1	1	1	0	1	0	0	0	1	1	0	0	0	0	1	0	1	1	0	1	1	1	0	1	1	1	0	0	1	0	1	0	0	1	0	0	0	0	0
L1118	1	0	1	0	0	1	1	1	1	0	0	0	0	1	0	1	1	1	0	0	1	1	1	0	0	1	0	0	1	1	0	0	1	0	0	0	1	1	1	0	1	1	0	0	0	0	1	1	1
L1119	1	0	1	0	0	1	1	1	1	0	0	0	0	1	0	1	1	1	0	0	1	1	1	0	0	1	0	0	1	1	0	0	1	0	0	0	1	1	1	0	1	1	0	0	0	0	0	0	0
L1121	1	0	0	1	1	0	0	0	0	0	0	0	0	1	0	1	1	1	0	0	1	1	1	1	NA	1	0	0	1	0	0	0	1	0	0	0	1	1	0	0	1	1	0	0	0	0	0	0	0
L1123	0	1	1	0	0	1	1	0	0	0	0	0	0	1	0	1	1	1	0	NA	1	1	1	1	0	1	0	0	1	0	0	0	1	0	0	0	1	1	1	1	0	1	1	1	1	1	1	1	1
L1124	1	0	0	1	1	0	0	0	0	0	0	0	0	1	0	1	1	1	0	NA	NA	1	1	1	0	1	0	0	1	0	0	0	1	0	0	0	1	1	0	0	1	1	0	0	0	0	0	0	0
L1126	1	0	1	1	1	0	0	1	1	1	1	1	1	0	1	0	0	0	1	1	0	0	0	0	1	0	1	1	0	1	1	1	0	1	1	1	0	0	1	0	1	NA	0	NA	0	0	0	0	0
L1127	1	0	1	0	0	1	1	1	1	0	0	0	0	1	0	1	1	1	0	0	1	1	1	0	0	1	0	0	1	1	0	0	1	0	0	0	1	1	1	0	1	1	0	0	0	0	1	1	1
L1129	0	1	1	1	1	0	0	1	1	1	1	1	1	1	1	1	1	1	NA	NA	1	1	NA	0	1	0	1	1	0	1	1	1	0	1	1	1	0	0	1	0	1	1	0	1	0	0	1	1	1
L1130	0	1	1	0	0	1	1	0	0	0	0	0	0	1	0	1	1	1	0	0	1	1	1	1	0	1	0	0	1	0	0	0	1	0	0	0	1	1	1	1	0	1	0	1	NA	NA	0	0	1
L1131	1	0	0	1	1	0	0	0	0	0	0	0	0	1	0	1	1	1	0	0	1	1	1	1	0	1	0	0	1	0	0	0	1	0	0	0	1	1	0	0	1	1	0	0	0	0	0	0	0
L1132	0	1	1	0	0	1	1	0	0	0	0	0	0	1	0	1	1	1	0	0	1	1	1	1	0	1	0	0	1	0	0	0	1	0	0	0	1	1	1	1	0	1	1	1	1	1	1	1	1
L1133	1	0	0	1	1	0	0	0	0	0	0	0	0	1	0	1	1	1	0	0	1	1	1	1	0	1	0	0	1	0	0	0	1	0	0	0	1	1	0	0	1	1	0	0	0	0	0	0	0
L1135	1	1	0	1	1	0	0	0	1	1	1	1	1	0	1	0	0	0	1	1	0	1	1	0	1	0	1	1	0	1	1	1	0	1	0	0	0	1	0	0	1	1	0	1	0	0	1	1	0
L1136	1	0	0	1	1	0	0	0	0	0	0	0	0	1	0	1	1	1	0	NA	1	1	1	0	0	1	0	0	1	1	0	0	1	0	0	0	1	1	1	0	1	1	0	NA	0	0	0	0	NA
L1139	0	1	1	1	1	0	0	1	1	1	1	1	1	0	1	0	0	0	1	1	0	0	0	0	1	0	1	1	0	1	1	1	0	1	1	1	0	0	1	0	1	NA	0	1	0	0	0	0	0
L1140	0	1	1	0	0	1	1	0	0	0	0	NA	0	1	0	1	1	1	0	0	NA	1	1	1	0	1	0	0	1	0	0	0	1	0	0	0	1	1	1	1	0	1	1	1	0	0	0	0	0
L1141	0	1	1	0	0	1	1	0	0	0	0	0	0	1	0	1	1	1	0	NA	1	1	1	1	0	1	0	0	1	0	0	0	1	0	0	0	1	1	1	0	1	1	0	1	0	0	0	0	0
L1142	0	1	1	0	0	1	1	0	0	0	0	1	1	NA	NA	NA	1	1	1	1	NA	1	NA	1	0	1	0	0	1	0	0	0	1	0	0	0	1	1	1	1	0	1	1	1	1	1	NA	1	1
L1143	0	1	1	1	1	0	0	1	1	1	1	1	1	0	1	0	0	0	1	1	0	0	0	0	1	0	1	1	0	1	1	1	0	1	1	1	0	0	1	0	1	0	0	1	1	1	0	0	0
L1144	1	0	0	1	1	0	0	0	0	0	0	0	0	1	0	1	1	1	0	0	1	1	1	1	0	1	0	0	1	0	0	0	1	0	0	0	1	1	0	0	1	1	0	0	0	0	0	0	0
L1145	1	0	1	0	0	1	1	1	1	0	0	0	0	1	0	1	1	1	0	0	1	1	NA	0	0	1	0	0	1	1	0	0	1	0	0	0	1	1	1	0	1	1	0	0	0	0	1	1	1
L1147	1	0	1	0	0	1	1	1	1	0	0	0	0	1	0	1	1	1	0	0	1	1	1	0	0	1	0	0	1	1	0	0	1	0	0	0	1	1	1	0	1	1	0	NA	0	0	0	0	0
L1148	0	1	1	0	0	1	1	0	0	0	0	1	1	0	1	0	0	0	1	1	0	0	0	1	0	1	0	0	1	0	0	0	1	0	0	0	1	1	1	1	0	0	0	NA	0	0	0	0	NA
L1149	0	1	1	1	1	0	0	1	1	1	1	1	1	0	1	0	0	NA	1	1	0	0	0	0	1	0	1	1	0	1	1	1	0	1	1	1	0	0	1	0	1	0	0	NA	0	0	0	0	0
L1150	0	1	1	0	0	1	1	0	0	0	0	0	0	1	0	1	1	1	0	0	1	1	1	1	0	1	0	0	1	0	0	0	1	0	0	0	1	1	1	1	0	1	1	1	1	1	1	1	1
L1151	1	0	1	0	0	1	1	1	1	0	0	0	0	1	0	1	1	1	0	0	1	1	1	0	0	1	0	0	1	1	0	0	1	0	0	0	1	1	1	0	1	1	0	NA	0	0	0	0	0
L1152	0	1	0	1	1	0	0	0	0	0	0	0	0	1	0	1	1	1	0	NA	1	1	1	1	0	1	0	0	1	0	0	0	1	0	0	0	1	1	1	0	1	1	0	NA	0	0	0	NA	0
L1154	1	0	1	0	0	1	1	1	1	0	0	0	0	1	0	1	1	1	0	NA	1	1	1	0	0	1	0	0	1	1	0	0	1	0	0	0	1	1	1	0	1	1	0	NA	0	0	NA	0	0
L1155	0	1	1	1	1	0	0	1	1	1	1	1	1	0	1	NA	0	0	1	1	0	0	0	0	1	0	1	1	0	1	1	1	0	1	1	1	0	0	1	0	1	0	0	NA	0	0	1	1	1
L1156	0	1	1	0	0	1	1	0	0	0	0	0	0	1	0	1	1	1	0	0	1	1	1	1	0	1	0	0	1	0	0	0	1	0	0	0	1	1	1	1	0	1	1	1	1	1	NA	1	1
L1159	1	0	0	1	1	0	0	0	0	0	0	0	0	1	0	1	1	1	0	0	1	1	1	1	0	1	0	0	1	0	0	0	1	0	0	0	1	1	0	0	1	1	0	0	0	0	0	0	0
L1160	1	NA	NA	0	1	0	NA	1	0	1	0	0	0	0	0	0	0	0	0	NA	0	1	1	1	0	1	0	0	1	0	0	0	1	0	0	0	1	1	0	0	1	1	0	0	0	0	0	NA	0
L1161	0	1	1	1	1	0	0	1	1	1	1	1	1	0	1	0	0	0	1	1	0	0	0	0	1	0	1	1	0	1	1	1	0	1	1	1	0	0	1	0	1	0	0	1	0	0	0	0	1
L1162	1	1	1	1	1	0	0	1	1	1	1	1	1	0	1	0	0	0	1	1	0	0	0	0	1	0	1	1	0	1	1	1	0	1	1	1	0	0	1	0	1	NA	0	1	0	0	0	0	0
L1163	1	0	NA	NA	NA	NA	NA	NA	NA	0	0	0	0	1	0	1	1	1	0	0	1	1	1	0	0	1	0	0	1	1	0	0	1	0	0	0	1	1	1	0	1	1	0	0	0	0	0	0	0
L1164	1	0	1	0	0	1	1	1	1	0	0	0	0	1	0	1	1	1	0	0	1	1	1	0	0	1	0	0	1	1	0	0	1	0	0	0	1	1	1	0	1	1	0	0	0	0	0	0	NA
L1165	1	0	1	0	0	1	1	1	1	0	0	0	0	1	0	1	1	1	0	0	1	1	1	0	0	1	0	0	1	1	0	0	1	0	0	0	1	1	1	0	1	1	0	0	0	0	NA	1	NA
L1166	1	0	0	1	1	0	0	0	0	0	0	0	0	NA	0	1	1	1	0	0	1	1	1	1	0	1	0	0	1	0	0	0	1	0	0	0	1	1	0	0	1	1	0	NA	0	0	0	0	0
L1167	1	0	1	0	0	1	1	1	1	0	0	0	0	1	0	1	1	1	0	0	1	1	1	1	0	1	0	0	1	0	0	0	1	0	0	0	1	1	0	0	1	1	0	NA	0	0	0	NA	0
L1168	1	0	0	1	1	0	0	0	0	0	0	0	0	NA	0	1	1	1	0	0	NA	1	1	1	0	1	0	0	1	0	0	0	1	0	0	0	1	1	0	0	1	1	0	NA	0	0	0	0	NA
L1170	0	1	1	0	0	1	1	0	0	0	0	0	0	1	0	1	1	1	0	0	1	1	1	1	0	1	0	0	1	0	0	0	1	0	0	0	1	1	1	1	0	1	1	1	1	1	1	1	1
L1171	1	0	1	0	0	1	1	1	1	0	0	0	0	1	NA	1	1	1	0	0	1	1	1	0	0	1	0	0	1	1	0	0	1	0	0	0	1	1	1	0	1	1	0	1	0	0	1	1	1
L1172	0	1	1	1	1	0	0	1	1	1	1	1	1	0	1	0	0	0	1	1	0	0	0	0	1	0	1	1	0	1	1	1	0	1	1	1	0	0	1	0	1	NA	0	NA	0	0	1	1	1
L1174	1	0	0	1	1	0	0	0	0	0	0	NA	0	1	0	1	1	1	0	0	1	1	1	1	0	1	0	0	1	0	0	0	1	0	0	0	1	1	0	0	1	1	0	0	1	1	NA	1	NA
L1175	1	0	1	0	0	1	1	1	1	0	0	1	1	0	1	0	0	0	1	1	0	0	0	0	1	0	1	1	0	1	1	1	0	1	1	1	0	0	1	0	1	1	0	0	0	1	1	1	NA
L1176	0	1	1	1	1	0	0	1	1	1	1	1	1	0	1	0	0	0	1	1	0	0	0	0	1	0	1	1	0	1	1	1	0	1	1	1	0	0	1	0	1	0	0	NA	0	0	NA	1	1
L1178	1	0	0	1	1	0	0	0	0	0	0	0	0	1	0	1	1	1	0	0	1	1	1	1	0	1	0	0	1	0	0	0	1	0	0	0	1	1	0	0	1	1	0	NA	0	1	1	1	1
L1179	1	0	1	0	0	1	1	1	1	0	0	NA	0	1	0	1	1	1	0	0	1	1	1	1	0	1	0	0	1	0	0	0	1	0	0	0	1	1	1	1	0	1	1	1	1	1	1	1	1
L1180	1	0	0	1	1	0	0	0	0	0	0	0	0	1	0	1	1	1	0	0	1	1	1	1	0	1	0	0	1	0	0	0	1	0	0	0	1	1	1	0	1	1	0	0	0	0	1	1	1
L1181	0	1	1	0	0	1	1	0	0	0	0	0	0	1	0	1	1	1	0	0	1	1	1	1	0	1	0	0	1	0	0	0	1	0	0	0	1	1	1	1	0	1	1	1	1	1	1	1	1
L1182	0	1	1	0	0	1	1	0	0	0	0	0	0	1	0	1	1	1	0	0	1	1	1	1	0	1	0	0	1	0	0	0	1	0	0	0	1	1	1	1	0	1	1	1	1	1	NA	1	1
L1183	0	1	1	0	0	1	1	0	0	0	0	0	0	1	0	1	1	1	0	0	1	1	1	1	0	1	0	0	1	0	0	0	1	0	0	0	1	1	0	0	1	1	0	0	0	0	0	0	0
L1184	0	1	1	1	1	0	0	1	1	1	1	1	1	0	1	0	0	0	1	1	NA	0	0	0	1	0	1	1	0	1	1	1	0	1	1	1	0	0	1	0	1	0	0	1	0	0	0	0	0
L1185	1	0	0	1	1	0	0	0	0	0	0	0	0	1	0	1	1	1	0	0	1	1	1	1	0	1	0	0	1	0	0	0	1	0	0	0	1	1	0	0	1	1	0	NA	0	1	NA	1	NA
L1186	1	0	1	0	0	1	1	1	1	0	0	0	0	1	0	1	1	1	0	0	1	1	1	0	0	1	0	0	1	1	0	0	1	0	0	0	1	1	1	0	1	1	0	0	0	0	0	0	0
L1187	0	1	1	0	0	1	1	0	0	0	0	1	1	NA	1	1	NA	1	NA	1	NA	1	1	0	1	0	1	1	0	1	1	1	0	1	1	1	0	0	1	0	1	1	0	1	0	0	0	0	0
L1188	0	1	1	0	0	1	1	0	0	0	0	0	0	1	0	1	1	1	0	0	1	1	1	1	0	1	0	0	1	0	0	0	1	0	0	0	1	1	1	1	0	1	1	1	1	1	1	1	1
L1190	1	0	1	0	0	1	1	1	1	0	0	0	0	1	0	1	1	1	0	0	1	1	1	0	0	1	0	0	1	1	0	0	1	0	0	0	1	1	1	0	1	1	0	NA	0	0	1	1	1
L1192	0	1	1	1	1	0	0	1	1	1	1	1	1	0	1	0	0	0	1	1	0	0	0	0	1	0	1	1	0	1	1	1	0	1	1	1	0	0	1	0	1	0	0	1	0	0	0	0	NA
L1194	1	0	1	0	0	1	1	1	1	0	0	0	0	1	0	1	1	1	0	0	1	1	1	0	0	1	0	0	1	1	0	0	1	0	0	0	1	1	1	0	1	1	0	0	0	0	0	0	0
L1195	0	1	1	1	1	0	0	1	1	1	1	1	1	0	1	0	0	0	1	1	0	0	0	0	1	0	1	1	0	1	1	1	0	1	1	1	0	0	1	0	1	0	0	1	0	0	0	0	0
L1196	0	1	0	1	1	0	0	0	0	0	0	0	0	1	0	1	1	1	0	0	1	1	1	1	0	1	0	0	1	0	0	0	1	0	0	0	1	1	1	0	1	1	0	0	0	0	0	0	0
L1197	0	1	1	1	1	0	0	1	1	1	1	1	1	0	1	0	0	0	1	1	0	0	0	0	1	0	1	1	0	1	1	1	0	1	1	1	0	0	1	0	1	0	0	1	0	0	0	0	0
L1198	NA	NA	1	NA	0	NA	NA	1	1	NA	NA	0	0	1	0	1	1	1	0	0	1	1	1	0	NA	NA	NA	NA	1	1	NA	NA	1	0	NA	0	1	1	1	0	1	1	0	0	0	0	1	1	1
L1199	1	0	1	0	0	1	1	1	1	0	0	0	0	1	0	1	1	1	0	0	1	1	1	0	0	1	0	0	1	1	0	0	1	0	0	0	1	1	1	0	1	1	0	0	0	0	0	0	0
L1200	1	0	0	1	1	0	0	0	0	0	0	0	0	1	0	1	1	1	0	0	1	1	1	0	0	1	0	0	1	1	0	0	1	0	0	0	1	1	1	0	1	1	0	0	0	0	1	1	1
L1201	1	0	1	0	0	1	1	1	1	0	0	0	0	1	0	1	1	1	0	0	1	1	1	1	0	1	0	0	1	0	0	0	1	0	0	0	1	1	1	1	NA	1	1	1	1	1	1	1	1
L1202	1	0	1	1	1	0	0	1	1	1	1	1	1	0	1	0	0	0	1	1	0	0	0	0	1	0	1	1	0	1	1	1	0	1	1	1	0	0	1	0	1	0	0	NA	0	0	1	1	1
L1204	NA	NA	1	0	0	1	1	NA	1	0	0	0	0	0	0	0	0	0	1	1	0	0	0	NA	NA	NA	NA	NA	NA	NA	NA	NA	NA	NA	NA	NA	NA	NA	1	NA	NA	0	NA	0	NA	NA	0	0	0
L1205	1	0	1	0	0	1	1	1	1	0	0	0	0	1	0	1	1	1	0	0	1	1	1	0	0	1	0	0	1	1	0	0	1	0	0	0	1	1	1	0	1	1	0	0	0	0	1	1	1
L1206	0	1	1	0	0	1	1	0	0	0	0	0	0	1	0	NA	NA	1	0	0	1	1	1	1	0	1	0	0	1	0	0	0	1	0	0	0	1	1	1	1	0	1	1	1	0	0	0	0	0
L1207	0	1	1	0	0	1	1	0	0	0	0	0	0	1	0	NA	NA	1	0	0	1	1	1	1	0	1	0	0	1	0	0	0	1	0	0	0	1	1	1	1	0	1	1	1	1	1	1	1	1
L1208	1	0	1	0	0	1	1	1	1	0	0	1	1	0	1	0	0	0	1	1	0	0	0	0	1	0	1	1	0	1	1	1	0	1	1	1	0	0	1	0	1	0	0	0	0	0	0	0	0
L1209	0	1	1	1	1	0	0	1	1	1	1	1	1	0	1	0	0	0	1	1	0	0	0	0	1	0	1	1	0	1	1	1	0	1	1	1	0	0	1	0	1	0	0	1	0	0	0	0	0
L1210	0	1	1	0	0	1	1	0	0	0	0	0	0	1	0	1	1	1	0	0	1	1	1	1	0	1	0	0	1	0	0	0	1	0	0	0	1	1	1	1	0	1	1	1	1	1	0	0	0
L1211	1	0	1	0	0	1	1	1	1	0	0	0	0	1	0	1	1	1	0	0	1	1	1	0	NA	1	0	0	1	1	0	0	1	0	0	0	1	1	1	0	1	1	0	0	0	0	0	0	0
L1212	0	1	0	1	1	0	0	0	0	0	0	0	0	1	0	1	1	1	0	0	1	1	1	1	0	1	0	0	1	0	0	0	1	0	0	0	1	1	1	0	1	1	0	0	0	0	0	0	0
L1213	1	0	1	0	0	1	1	1	1	0	0	1	1	0	1	0	0	0	1	1	0	0	0	0	0	1	0	0	1	1	0	0	1	0	0	0	1	1	1	0	1	0	0	NA	0	0	1	1	NA
L1214	0	1	1	1	1	0	0	1	1	1	1	1	1	0	1	0	0	0	1	1	0	0	0	0	1	0	1	1	0	1	1	1	0	1	1	1	0	0	1	0	1	0	0	1	0	0	0	0	0
L1215	1	0	1	0	0	1	1	1	1	0	0	0	0	NA	0	1	NA	1	0	0	1	1	1	1	0	1	0	0	1	0	0	0	1	0	0	0	1	1	1	1	0	1	1	1	1	1	1	1	1
L1216	1	0	1	0	0	1	1	1	1	0	0	0	0	1	0	1	1	1	0	0	1	1	1	0	0	1	0	0	1	1	0	0	1	0	0	0	1	1	1	0	1	1	0	0	0	0	1	1	1
L1217	0	1	1	1	1	0	0	1	1	1	1	1	1	0	1	0	0	0	1	1	0	0	NA	0	1	0	1	1	0	1	1	1	0	1	1	1	0	0	1	0	1	0	0	NA	0	0	0	0	0
L1219	0	1	1	1	1	0	0	NA	NA	NA	NA	0	0	0	0	NA	0	0	0	0	NA	1	1	NA	NA	NA	NA	NA	NA	NA	NA	NA	NA	0	NA	NA	NA	NA	1	0	1	1	0	NA	0	0	NA	0	0
L1222	1	NA	1	0	1	NA	1	1	0	1	0	1	1	NA	1	1	1	NA	NA	NA	1	1	1	1	0	1	0	0	1	0	0	0	1	0	0	0	1	1	0	0	1	1	0	1	0	0	0	0	0
L1223	1	0	0	1	1	0	0	0	0	0	0	0	0	1	0	1	1	1	0	0	1	1	1	1	0	1	0	0	1	0	0	0	1	0	0	0	1	1	0	0	1	1	0	NA	0	0	0	0	0
L1224	0	1	1	0	0	1	1	0	0	0	0	NA	NA	NA	NA	NA	NA	NA	NA	NA	NA	NA	NA	1	0	1	0	0	1	0	0	0	1	0	0	0	1	1	1	1	0	NA	1	NA	1	1	NA	NA	NA
L1227	1	0	1	0	0	1	1	1	1	0	0	NA	0	1	0	1	1	1	0	0	1	1	1	1	0	1	0	0	1	0	0	0	1	0	0	0	1	1	0	0	1	1	0	0	0	0	0	0	0
L1228	0	1	1	1	1	0	0	1	1	1	1	1	1	0	1	0	0	0	1	NA	0	0	0	0	1	NA	1	1	0	1	1	1	0	1	1	1	0	0	1	0	1	1	0	1	0	0	0	0	0
L1229	1	0	1	0	0	1	1	1	1	0	0	1	1	0	1	NA	0	0	1	1	0	0	0	0	1	NA	1	1	0	1	1	1	0	1	1	1	0	0	1	0	1	NA	0	0	0	0	0	0	0
L1230	1	0	0	1	1	0	0	0	0	0	0	0	0	1	0	NA	1	1	0	0	1	1	1	1	0	1	0	0	1	0	0	0	1	0	0	0	1	1	0	0	1	1	0	0	0	0	0	0	0
L1231	0	1	1	0	0	1	1	0	0	0	0	0	0	1	0	1	1	1	0	0	1	1	1	1	0	1	0	0	1	0	0	0	1	0	0	0	1	1	1	1	0	1	1	1	1	1	1	1	1
L1232	0	1	1	1	1	0	0	1	1	1	1	NA	NA	NA	NA	NA	NA	NA	NA	NA	NA	NA	NA	0	1	0	1	1	0	1	1	1	0	1	1	1	0	0	1	0	1	NA	0	NA	0	0	NA	NA	NA
L1234	0	1	1	0	0	1	1	0	0	0	0	0	0	1	0	1	1	1	0	0	1	1	1	1	0	1	0	0	1	0	0	0	1	0	0	0	1	1	1	1	0	1	1	1	1	1	1	1	1
L1236	1	0	1	0	0	1	1	1	1	0	0	0	0	1	0	1	1	1	0	0	1	1	1	0	0	1	0	0	1	1	0	0	1	0	0	0	1	1	1	0	1	1	0	0	0	0	1	1	1
L1237	0	1	1	0	0	1	1	0	0	0	0	0	0	1	0	0	1	1	0	0	NA	1	1	1	0	1	0	0	1	0	0	0	1	0	0	0	1	1	0	0	1	1	0	0	0	0	0	0	NA
L1238	0	1	1	1	1	0	NA	1	1	1	1	1	1	0	1	0	0	0	1	1	0	0	0	0	1	0	1	1	0	1	1	1	0	1	1	1	0	0	1	0	1	1	0	1	0	0	0	0	0
L1239	1	0	1	0	0	1	1	1	1	0	0	0	0	1	0	1	1	1	0	0	1	1	1	0	0	1	0	0	1	1	0	0	1	0	0	0	1	1	1	0	1	1	0	NA	0	0	1	1	1
L1240	0	1	1	0	0	1	1	0	0	0	0	0	0	1	0	1	1	1	0	0	1	1	1	1	0	1	0	0	1	0	0	0	1	0	0	0	1	1	1	1	0	1	1	1	1	1	1	1	1
L1241	1	0	1	0	0	1	1	1	1	0	0	0	0	1	0	1	1	1	0	0	1	1	1	0	0	1	0	0	1	1	0	0	1	0	0	0	1	1	1	0	1	1	0	NA	0	0	1	1	1
L1242	1	0	0	1	1	0	0	0	0	0	0	0	0	0	0	NA	NA	1	0	0	NA	1	1	1	0	1	0	0	1	0	0	0	1	0	0	0	1	1	0	0	1	1	0	NA	1	1	1	1	1
L1244	1	0	1	0	0	1	1	1	1	0	0	1	1	0	1	NA	0	0	1	1	0	0	0	0	1	0	1	1	0	1	1	1	0	1	1	1	0	0	1	0	1	NA	0	0	0	1	1	1	1
L1246	1	0	1	0	0	1	1	1	1	0	0	0	0	1	0	1	1	1	0	0	1	1	1	0	0	1	0	0	1	1	0	0	1	0	0	0	1	1	1	0	1	1	0	0	0	0	1	1	1
L1247	0	1	1	0	0	1	1	0	0	0	0	0	0	1	0	1	1	1	0	NA	1	1	1	1	0	1	0	0	1	0	0	0	1	0	0	0	1	1	1	1	NA	1	1	1	1	1	1	1	1
L1248	0	1	1	1	1	0	0	1	1	1	1	1	1	0	1	NA	0	0	1	1	0	0	NA	0	1	0	1	1	0	1	1	1	0	1	1	1	0	0	1	0	1	NA	0	NA	0	0	0	0	0
L1249	0	1	1	1	1	0	0	1	1	1	1	1	1	1	1	1	1	1	1	1	1	1	1	0	1	0	1	1	0	1	1	1	0	1	1	1	0	0	1	0	1	1	0	NA	0	0	1	1	1
L1251	0	1	1	0	0	1	1	0	0	0	0	0	0	NA	0	NA	1	NA	0	0	NA	1	1	1	0	1	0	0	1	0	0	0	1	0	0	0	1	1	1	1	0	1	1	1	0	0	1	1	1
L1252	1	0	0	1	1	0	0	0	0	0	0	0	0	1	0	1	1	1	0	0	1	1	1	1	0	1	0	0	1	0	0	0	1	0	0	0	1	1	0	0	1	1	0	0	0	1	1	1	1
L1254	1	0	0	1	1	0	0	0	0	0	0	0	0	1	0	1	1	1	0	0	1	1	1	1	0	1	0	0	1	0	0	0	1	0	0	0	1	1	0	0	1	1	0	0	0	0	0	0	0
L1256	0	1	1	1	1	0	0	1	1	1	1	1	1	0	1	NA	NA	0	1	1	0	0	NA	0	1	0	1	1	0	1	1	1	0	1	1	1	0	0	1	0	1	NA	0	1	1	1	1	1	1
L1257	1	0	1	0	0	1	1	0	0	0	0	NA	0	1	0	1	1	1	0	NA	1	1	1	1	0	1	0	0	1	0	0	0	1	0	0	0	1	1	1	1	0	NA	1	1	1	1	1	1	1
L1258	1	0	1	NA	NA	NA	NA	1	1	1	1	1	1	NA	1	NA	1	NA	1	NA	NA	1	1	0	1	0	1	1	0	1	1	1	0	1	1	1	0	0	1	0	1	1	0	1	0	0	0	0	0
L1259	1	0	1	0	0	1	1	1	1	0	0	0	0	1	0	1	1	1	0	0	1	1	1	0	0	1	0	0	1	1	0	0	1	0	0	0	1	1	1	0	1	1	0	NA	0	0	0	0	0
L1260	0	1	1	1	1	0	0	1	1	1	1	1	1	0	1	NA	0	0	1	1	0	0	0	0	1	0	1	1	0	1	1	1	0	1	1	1	0	0	1	0	1	1	0	1	1	1	1	1	1
L1261	1	0	1	1	1	0	0	1	1	1	1	1	1	0	1	0	0	0	1	1	0	0	0	0	1	0	1	1	0	1	1	1	0	1	1	1	0	0	1	0	1	1	0	1	0	0	0	0	0
L1262	1	0	1	0	0	1	1	1	1	0	0	0	0	1	0	1	1	1	0	0	1	1	1	0	0	0	0	0	0	1	1	1	0	1	1	1	0	0	1	0	1	1	0	0	0	0	0	0	NA
L1263	0	1	1	0	0	1	1	0	0	0	0	0	0	1	0	1	1	1	0	0	1	1	1	1	0	1	0	0	1	0	0	0	1	0	0	0	1	1	1	1	0	1	1	1	1	1	NA	1	1
L1264	1	0	0	1	1	0	0	0	0	0	0	0	0	1	0	NA	1	1	0	0	1	1	1	1	0	1	0	0	1	0	0	0	1	0	0	0	1	1	0	0	1	1	0	0	0	0	0	0	0
L1265	0	1	1	0	0	1	1	0	0	0	0	0	0	1	0	NA	1	1	0	0	1	1	1	1	0	1	0	0	1	0	0	0	1	0	0	0	1	1	1	1	0	1	1	1	1	1	1	1	1
L1266	0	1	1	0	0	1	1	0	0	0	0	0	0	1	NA	NA	1	NA	0	0	1	1	1	1	0	1	0	0	1	0	0	0	1	0	0	0	1	1	1	1	0	1	1	1	1	1	1	1	1
L1270	1	0	1	0	0	1	1	1	1	0	0	0	0	1	0	1	1	1	0	0	1	1	1	0	0	1	0	0	1	1	0	0	1	0	0	0	1	1	1	0	1	1	0	NA	0	0	1	1	1
L1271	1	0	0	1	1	0	0	0	0	0	0	0	0	1	0	1	1	NA	0	0	1	1	1	1	0	1	0	0	1	0	0	0	1	0	0	0	1	1	0	0	1	1	0	0	0	0	1	1	1
L1272	0	1	1	0	0	1	1	0	0	0	0	0	0	1	0	1	1	1	0	0	1	1	1	1	0	1	0	0	1	0	0	0	1	0	0	0	1	1	1	1	0	1	1	1	1	1	NA	1	1
L1273	1	0	1	0	0	1	1	1	1	0	0	0	0	1	0	1	1	1	0	0	1	1	1	0	0	1	0	0	1	1	0	0	1	0	0	0	1	1	1	0	1	1	0	0	0	0	NA	1	1
L1274	1	0	1	0	0	1	1	1	1	0	0	0	0	1	0	1	1	NA	0	0	1	1	1	0	0	1	0	0	1	1	0	0	1	0	0	0	1	1	1	0	1	1	0	NA	0	0	1	1	1
L1280	1	0	1	0	0	1	1	1	1	0	0	0	0	1	0	1	1	1	NA	0	1	1	1	0	0	1	0	0	1	1	0	0	1	0	0	0	1	1	1	0	1	1	0	NA	0	0	1	1	NA
L1281	0	1	1	0	0	1	1	0	0	0	0	0	0	1	0	1	1	1	0	NA	1	1	1	1	0	1	0	0	1	0	0	0	1	0	0	0	1	1	1	1	0	1	1	1	1	1	1	1	1
L1282	1	0	1	0	0	1	1	1	1	0	0	0	0	1	0	NA	1	1	0	0	1	1	1	0	0	1	0	0	1	1	0	0	1	0	0	0	1	1	1	0	1	1	0	NA	0	0	0	0	NA
L1283	1	0	1	0	0	1	1	1	1	0	0	NA	NA	NA	NA	NA	NA	NA	NA	NA	NA	NA	NA	0	0	1	0	0	1	1	0	0	1	0	0	0	1	1	1	0	1	NA	0	NA	0	0	NA	NA	NA
L1285	0	1	0	1	1	0	0	0	0	0	0	0	0	1	0	1	1	1	0	0	1	1	1	1	0	1	0	0	1	0	0	0	1	0	0	0	1	1	1	0	1	1	0	0	0	0	0	0	0
L1286	0	1	1	1	1	0	0	1	1	1	1	1	1	0	1	0	1	0	1	1	0	0	1	0	1	0	1	1	0	1	1	1	0	1	1	1	0	0	1	0	1	1	0	1	0	0	0	0	0
L1287	0	1	1	0	0	1	1	0	0	0	0	0	0	NA	0	1	1	1	0	1	1	1	1	1	0	1	0	0	1	0	0	0	1	0	0	0	1	1	1	1	0	1	1	1	1	1	1	1	NA
L1288	0	1	1	1	1	0	0	1	1	1	1	1	1	0	1	NA	0	0	1	1	0	0	0	0	1	0	1	1	NA	1	1	1	0	1	1	1	0	0	1	0	1	NA	0	1	0	0	0	0	0
L1292	1	0	1	0	0	1	1	1	1	0	0	0	0	1	0	1	1	1	0	0	1	1	1	1	0	1	0	0	1	0	0	0	1	0	0	0	1	1	0	0	1	1	0	0	0	0	1	1	1
L1293	0	1	1	0	0	1	1	0	0	0	0	NA	0	1	0	1	1	1	0	NA	1	NA	1	1	0	1	0	0	1	0	0	0	1	0	0	0	1	1	1	1	0	1	1	1	1	1	1	1	1
L1296	0	1	1	1	1	0	0	1	1	1	1	1	1	0	1	0	0	0	1	1	0	0	0	0	1	0	1	1	0	1	1	1	0	1	1	1	0	0	1	0	1	0	0	1	0	0	0	0	0
L1297	1	0	0	1	1	0	0	0	0	0	0	0	0	1	0	1	1	1	0	0	1	1	1	1	0	1	0	0	1	0	0	0	1	0	0	0	1	1	0	0	1	1	0	0	0	0	NA	1	1
L1298	0	1	1	0	0	1	1	0	0	0	0	0	0	1	0	1	1	1	0	0	1	1	1	1	0	1	0	0	1	0	0	0	1	0	0	0	1	1	1	1	0	1	1	1	1	1	1	1	1
L1300	0	1	1	0	0	1	1	0	0	0	0	0	0	1	0	1	1	1	0	0	1	1	1	1	0	1	0	0	1	0	0	0	1	0	0	0	1	1	1	1	0	1	1	1	1	1	1	1	1
L1304	0	1	1	0	0	1	1	0	0	0	0	0	NA	1	0	1	1	1	0	0	1	1	1	1	0	1	0	0	1	0	0	0	1	0	0	0	1	1	1	1	0	NA	1	1	1	1	1	1	1
L1305	1	0	1	0	0	1	1	1	1	0	0	0	0	1	0	1	1	1	NA	0	1	1	1	1	0	1	0	0	1	0	0	0	1	0	0	0	1	1	1	1	0	1	1	1	1	1	1	1	NA
L1306	0	1	1	0	0	1	1	0	0	0	0	NA	0	1	0	1	1	1	0	1	1	1	1	1	0	1	0	0	1	0	0	0	1	0	0	0	1	1	1	1	0	NA	1	1	0	0	1	1	1
L1308	1	0	1	0	0	1	1	1	1	0	0	NA	0	1	0	1	1	1	0	NA	1	1	1	1	0	1	0	0	1	0	0	0	1	0	0	0	1	1	1	1	0	1	1	0	1	1	1	1	1
L1311	1	0	1	0	0	1	1	1	1	0	0	0	NA	1	0	1	1	1	0	0	1	1	1	0	0	1	0	0	1	1	0	0	1	0	0	0	1	1	1	0	1	NA	0	NA	0	0	1	1	1
L1313	0	1	1	1	1	0	0	1	1	1	1	1	1	0	1	NA	0	0	1	1	0	0	0	0	1	0	1	1	0	1	1	1	0	1	1	1	0	0	1	0	1	1	0	NA	0	0	0	NA	0
L1314	1	NA	1	0	0	1	1	1	1	0	0	1	0	1	0	1	1	1	0	0	1	1	1	0	0	1	0	0	1	1	0	0	1	0	0	0	1	1	1	0	1	1	NA	NA	0	0	1	1	1
L1315	0	1	1	1	1	0	0	1	1	1	1	1	1	0	1	0	0	0	1	1	0	0	0	0	1	0	1	1	0	1	1	1	0	1	1	1	0	0	1	0	1	0	0	1	0	0	0	0	0
L1316	1	0	1	0	0	1	1	1	1	0	0	0	0	1	NA	1	1	1	0	0	1	1	1	0	0	1	0	0	1	1	0	0	1	0	0	0	1	1	1	0	1	1	0	NA	0	0	0	NA	NA
L1317	0	1	1	0	0	1	1	0	0	0	0	0	0	1	0	NA	1	NA	0	0	1	1	1	1	0	1	0	0	1	0	0	0	1	0	0	0	1	1	1	1	0	1	1	1	1	1	1	1	1
L1318	0	1	1	1	1	0	0	1	1	1	1	1	1	0	1	0	0	0	1	1	0	0	0	0	1	0	1	1	0	1	1	1	0	1	1	1	0	0	1	0	1	NA	0	1	0	0	1	1	1
L1319	0	1	1	0	0	1	1	0	0	0	0	0	0	1	0	NA	1	1	0	0	1	1	1	1	0	1	0	0	1	0	0	0	1	0	0	0	1	1	1	1	0	1	1	1	1	1	1	1	1
L1320	1	0	1	0	0	1	1	1	1	0	0	0	0	1	0	1	1	1	0	0	1	0	0	0	1	0	1	1	0	1	1	1	0	1	1	1	0	0	1	0	1	NA	0	0	0	0	0	0	0
L1324	0	1	1	1	1	0	0	1	1	1	1	1	1	0	1	0	0	0	1	1	0	0	0	0	1	0	1	1	0	1	1	1	0	1	1	1	0	0	1	0	1	NA	0	1	0	0	0	0	0
L1325	1	0	0	1	1	0	0	0	0	0	0	0	0	1	0	NA	1	1	0	0	1	1	1	1	0	1	0	0	1	0	0	0	1	0	0	0	1	1	0	0	1	1	0	NA	0	0	NA	0	0
L1327	0	1	1	0	0	1	1	0	0	0	0	0	0	1	0	1	1	1	0	0	1	1	1	1	0	1	0	0	1	0	0	0	1	0	0	0	1	1	1	1	0	1	1	1	1	1	1	1	1
L1328	0	1	1	0	0	1	1	0	0	0	0	0	0	1	0	NA	NA	1	0	0	1	1	1	1	0	1	0	0	1	0	0	0	1	0	0	0	1	1	1	1	0	1	1	1	0	1	1	1	1
L1329	0	1	1	0	0	1	1	0	0	0	0	NA	0	1	0	1	1	1	0	0	1	1	1	1	0	1	0	0	1	0	0	0	1	0	0	0	1	1	1	1	0	1	1	1	1	1	1	1	1
L1330	0	1	1	1	1	0	0	1	1	1	1	1	1	0	1	0	0	0	1	1	0	0	0	0	1	0	1	1	0	1	1	1	0	1	1	1	0	0	1	0	1	1	0	1	0	0	1	1	1
L1331	NA	NA	1	0	0	1	1	1	1	NA	NA	1	1	0	1	NA	0	0	1	1	0	0	0	0	1	0	1	1	0	1	1	1	0	1	1	1	0	0	1	0	1	1	0	1	0	0	1	1	0
L1332	NA	NA	1	0	NA	NA	1	NA	0	NA	0	0	0	1	0	NA	1	1	0	NA	1	1	1	NA	NA	1	NA	NA	NA	0	0	0	1	NA	0	0	1	1	1	1	NA	1	1	1	NA	1	1	1	1
L1334	0	1	0	1	1	0	0	0	0	0	0	0	0	1	0	NA	1	1	0	0	1	1	1	1	0	1	0	0	1	0	0	0	1	0	0	0	1	1	1	0	1	1	0	0	0	0	0	NA	0
L1335	0	1	1	0	0	1	1	0	0	0	0	0	0	1	0	NA	1	NA	0	0	1	1	1	1	0	1	0	0	1	0	0	0	1	0	0	0	1	1	1	1	0	1	1	1	1	1	1	1	1
L1336	0	1	1	0	0	1	1	0	0	0	0	NA	0	1	0	1	1	1	0	0	1	1	1	1	0	1	0	0	1	0	0	0	1	0	0	0	1	1	0	0	1	1	0	0	0	0	0	0	0
L1337	0	1	1	1	1	0	0	1	1	1	1	0	NA	1	0	1	1	1	0	NA	1	1	1	0	0	1	0	0	1	1	0	0	1	0	0	0	1	1	1	0	1	NA	0	NA	0	0	0	NA	NA
L1338	0	1	1	1	1	0	0	1	1	1	1	1	1	0	1	0	0	0	1	1	0	0	0	0	1	0	1	1	0	1	1	1	0	1	1	1	0	0	1	0	1	NA	0	NA	0	0	1	1	1
L1339	0	1	1	0	0	1	1	1	1	0	0	0	0	1	0	1	1	1	0	0	1	1	1	1	0	1	0	0	1	0	0	0	1	0	0	0	1	1	1	1	0	1	0	0	0	0	0	0	NA
L1340	0	1	1	1	1	0	0	1	1	1	1	1	1	0	1	0	0	0	1	1	0	0	0	0	1	0	1	1	0	1	1	1	0	1	1	1	0	0	1	0	1	NA	0	1	0	0	0	0	0
L1341	0	NA	1	0	0	1	1	0	0	0	0	NA	NA	NA	NA	NA	NA	NA	NA	NA	NA	NA	NA	1	0	1	0	0	1	0	0	0	1	0	0	0	1	1	1	0	1	NA	0	NA	0	0	NA	NA	NA
L1344	0	1	1	1	1	0	0	1	1	1	1	1	1	0	1	0	0	0	1	1	0	0	0	0	1	0	1	1	0	1	1	1	0	1	1	1	0	0	1	0	1	NA	0	0	0	0	1	1	1
L1345	0	1	1	1	1	0	0	1	1	1	1	1	1	0	1	0	0	0	1	1	0	0	NA	0	1	0	1	1	0	1	1	1	0	1	1	1	0	0	1	0	1	NA	0	1	1	1	0	0	0
L1346	0	1	1	0	0	1	1	0	0	0	0	NA	NA	1	0	NA	1	1	0	0	1	1	1	1	0	1	0	0	1	0	0	0	1	0	0	0	1	1	0	0	1	1	0	1	0	0	0	0	0
L1347	0	1	1	0	0	1	1	0	0	0	0	0	0	1	0	1	1	1	0	0	1	1	1	1	0	1	0	0	1	0	0	0	1	0	0	0	1	1	0	0	1	NA	0	0	0	0	1	1	1
L1349	0	1	1	1	1	0	0	1	1	1	1	1	1	0	NA	0	0	0	1	1	0	0	0	0	1	0	1	1	0	1	1	1	0	1	1	1	0	0	1	0	1	NA	0	1	0	0	0	0	0
L1350	1	0	1	0	0	1	1	1	1	0	0	0	0	1	0	NA	1	1	0	0	1	1	1	0	0	1	0	0	1	1	0	0	1	0	0	0	1	1	1	0	1	NA	0	NA	0	0	0	0	0
L1351	1	0	0	1	1	0	0	0	0	0	0	0	0	1	0	NA	1	1	0	0	1	1	1	1	0	1	0	0	1	0	0	0	1	0	0	0	1	1	0	0	1	1	0	NA	0	1	1	1	1
L1352	0	1	1	1	1	0	0	1	1	1	1	1	1	0	1	0	0	0	1	1	0	0	0	0	1	0	1	1	0	1	1	1	0	1	1	1	0	0	1	0	1	NA	0	1	0	0	1	1	1
L1353	0	1	1	0	0	1	1	0	0	0	0	0	0	1	0	NA	1	1	0	0	1	1	1	1	0	1	0	0	1	0	0	0	1	0	0	0	1	1	1	1	0	1	1	1	1	1	1	1	1
L1355	1	0	0	1	1	0	0	0	0	0	0	NA	0	1	0	NA	1	1	0	0	1	1	1	1	0	1	0	0	1	0	0	0	1	0	0	0	1	1	0	0	1	1	0	0	0	0	0	0	0
L1356	0	1	1	0	0	1	1	0	0	0	0	0	0	NA	0	NA	1	1	0	0	1	1	1	1	0	1	0	0	1	0	0	0	1	0	0	0	1	1	1	1	NA	1	1	1	1	1	0	0	NA
L1357	0	1	1	1	1	0	0	1	1	1	1	1	1	0	1	0	0	NA	1	1	0	0	0	0	1	0	1	1	0	1	1	1	0	1	1	1	0	0	1	0	1	1	0	NA	0	0	0	0	0
L1358	0	1	1	0	0	1	1	0	0	0	0	0	0	1	0	NA	NA	1	0	0	1	1	1	1	0	1	0	0	1	0	0	0	1	0	0	0	1	1	1	1	0	1	0	1	0	0	NA	1	1
L1359	0	1	1	0	0	1	1	0	0	0	0	0	0	1	0	NA	1	1	0	0	1	1	1	1	0	1	0	0	1	0	0	0	1	0	0	0	1	1	1	1	0	1	1	1	0	0	1	1	1
L1361	1	0	1	0	0	1	1	0	0	0	0	NA	NA	1	NA	1	1	1	1	0	1	1	1	1	0	1	0	0	1	0	0	0	1	0	0	0	1	1	1	1	0	1	1	1	NA	NA	0	0	0
L1363	1	0	0	1	1	0	0	0	0	0	0	1	1	0	1	NA	0	0	1	1	NA	0	0	1	0	1	0	0	1	0	0	0	1	0	0	0	1	1	0	0	1	NA	0	NA	0	0	0	0	0
L1364	0	1	1	0	0	1	1	0	0	0	0	NA	0	NA	0	NA	1	NA	0	0	1	1	1	1	0	1	0	0	1	0	0	0	1	0	0	0	1	1	1	1	0	NA	1	1	1	1	1	1	1
L1365	1	0	1	0	0	1	1	1	1	0	0	1	1	NA	NA	1	0	NA	1	NA	1	1	1	1	0	1	0	0	1	0	0	0	1	0	0	0	1	1	1	1	0	1	1	1	1	1	0	0	0
L1367	0	1	1	1	1	0	0	1	1	1	1	0	0	1	0	1	1	1	0	0	1	1	1	0	1	0	1	1	0	1	1	1	0	1	1	1	0	0	1	0	1	1	0	NA	0	0	0	0	0
L1368	0	1	1	0	0	1	1	0	0	0	0	0	0	NA	0	1	1	1	0	NA	1	1	1	1	0	1	0	0	1	0	0	0	1	0	0	0	1	1	1	1	0	1	1	1	0	0	1	1	1
L1369	0	1	1	NA	NA	NA	NA	NA	NA	NA	NA	0	0	1	0	1	1	1	0	0	NA	1	1	NA	NA	NA	NA	NA	NA	NA	NA	NA	NA	NA	NA	NA	NA	NA	1	NA	NA	1	NA	1	0	0	1	1	1
L1370	0	1	1	1	1	0	0	1	1	1	1	1	1	0	1	NA	0	0	1	NA	0	0	0	0	1	0	1	1	0	1	1	1	0	1	1	1	0	0	1	0	1	NA	0	1	0	0	1	1	1
L1372	1	0	1	0	0	1	1	1	1	0	0	0	0	1	0	1	1	1	0	0	1	1	1	0	0	1	0	0	1	1	0	0	1	0	0	0	1	1	1	0	1	1	0	NA	0	0	1	1	1
L1373	1	0	1	1	1	0	0	1	1	1	1	1	1	0	NA	NA	0	0	NA	1	NA	0	0	0	1	0	1	1	0	1	NA	1	0	1	1	1	0	0	1	0	1	0	0	1	0	0	1	1	1
L1374	0	1	1	0	0	1	1	0	0	0	0	0	0	NA	0	1	1	1	0	0	1	1	1	1	0	1	0	0	1	0	0	0	1	0	0	0	1	1	1	1	0	1	1	1	1	1	1	1	1
L1375	1	0	1	0	0	1	1	1	1	0	0	0	0	1	0	1	1	NA	0	0	1	1	1	0	1	0	1	1	0	1	1	1	0	1	1	1	0	0	1	0	1	1	0	0	0	1	1	0	0
L1376	1	0	1	0	0	1	1	1	1	0	0	NA	NA	NA	NA	NA	NA	NA	NA	NA	NA	NA	NA	0	1	0	1	1	0	1	1	1	0	1	1	1	0	0	1	0	1	NA	0	NA	0	1	NA	NA	NA
L1377	1	0	1	0	0	1	1	1	1	0	0	NA	1	0	1	1	0	NA	1	NA	0	0	NA	0	1	0	1	1	0	1	1	1	0	1	1	1	0	0	1	0	1	1	0	NA	0	1	NA	1	1
L1378	0	1	1	0	0	1	1	0	0	0	0	0	0	1	0	1	1	1	0	0	1	1	1	1	0	1	0	0	1	0	0	0	1	0	0	0	1	1	1	1	0	1	1	1	1	1	1	1	1
L1379	1	0	1	0	0	1	1	1	1	0	0	0	0	1	0	NA	1	1	0	0	1	1	1	0	0	1	0	0	1	1	0	0	1	0	0	0	1	1	1	0	1	NA	0	NA	0	0	1	1	1
L1380	1	0	1	0	0	1	1	1	1	0	0	0	0	1	0	NA	1	1	0	0	1	1	1	0	0	1	0	0	1	1	0	0	1	0	0	0	1	1	1	0	1	1	0	0	0	0	0	0	0
L1381	1	0	1	0	0	1	1	1	1	0	0	0	0	1	0	1	1	1	0	0	1	1	1	0	0	1	0	0	1	1	0	0	1	0	0	0	1	1	1	0	1	1	0	0	0	0	1	1	1
L1382	1	0	1	0	0	1	1	0	0	0	0	0	0	1	0	1	1	1	0	0	1	1	1	1	0	1	0	0	1	0	0	0	1	0	0	0	1	1	0	0	1	1	0	0	0	0	1	1	1
L1385	1	0	1	0	0	1	1	1	1	0	0	0	0	1	0	1	1	1	0	0	1	1	1	0	0	1	0	0	1	1	0	0	1	0	0	0	1	1	1	0	1	1	0	0	0	0	1	1	1
L1386	1	0	1	0	0	1	1	1	1	0	0	0	0	1	0	1	1	1	0	0	1	1	1	0	0	1	0	0	1	1	0	0	1	0	0	0	1	1	1	0	1	1	0	0	0	0	1	1	1
L1387	1	0	1	0	0	1	1	1	1	0	0	0	0	1	0	1	1	1	0	0	1	1	1	0	0	1	0	0	1	1	0	0	1	0	0	0	1	1	1	0	1	1	0	0	1	1	1	1	1
L1388	0	1	1	0	0	1	1	0	0	0	0	0	0	1	0	1	1	1	0	0	1	1	1	1	0	1	0	0	1	0	0	0	1	0	0	0	1	1	1	1	0	1	1	1	1	1	1	1	1
L1391	1	0	1	0	0	1	1	1	1	0	0	0	0	1	0	1	1	1	0	NA	1	0	0	0	1	0	1	1	0	1	1	1	0	1	1	1	0	0	1	0	1	0	0	0	0	0	0	0	0
L1393	0	1	1	0	0	1	1	0	0	0	0	0	0	1	0	1	1	1	0	0	1	1	1	1	0	1	0	0	1	0	0	0	1	0	0	0	1	1	1	1	NA	1	1	1	1	1	0	0	0
L1394	1	0	0	1	1	0	0	0	0	0	0	0	0	1	0	1	1	1	0	0	1	1	1	1	0	1	0	0	1	0	0	0	1	0	0	0	1	1	0	0	1	1	0	0	0	0	0	0	0
L1395	0	NA	1	0	0	1	1	0	0	0	0	0	0	1	0	1	1	1	0	0	1	1	1	1	0	1	0	0	1	0	0	0	1	0	0	0	1	1	1	1	0	1	1	1	1	1	1	1	1
L1396	0	1	1	1	1	0	0	1	1	1	1	0	0	1	0	1	1	1	0	0	1	1	1	0	0	1	0	0	1	1	0	0	1	0	0	0	1	1	1	0	1	1	0	0	0	0	0	0	0
L1397	1	0	1	0	0	1	1	1	1	0	0	0	0	1	0	1	1	1	0	0	1	0	0	0	1	0	1	1	0	1	1	1	0	1	1	1	0	0	1	0	1	0	0	0	0	0	0	0	0
L1398	0	1	1	0	0	1	1	1	1	0	0	0	0	1	0	1	1	1	0	0	1	1	1	1	0	1	0	0	1	0	0	0	1	0	0	0	1	1	1	1	0	1	1	0	0	0	0	0	0
L1399	0	1	1	1	1	0	0	1	1	1	NA	1	1	0	1	0	0	0	1	1	0	0	0	0	1	0	1	1	0	1	1	1	0	1	1	1	0	0	1	0	1	0	0	NA	0	0	0	0	0
L1400	0	1	1	1	1	0	0	1	1	1	NA	1	1	0	1	0	0	0	1	1	0	0	0	0	1	0	1	1	0	1	1	1	0	1	1	1	0	0	1	0	1	0	0	NA	0	0	0	0	0
L1402	1	0	0	1	1	0	0	0	0	0	0	0	0	1	0	1	1	1	0	0	1	1	1	1	0	1	0	0	1	0	0	0	1	0	0	0	1	1	0	0	1	1	0	0	0	0	0	0	0
L1403	1	0	0	1	1	0	0	0	0	0	0	0	0	1	0	1	1	1	0	0	1	1	1	1	0	1	0	0	1	0	0	0	1	0	0	0	1	1	0	0	1	1	0	0	0	0	0	0	0
[truncated: 3,181 more columns]
