# Supplementary material for: Whole-Genome Analysis of Multienvironment or Multitrait QTL in MAGIC
Source: G3 (Bethesda). 2014 Sep 1;4(9):1569–84. doi: 10.1534/g3.114.012971 (PMC4169149; doi:10.1534/g3.114.012971)
Supplement: Supporting Information [file supp_4.9.1569_FileS7.zip › FileS7/seed.csv]

hecto	thousKW	Bay	Row	Col	pid	id
79.4065408	44.4434	1	1	1	NA	L1146
78.5246332	41.5268	1	1	2	9711	L1208
80.52151013	44.2364	1	1	3	6087	L658
81.2138792	40.8912	1	1	4	9405	L1161
81.40416813	43.5918	1	1	5	NA	L564
79.51434827	28.7692	1	1	6	8757	L1056
79.72571093	37.4554	1	1	7	4557	L431
78.5756604	39.2084	1	1	8	NA	L1218
77.65366893	44.0286	1	1	9	NA	L1157
75.42948333	28.0002	1	1	10	4491	L420
80.68359653	42.3978	1	1	11	NA	L275
78.2724988	45.7238	1	1	12	7179	L820
79.1408992	44.816	1	1	13	7401	L850
81.2605916	37.4204	1	1	14	NA	L1366
73.48751067	39.7094	1	1	15	7761	L905
77.30660893	32.2544	1	1	16	7035	L798
77.47225973	42.0546	1	1	17	4833	L473
77.9873468	34.0752	1	1	18	6567	L730
80.16963507	38.7442	1	1	19	2991	L207
76.81147	40.2178	1	1	20	NA	L1090
78.955738	35.7118	1	2	1	10143	L1274
79.8201988	48.6786	1	2	2	5985	L641
80.3090844	41.7276	1	2	3	NA	L650
81.29692347	44.411	1	2	4	NA	L1253
79.41860973	45.0058	1	2	5	3093	L222
79.3905948	40.2016	1	2	6	NA	L519
80.07921187	53.5312	1	2	7	8031	L947
78.9778748	39.4214	1	2	8	10773	L1361
79.08393133	40.8556	1	2	9	NA	L873
73.71650773	27.9516	1	2	10	NA	L328
79.16353627	38.5536	1	2	11	2	P2
78.26486973	40.301	1	2	12	NA	L803
78.38418333	46.3608	1	2	13	3153	L232
80.50543907	39.1936	1	2	14	NA	L1233
74.5465752	25.6668	1	2	15	7041	L799
79.54017453	35.9324	1	2	16	10251	L1288
79.7425324	44.2946	1	2	17	NA	L805
79.95946053	42.165	1	2	18	NA	L836
82.38669187	41.7438	1	2	19	7701	L896
77.76210173	41.4686	1	2	20	3603	L291
77.54129653	44.6222	1	3	1	8841	L1069
77.4873928	41.287	1	3	2	NA	L940
81.00120333	42.297	1	3	3	8379	L1001
79.28059867	43.7324	1	3	4	2415	L123
79.20124387	49.1076	1	3	5	5415	L562
77.96102027	43.417	1	3	6	NA	L692
76.8013396	42.3962	1	3	7	NA	L1348
78.11441453	42.9748	1	3	8	NA	L1106
78.1389276	40.4278	1	3	9	NA	L1102
77.2534556	38.8824	1	3	10	NA	C6
79.90218	48.094	1	3	11	10083	L1266
77.65685813	40.4296	1	3	12	4545	L429
77.33706267	39.6484	1	3	13	4653	L446
79.2009312	39.2466	1	3	14	NA	L1309
74.186008	38.8692	1	3	15	NA	L688
74.52506373	41.0052	1	3	16	10977	L1391
78.06901533	43.2194	1	3	17	6759	L758
78.96205387	45.6192	1	3	18	NA	L839
77.9954136	38.7414	1	3	19	3687	L302
71.03107627	39.1222	1	3	20	NA	L1169
78.289758	35.3684	1	4	1	10131	L1272
80.90690307	38.504	1	4	2	NA	L260
70.88606147	37.16	1	4	3	NA	L211
78.52769733	38.1468	1	4	4	1	P1
79.74634693	36.2802	1	4	5	NA	L1088
78.94191813	37.3802	1	4	6	9717	L1209
72.4126252	48.4772	1	4	7	4869	L479
75.63009027	35.5784	1	4	8	NA	L1312
75.67586467	43.963	1	4	9	8667	L1041
79.61734067	44.697	1	4	10	10959	L1388
75.68930933	34.6614	1	4	11	NA	L105
77.53172893	39.6852	1	4	12	NA	L1404
79.9839736	43.9016	1	4	13	8427	L1008
79.45337827	41.389	1	4	14	4	P4
77.67824453	42.4496	1	4	15	5169	L523
80.43071173	37.1332	1	4	16	NA	C2
78.9487968	41.0034	1	4	17	NA	L683
79.40066267	42.7234	1	4	18	NA	L263
80.7705804	44.121	1	4	19	6765	L759
80.49080627	43.4164	1	4	20	6189	L671
80.65608187	50.2198	1	5	1	5223	L532
77.53047827	42.8812	1	5	2	NA	L528
79.06460853	39.0908	1	5	3	1755	L26
79.67618453	39.26	1	5	4	NA	L1221
79.90449373	41.6574	1	5	5	7221	L826
79.39278347	41.263	1	5	6	6897	L778
78.71229573	37.0382	1	5	7	4029	L353
79.10950747	52.2084	1	5	8	10047	L1260
76.9786216	43.0984	1	5	9	8217	L977
77.72820867	39.0906	1	5	10	4047	L355
81.16654147	42.9924	1	5	11	5913	L631
80.08746627	36.6106	1	5	12	9099	L1111
80.09909747	41.9848	1	5	13	4329	L394
79.62371907	37.5052	1	5	14	2769	L176
79.9502056	43.5548	1	5	15	3867	L329
78.8705676	44.7564	1	5	16	3201	L237
81.79068667	34.7308	1	5	17	NA	L648
79.26296427	40.46	1	5	18	5697	L601
79.37977653	45.812	1	5	19	8577	L1028
78.26261853	41.6846	1	5	20	1659	L12
75.34793987	46.7718	1	6	1	8697	L1046
70.17981	39.1276	1	6	2	3159	L233
79.936886	40.3634	1	6	3	NA	L56
71.34905827	32.7534	1	6	4	2361	L116
77.589072	47.6678	1	6	5	8769	L1058
79.72477293	39.05	1	6	6	9945	L1244
78.31971147	43.05	1	6	7	10491	L1320
78.1045968	32.9254	1	6	8	4539	L428
80.93047813	38.1912	1	6	9	NA	L1110
78.33015453	46.87	1	6	10	3417	L268
76.22734613	42.3872	1	6	11	NA	L711
76.62061827	47	1	6	12	NA	L1038
79.3701464	40.345	1	6	13	8295	L988
78.78958693	44.5404	1	6	14	NA	L676
80.14724813	42.467	1	6	15	3141	L230
81.1138884	37.7872	1	6	16	NA	L512
78.29044587	40.373	1	6	17	NA	L248
77.48901867	40.0232	1	6	18	NA	L743
82.3331008	38.289	1	6	19	NA	L1275
79.48183093	41.5138	1	6	20	9243	L1135
78.6009864	38.0296	1	7	1	3657	L299
79.40791653	47.2744	1	7	2	9459	L1170
77.6170244	44.3026	1	7	3	3027	L212
77.48207747	50.4198	1	7	4	NA	L558
78.6628944	47.8726	1	7	5	8343	L995
78.0931532	42.9072	1	7	6	7581	L877
77.25752027	48.3078	1	7	7	2235	L98
79.0234616	47.7644	1	7	8	NA	L200
80.44540707	42.1562	1	7	9	9345	L1152
80.40976307	47.6848	1	7	10	6021	L647
78.2329152	37.4156	1	7	11	6255	L681
78.96292933	41.9592	1	7	12	4575	L433
80.28269533	42.9008	1	7	13	NA	L1307
79.7796772	40.4466	1	7	14	1917	L51
75.945696	36.8612	1	7	15	5535	L580
80.1710108	36.2066	1	7	16	3099	L223
79.92831893	46.8718	1	7	17	6549	L727
78.67352507	48.506	1	7	18	NA	L852
79.2984832	36.6396	1	7	19	1821	L37
80.09584573	37.5386	1	7	20	2049	L72
79.80018813	45.3876	1	8	1	NA	L461
82.40432627	40.3406	1	8	2	NA	L892
70.06393573	30.1674	1	8	3	8919	L1082
78.09703027	45.2792	1	8	4	9411	L1162
79.56500027	43.4602	1	8	5	NA	L906
80.32453013	49.2762	1	8	6	NA	L303
80.78846493	49.9072	1	8	7	9369	L1155
78.538328	41.4178	1	8	8	9921	L1240
78.15593667	42.6682	1	8	9	NA	L1322
79.61014933	43.8704	1	8	10	10041	L1259
81.6408568	39.844	1	8	11	NA	L693
79.1688516	41.357	1	8	12	NA	L623
78.48286093	43.3032	1	8	13	NA	L327
78.1104124	40.745	1	8	14	NA	L1116
81.18336293	39.306	1	8	15	6105	L660
78.7204876	39.031	1	8	16	5949	L637
81.11101187	46.9704	1	8	17	2577	L147
78.65307667	38.1278	1	8	18	NA	L91
81.212566	52.1242	1	8	19	6927	L783
77.8096896	39.7304	1	8	20	NA	L1101
80.0181168	38.4184	1	9	1	5883	L626
80.2828204	43.3954	1	9	2	10233	L1286
77.70663467	43.489	1	9	3	7149	L815
80.01474	45.2886	1	9	4	9357	L1154
80.0295604	43.9934	1	9	5	7437	L855
80.91609547	40.6316	1	9	6	4305	L390
78.79127533	43.8166	1	9	7	6477	L715
79.9398876	50.3204	1	9	8	3969	L345
80.93179133	44.2226	1	9	9	2697	L166
78.09834347	35.2844	1	9	10	NA	C1
77.57212547	46.931	1	9	11	2613	L153
76.8613716	44.4026	1	9	12	6423	L707
79.91912653	41.4674	1	9	13	NA	L309
78.52438307	38.6744	1	9	14	NA	L880
69.2194856	20.6618	1	9	15	NA	L456
78.14655667	41.0762	1	9	16	NA	L986
78.5666556	43.508	1	9	17	11055	L1403
79.83183	45.0406	1	9	18	3753	L310
80.8341768	45.6384	1	9	19	NA	L1276
81.21206573	42.8584	1	9	20	7233	L828
76.41044373	44.6664	1	10	1	9963	L1247
80.73374827	41.1406	1	10	2	1725	L22
79.94726653	43.6646	1	10	3	NA	L1225
81.61034053	42.8228	1	10	4	NA	L553
79.2405148	45.0304	1	10	5	2967	L204
80.60030213	36.8818	1	10	6	8703	L1047
81.85841027	46.2832	1	10	7	5793	L613
80.55903013	37.793	1	10	8	NA	C2
80.27187707	36.304	1	10	9	9969	L1248
79.62759613	39.4882	1	10	10	8679	L1043
82.4921856	43.2892	1	10	11	9291	L1143
78.77501667	47.0228	1	10	12	NA	L690
79.47582773	42.547	1	10	13	5013	L499
77.64754067	37.0046	1	10	14	NA	L1039
78.49186573	36.6794	1	10	15	NA	L1061
77.66323653	38.3668	1	10	16	3723	L307
78.80015507	39.9902	1	10	17	7731	L901
77.8276992	40.4704	1	10	18	6591	L734
82.26062467	41.1828	1	10	19	2469	L132
76.04618707	41.0298	1	10	20	2859	L187
79.00044933	39.989	1	11	1	2889	L192
79.13908573	44.938	1	11	2	10899	L1379
79.63472493	48.5376	1	11	3	6789	L763
81.54017813	43.396	1	11	4	8319	L992
80.4479084	44.3268	1	11	5	3849	L326
78.7514416	45.9266	1	11	6	7839	L917
81.63379053	46.0228	1	11	7	8403	L1005
79.688316	44.1026	1	11	8	2445	L128
76.27593453	43.1402	1	11	9	NA	L1269
78.93135	43.5778	1	11	10	9333	L1150
79.06367053	42.9128	1	11	11	NA	L396
79.34438267	43.2816	1	11	12	9279	L1141
77.89379693	46.5986	1	11	13	2901	L194
80.21497173	46.2894	1	11	14	NA	L298
77.89285893	38.6174	1	11	15	1	P1
76.4880476	46.465	1	11	16	10239	L1287
78.72917973	51.1822	1	11	17	7101	L809
80.124486	45.3794	1	11	18	8355	L997
81.0219644	36.7338	1	11	19	NA	L950
80.68753613	43.1606	1	11	20	NA	L1389
79.9402628	43.8434	1	12	1	5751	L609
80.124486	37.7536	1	12	2	5187	L526
78.5327	41.4256	1	12	3	5205	L529
78.0848988	43.1142	1	12	4	3045	L214
78.44065093	50.0514	1	12	5	NA	L155
78.05575827	29.8292	1	12	6	3831	L323
80.05888853	45.2542	1	12	7	6597	L735
81.0611728	45.7794	1	12	8	11025	L1399
78.863814	37.7226	1	12	9	8151	L967
80.21559707	48.9138	1	12	10	5109	L514
80.3745568	41.202	1	12	11	NA	L1401
79.04609867	38.762	1	12	12	5121	L515
70.16530227	24.6884	1	12	13	8949	L1087
81.51585267	48.1086	1	12	14	NA	L962
76.77007293	42.8006	1	12	15	NA	L757
80.13868107	45.7512	1	12	16	NA	L1125
78.87031747	39.0232	1	12	17	5577	L584
78.98075133	40.7764	1	12	18	5211	L530
79.5774444	43.3212	1	12	19	5307	L545
80.50537653	42.3616	1	12	20	NA	L858
80.68497227	46.1654	1	13	1	7095	L808
80.1530012	41.2966	1	13	2	5625	L591
78.45246973	38.1692	1	13	3	1653	L11
80.35342053	48.261	1	13	4	8277	L985
80.01005	43.4716	1	13	5	NA	L587
81.23007533	44.1822	1	13	6	4269	L386
80.46022747	45.837	1	13	7	5805	L615
80.37599507	47.47	1	13	8	NA	L416
79.24157787	41.2316	1	13	9	7005	L794
82.2083468	46.6752	1	13	10	6933	L784
80.15950467	47.5254	1	13	11	4749	L460
78.67277467	37.9164	1	13	12	3765	L312
76.91902733	37.3764	1	13	13	4335	L395
80.0586384	44.174	1	13	14	8445	L1011
79.6477944	39.0072	1	13	15	8307	L990
80.4972472	41.0072	1	13	16	NA	L39
78.47047933	38.8138	1	13	17	4221	L380
78.07689453	32.3738	1	13	18	1839	L40
78.64100773	36.139	1	13	19	8535	L1024
71.85126347	38.4754	1	13	20	NA	L297
77.61295973	48.2308	1	14	1	NA	L1105
78.8718808	41.2844	1	14	2	NA	L1189
79.97077907	43.624	1	14	3	NA	L437
78.93629013	40.6114	1	14	4	8241	L979
79.84489947	48.6292	1	14	5	3879	L331
79.79981293	48.2422	1	14	6	NA	L470
80.24611333	41.8408	1	14	7	7725	L900
76.79696227	45.4326	1	14	8	2139	L86
79.7731112	42.1624	1	14	9	3	P3
75.88316267	38.4092	1	14	10	1971	L59
81.76004533	41.7962	1	14	11	NA	L1291
77.06391707	35.9326	1	14	12	10119	L1271
81.64698507	45.9122	1	14	13	8409	L1006
77.6335332	46.8314	1	14	14	NA	L970
79.55261867	44.9054	1	14	15	4929	L487
74.1379824	32.5222	1	14	16	7335	L841
79.91337347	41.8758	1	14	17	1635	L8
78.21953307	38.2538	1	14	18	5781	L612
80.22285093	42.5228	1	14	19	4437	L411
77.46875787	41.1886	1	14	20	1791	L32
76.63149907	39.1356	1	15	1	6729	L754
78.31483387	48.8962	1	15	2	NA	L52
79.3284992	44.8356	1	15	3	5847	L620
80.47611093	43.6066	1	15	4	NA	L336
80.76070013	42.5928	1	15	5	6777	L761
81.395476	44.9108	1	15	6	NA	L1191
80.26356013	47.2314	1	15	7	8385	L1002
79.947204	38.0502	1	15	8	NA	L1354
77.51015493	41.682	1	15	9	5331	L549
78.50824947	40.8152	1	15	10	NA	L269
75.24776147	31.8064	1	15	11	7653	L888
76.8690632	40.7772	1	15	12	NA	L800
78.68753253	40.9418	1	15	13	4797	L467
77.66705107	38.6572	1	15	14	10065	L1263
79.03384213	45.1886	1	15	15	2187	L93
77.0031972	36.4386	1	15	16	6603	L736
78.37374027	41.5378	1	15	17	4977	L494
78.325402	42.9724	1	15	18	9627	L1194
78.8201032	41.4176	1	15	19	2871	L189
78.05256907	45.5724	1	15	20	10845	L1372
81.66630787	43.5386	1	16	1	5511	L576
79.51528627	42.452	1	16	2	7947	L934
79.70269867	41.6826	1	16	3	NA	L110
76.48948587	43.903	1	16	4	NA	C4
79.44693733	47.9442	1	16	5	1803	L34
79.07286293	50.9394	1	16	6	NA	L188
80.2691256	42.0454	1	16	7	9741	L1213
80.26937573	41.7306	1	16	8	9861	L1231
78.9433564	36.0316	1	16	9	5277	L541
80.60555493	43.8702	1	16	10	6837	L770
78.85187013	38.2406	1	16	11	NA	L1235
82.0395068	35.8786	1	16	12	4233	L381
81.13183547	41.2246	1	16	13	4203	L377
79.43480587	45.1194	1	16	14	NA	L633
79.68037427	39.473	1	16	15	3207	L238
76.1338588	40.3614	1	16	16	NA	L812
78.82660667	38.9368	1	16	17	2643	L158
76.24354227	37.6204	1	16	18	NA	L1226
79.26871733	43.6944	1	16	19	8847	L1070
81.3099304	45.8884	1	16	20	5163	L522
80.74888133	45.855	1	17	1	6417	L706
80.27469107	43.6144	1	17	2	9213	L1130
79.78024	40.2418	1	17	3	1737	L24
79.38246547	48.1142	1	17	4	NA	L1096
81.69007053	42.5136	1	17	5	9471	L1172
78.092778	48.86	1	17	6	7719	L899
78.72080027	45.872	1	17	7	4875	L480
78.83817533	46.4246	1	17	8	2997	L208
83.036038	37.8954	1	17	9	NA	L1137
81.4806464	42.946	1	17	10	NA	L668
81.6971368	37.312	1	17	11	NA	L589
78.3278408	43.811	1	17	12	NA	L1153
80.89864867	34.1854	1	17	13	6879	L776
79.2754084	37.9624	1	17	14	NA	L610
68.204382	42.4358	1	17	15	NA	L1031
77.43586533	29.8994	1	17	16	NA	L1302
79.75522667	50.9322	1	17	17	5451	L567
79.1110708	37.7504	1	17	18	5421	L563
78.467978	40.2748	1	17	19	7785	L909
78.74237427	43.628	1	17	20	NA	L1010
78.9309748	40.8246	1	18	1	9729	L1211
75.70569307	42.0468	1	18	2	NA	L1120
78.72980507	38.4516	1	18	3	9903	L1237
79.7611048	50.2568	1	18	4	NA	L680
78.86875413	44.1822	1	18	5	10611	L1335
81.34720027	38.4802	1	18	6	4527	L426
80.487492	44.3574	1	18	7	6483	L716
76.27768547	36.206	1	18	8	6495	L718
78.64457213	35.1052	1	18	9	2985	L206
78.32246293	34.0358	1	18	10	7383	L848
78.7026656	44.3132	1	18	11	3885	L332
77.03740293	37.7782	1	18	12	4407	L406
73.41353373	33.9746	1	18	13	3771	L313
79.14809053	33.6614	1	18	14	4191	L375
75.818128	40.4154	1	18	15	2601	L151
80.91303133	40.033	1	18	16	NA	L943
82.652396	38.9584	1	18	17	7821	L915
76.7478736	37.5938	1	18	18	10797	L1364
74.80858987	41.9858	1	18	19	9441	L1167
79.32449707	45.1072	1	18	20	6069	L655
79.10144067	36.8248	1	19	1	8925	L1083
75.79868013	40.27	1	19	2	2535	L141
79.7149552	48.2124	1	19	3	6063	L654
78.18026213	39.507	1	19	4	NA	L876
79.7410316	43.8058	1	19	5	2919	L197
79.24695573	45.9718	1	19	6	6303	L689
80.32121587	51.368	1	19	7	10719	L1352
80.2601208	41.6134	1	19	8	8517	L1021
77.23932307	46.7086	1	19	9	8463	L1014
78.01148467	43.1764	1	19	10	1779	L30
80.03156147	42.7608	1	19	11	5397	L560
79.3194944	39.4982	1	19	12	4779	L464
80.0139896	43.343	1	19	13	9909	L1238
80.96199493	43.487	1	19	14	7953	L935
80.32021533	43.499	1	19	15	NA	L400
78.52475827	39.8586	1	19	16	7545	L871
82.22216667	40.806	1	19	17	2283	L103
79.8841704	50.0362	1	19	18	NA	L732
74.60598187	40.9282	1	19	19	9543	L1183
80.6818456	41.1722	1	19	20	4665	L448
75.0026308	35.4276	1	20	1	NA	L710
80.81779307	42.3062	1	20	2	NA	L1268
77.542172	37.923	1	20	3	8961	L1089
79.33887973	38.361	1	20	4	2241	L99
79.0855572	39.0016	1	20	5	10437	L1311
81.80156747	41.307	1	20	6	7941	L933
81.15240893	40.6906	1	20	7	4953	L490
79.49327453	42.4128	1	20	8	10803	L1365
71.11318253	43.58	1	20	9	NA	L910
79.9091212	39.1516	1	20	10	8397	L1004
80.1710108	40.8254	1	20	11	NA	L1326
77.32787027	44.8928	1	20	12	6693	L748
79.6055844	37.4418	1	20	13	3117	L226
79.0853696	37.9138	1	20	14	8001	L942
78.7855848	49.1876	1	20	15	NA	L488
78.93729067	42.8996	1	20	16	8751	L1055
78.58378973	44.7018	1	20	17	9849	L1229
77.79812093	39.382	1	20	18	9225	L1132
78.60423813	39.9066	1	20	19	2391	L120
78.10728573	37.8088	1	20	20	5319	L547
77.926752	44.055	1	21	1	2739	L172
78.00842053	42.7062	1	21	2	3033	L213
78.27368693	46.3594	1	21	3	NA	L1134
80.06395373	51.1398	1	21	4	7347	L843
80.9542408	39.489	1	21	5	NA	C5
77.39252973	46.564	1	21	6	8661	L1040
80.43415107	45.5232	1	21	7	NA	L481
80.07039467	42.2364	1	21	8	NA	L894
82.513572	41.0224	1	21	9	5301	L544
81.3041148	48.8026	1	21	10	10701	L1349
80.4737972	49.7712	1	21	11	10671	L1344
79.1313316	42.247	1	21	12	NA	C8
76.19526653	46.5626	1	21	13	10113	L1270
80.22360133	39.9366	1	21	14	NA	L427
78.6362552	42.985	1	21	15	8451	L1012
72.76425013	31.023	1	21	16	4197	L376
78.13642627	42.089	1	21	17	NA	L1035
81.2536504	46.143	1	21	18	NA	L719
79.03690627	45.976	1	21	19	5139	L518
82.1353704	42.7256	1	21	20	9987	L1251
81.0523556	42.878	1	22	1	NA	L1392
77.89723627	44.9578	1	22	2	NA	L971
79.406916	38.2892	1	22	3	8673	L1042
77.32199213	38.5324	1	22	4	NA	L881
76.72654973	40.487	1	22	5	3333	L256
76.74349627	38.0614	1	22	6	8091	L957
76.96624	37.6698	1	22	7	4689	L451
80.76514	39.63	1	22	8	3129	L228
78.18288853	46.2312	1	22	9	2835	L184
77.84164413	35.791	1	22	10	3147	L231
78.8313592	41.9596	1	22	11	NA	L685
80.9366064	44.7954	1	22	12	10053	L1261
79.93957493	43.038	1	22	13	8289	L987
75.47994773	43.0652	1	22	14	5439	L565
80.34335267	45.54	1	22	15	NA	L1245
78.2910712	41.3848	1	22	16	2307	L107
81.1108868	45.8664	1	22	17	9327	L1149
79.91187267	43.006	1	22	18	9549	L1184
79.59326533	41.006	1	22	19	NA	L1360
79.01308107	44.2446	1	22	20	7257	L831
79.74490867	37.4464	1	23	1	10755	L1358
79.67455867	40.291	1	23	2	4785	L465
80.49318253	38.0374	1	23	3	5337	L550
80.82360867	44.7466	1	23	4	9303	L1145
79.67374573	43.3488	1	23	5	9723	L1210
79.27328227	38.66	1	23	6	NA	L639
81.72327573	46.1494	1	23	7	4641	L444
76.60504747	49.0836	1	23	8	NA	L1158
80.7101732	41.2072	1	23	9	6195	L672
75.01007227	46.033	1	23	10	9285	L1142
76.10847027	37.732	1	23	11	7779	L908
80.72524373	41.068	1	23	12	5361	L554
78.5188176	38.3534	1	23	13	10521	L1324
74.5116816	27.6474	1	23	14	NA	L219
78.5794124	39.6408	1	23	15	NA	L1003
72.84197907	34.698	1	23	16	1899	L48
78.68021613	39.9958	1	23	17	NA	C3
78.12648347	44.7388	1	23	18	NA	L1138
80.28538427	41.3378	1	23	19	6801	L765
79.37252267	44.329	1	23	20	5817	L617
78.43220893	39.5798	1	24	1	8997	L1095
76.67420933	42.6362	1	24	2	9417	L1163
77.63490893	43.646	1	24	3	7497	L864
77.27421667	42.8404	1	24	4	NA	L1097
80.4779244	42.4268	1	24	5	NA	L261
79.352512	40.43	1	24	6	9207	L1129
79.10156573	43.4494	1	24	7	NA	L1333
77.526226	40.751	1	24	8	1845	L41
77.0848032	42.4974	1	24	9	5517	L577
77.30329467	41.2534	1	24	10	8781	L1060
78.3552304	41.0322	1	24	11	2883	L191
78.49549267	42.5524	1	24	12	NA	L136
79.90230507	41.1778	1	24	13	7563	L874
78.82135387	49.4992	1	24	14	NA	L1321
78.967932	42.8446	1	24	15	NA	L1085
78.83348533	43.132	1	24	16	5379	L557
79.93307147	43.6592	1	24	17	9855	L1230
81.75748147	42.2204	1	24	18	8373	L1000
78.33265587	46.1236	1	24	19	NA	L1303
78.22547373	37.0002	1	24	20	10035	L1258
80.5026876	51.148	1	25	1	4617	L440
78.84705507	33.107	1	25	2	4983	L495
79.7265864	44.9664	1	25	3	8715	L1049
81.11845333	39.0106	1	25	4	5859	L622
76.8806944	43.2432	1	25	5	NA	C10
80.48961813	45.556	1	25	6	NA	L447
81.30661613	44.558	1	25	7	1677	L15
78.99488387	42.336	1	25	8	7209	L824
78.31739773	44.666	1	25	9	6273	L684
79.85184067	41.3152	1	25	10	NA	L64
80.42608427	41.6722	1	25	11	NA	L1128
80.51963413	46.2244	1	25	12	6237	L678
78.24141973	42.0362	1	25	13	4245	L383
79.92275347	37.5736	1	25	14	8361	L998
78.8022812	43.818	1	25	15	8193	L973
79.37608707	46.113	1	25	16	10683	L1346
80.054136	43.4052	1	25	17	4	P4
79.18410973	42.9254	1	25	18	10413	L1308
80.56409533	45.49	1	25	19	10887	L1378
76.9703672	47.7566	1	25	20	NA	L367
76.11103413	39.4292	1	26	1	6939	L785
77.4095388	41.108	1	26	2	2481	L134
81.4117972	41.9944	1	26	3	NA	L1301
77.83376493	50.2604	1	26	4	4899	L484
80.07358387	44.321	1	26	5	8199	L974
77.87209787	35.526	1	26	6	8643	L1037
78.34947733	39.0362	1	26	7	9021	L1099
77.48489147	40.0672	1	26	8	1827	L38
77.4842036	44.866	1	26	9	8523	L1022
76.88075693	38.899	1	26	10	3	P3
80.46110293	43.5292	1	26	11	NA	L972
80.29814107	44.4438	1	26	12	4095	L360
78.17225787	37.4792	1	26	13	9657	L1199
77.69537867	45.3322	1	26	14	NA	L1371
80.4028844	38.8052	1	26	15	2829	L183
80.745442	41.0574	1	26	16	9975	L1249
75.8916672	38.1358	1	26	17	2937	L199
78.2085272	47.4936	1	26	18	NA	L1299
77.58106773	42.132	1	26	19	NA	L1267
76.10109133	38.8438	1	26	20	NA	L636
79.93563533	45.0096	1	27	1	1617	L5
79.27459547	44.071	1	27	2	7845	L918
79.22144213	42.0422	1	27	3	6351	L697
75.9961604	40.5374	1	27	4	NA	L255
80.88495387	37.962	1	27	5	NA	L270
77.94826347	39.3814	1	27	6	9141	L1118
78.18739093	40.6324	1	27	7	2229	L97
79.47795387	47.6916	1	27	8	NA	L607
79.56887733	45.7784	1	27	9	3105	L224
75.82963413	47.1248	1	27	10	NA	L525
79.78236613	46.2938	1	27	11	NA	L1109
77.77398307	44.141	1	27	12	6609	L737
80.71780227	42.7024	1	27	13	10029	L1257
76.49023627	37.9468	1	27	14	NA	L221
80.8339892	45.2808	1	27	15	NA	L1255
80.87007093	39.2764	1	27	16	5991	L642
79.67468373	43.727	1	27	17	NA	L517
77.60851987	39.8362	1	27	18	2631	L156
77.94507427	41.9422	1	27	19	NA	L1084
79.15077947	38.0896	1	27	20	NA	L466
81.70845533	39.7232	2	28	1	10317	L1297
79.1127592	40.4454	2	28	2	2547	L142
77.302982	30.4282	2	28	3	6963	L789
78.34728867	38.6182	2	28	4	2883	L191
80.10128613	35.1548	2	28	5	6141	L665
81.37871707	36.1698	2	28	6	3945	L342
81.2694088	36.7204	2	28	7	6801	L765
77.37233147	38.4332	2	28	8	6939	L785
78.96499293	38.0598	2	28	9	3963	L344
79.90580693	41.427	2	28	10	4149	L369
79.8145708	42.8606	2	28	11	7485	L862
81.6770636	43.3828	2	28	12	6369	L699
76.66564227	41.7224	2	28	13	NA	L255
80.9322916	41.3036	2	28	14	1677	L15
80.89295813	46.5528	2	28	15	4701	L452
76.99425493	45.6518	2	28	16	NA	L1299
75.60188773	41.4794	2	28	17	7149	L815
80.55358973	40.3192	2	28	18	NA	L1218
79.61408893	41.0672	2	28	19	NA	L364
78.590856	40.9624	2	28	20	2919	L197
76.59041467	44.1456	2	29	1	NA	L711
76.07514	27.4334	2	29	2	4389	L403
81.063424	37.9354	2	29	3	3	P3
78.1319864	40.2782	2	29	4	1623	L6
79.79912507	37.4852	2	29	5	10401	L1306
82.4642332	40.6324	2	29	6	NA	L564
NA	NA	2	29	7	NA	L1310
79.76566973	43.3074	2	29	8	3237	L243
80.13567947	42.9652	2	29	9	4779	L464
77.97809187	41.8738	2	29	10	NA	L713
77.3613256	44.6446	2	29	11	2913	L196
78.16325307	35.2766	2	29	12	NA	C1
79.7434704	43.4482	2	29	13	5289	L542
78.59754707	46.9942	2	29	14	7257	L831
78.5745348	41.0502	2	29	15	NA	L67
80.58135453	37.6088	2	29	16	5361	L554
81.39860267	39.473	2	29	17	8265	L983
78.82942067	36.6122	2	29	18	6981	L792
79.23820107	46.0854	2	29	19	NA	L1362
74.67458093	41.6616	2	29	20	6129	L664
81.2658444	45.604	2	30	1	4167	L371
81.33388067	41.4586	2	30	2	10455	L1314
79.40641573	37.0668	2	30	3	NA	L916
81.42517933	41.0534	2	30	4	8043	L949
NA	NA	2	30	5	2559	L144
78.4916156	40.8914	2	30	6	3939	L341
79.7421572	38.7776	2	30	7	2619	L154
77.21749893	45.875	2	30	8	NA	C4
80.13617973	48.273	2	30	9	9507	L1178
80.64876547	38.6468	2	30	10	5727	L606
82.1323688	46.225	2	30	11	6549	L727
80.68866173	50.337	2	30	12	NA	L104
78.69503653	35.5356	2	30	13	10707	L1350
80.34710467	44.516	2	30	14	8421	L1007
81.9646544	41.1288	2	30	15	7233	L828
80.6407612	48.079	2	30	16	NA	L955
80.42695973	37.5064	2	30	17	NA	L966
80.22510213	40.321	2	30	18	NA	L1235
77.60476787	34.3332	2	30	19	NA	L1094
80.92053533	39.7724	2	30	20	4929	L487
82.07546347	42.5824	2	31	1	4995	L497
76.23635093	35.4116	2	31	2	5349	L552
80.01255133	43.2736	2	31	3	7425	L854
81.841964	43.6354	2	31	4	NA	L1276
79.26871733	33.552	2	31	5	7113	L811
80.87594907	38.0072	2	31	6	9957	L1246
82.81404467	39.193	2	31	7	NA	L1137
79.41110573	38.8604	2	31	8	8133	L964
80.9651216	50.671	2	31	9	4617	L440
81.052168	44.252	2	31	10	8199	L974
76.84061053	37.7528	2	31	11	2247	L100
79.0341548	38.2878	2	31	12	NA	C6
73.03295587	33.318	2	31	13	4593	L436
77.38471307	40.68	2	31	14	2601	L151
80.37143013	35.2604	2	31	15	5703	L602
78.0415632	55.1374	2	31	16	NA	L951
82.83461813	38.0394	2	31	17	NA	L474
77.3720188	40.1238	2	31	18	10311	L1296
78.70016427	37.5774	2	31	19	NA	L683
78.7082936	43.5494	2	31	20	NA	L663
79.88648413	44.5306	2	32	1	NA	L847
79.2819744	41.2904	2	32	2	2109	L81
78.31633467	39.3178	2	32	3	NA	L475
79.6455432	40.2232	2	32	4	9243	L1135
78.53657707	43.1104	2	32	5	8727	L1051
82.09303533	35.384	2	32	6	10953	L1387
78.36398507	41.7314	2	32	7	1647	L10
80.39681867	44.781	2	32	8	8367	L999
77.8290124	44.8742	2	32	9	NA	L314
80.02455773	39.1652	2	32	10	5997	L643
75.81425093	44.6798	2	32	11	7407	L851
80.0526352	41.5416	2	32	12	2853	L186
80.60593013	33.82	2	32	13	6387	L701
80.1811412	41.6256	2	32	14	2679	L163
80.34422813	50.396	2	32	15	NA	L834
79.93194587	38.7522	2	32	16	8001	L942
80.4679816	37.8712	2	32	17	5085	L510
74.35322213	37.5152	2	32	18	NA	L1343
79.6960076	35.9998	2	32	19	NA	L887
77.14477267	35.584	2	32	20	9339	L1151
74.9135208	33.7574	2	33	1	9837	L1227
79.27941053	38.3242	2	33	2	9843	L1228
81.87072933	45.8048	2	33	3	NA	L719
78.93972947	41.5258	2	33	4	9375	L1156
76.4961144	46.2762	2	33	5	9441	L1167
80.07133267	44.9202	2	33	6	8445	L1011
79.69682053	42.9146	2	33	7	3093	L222
77.35769867	43.6468	2	33	8	2517	L138
79.84471187	39.5436	2	33	9	10803	L1365
77.10550173	39.9102	2	33	10	NA	L76
77.949264	34.5562	2	33	11	NA	L958
80.74381613	40.7624	2	33	12	6777	L761
70.40467987	27	2	33	13	2091	L79
NA	NA	2	33	14	NA	L1250
75.2091784	31.5326	2	33	15	8613	L1032
78.83917587	33.1918	2	33	16	10821	L1368
80.00279613	43.7416	2	33	17	8691	L1045
77.41354093	42.7848	2	33	18	4875	L480
81.42805587	39.3294	2	33	19	2811	L180
78.52213187	45.5444	2	33	20	2463	L131
79.90843333	44.6068	2	34	1	6525	L723
79.93995013	38.2884	2	34	2	NA	L56
78.8767584	51.4922	2	34	3	6381	L700
80.5940488	46.9382	2	34	4	8031	L947
79.9018048	40.2514	2	34	5	1737	L24
79.59232733	39.9048	2	34	6	5595	L586
80.4683568	44.2016	2	34	7	3867	L329
80.0451312	41.9624	2	34	8	4299	L389
81.15109573	45.7306	2	34	9	9687	L1204
79.11438507	39.2802	2	34	10	11055	L1403
76.1916396	34.919	2	34	11	8151	L967
78.686532	50.5492	2	34	12	10023	L1256
79.61358867	42.4896	2	34	13	6087	L658
79.58651173	37.98	2	34	14	4437	L411
77.35563507	32.7116	2	34	15	3147	L231
80.01011253	41.8682	2	34	16	8505	L1019
80.12173453	36.836	2	34	17	NA	L924
78.48567493	42.209	2	34	18	NA	L1203
80.34635427	38.669	2	34	19	4635	L443
NA	NA	2	34	20	4653	L446
76.30745133	26.6538	2	35	1	4491	L420
79.814008	38.614	2	35	2	6399	L703
81.02021347	37.2306	2	35	3	NA	L1233
82.58010747	41.561	2	35	4	7971	L937
80.50781533	41.0956	2	35	5	5241	L535
76.3310264	37.0304	2	35	6	NA	L105
76.95692253	38.709	2	35	7	NA	L1294
79.0262756	47.68	2	35	8	5847	L620
79.4009128	45.2066	2	35	9	1989	L62
80.12948867	35.3314	2	35	10	NA	L950
81.4618864	40.6628	2	35	11	8745	L1054
78.2573032	38.0126	2	35	12	7779	L908
77.23063093	43.8308	2	35	13	NA	L1120
79.2542096	50.4248	2	35	14	5451	L567
76.99506787	46.0944	2	35	15	9267	L1139
80.13886867	47.0994	2	35	16	4719	L455
81.4125476	37.4684	2	35	17	2475	L133
80.97368867	49.1198	2	35	18	1743	L25
77.99341253	42.8742	2	35	19	6783	L762
79.33575307	40.2128	2	35	20	9207	L1129
79.46663533	42.6692	2	36	1	NA	L960
79.93319653	42.1812	2	36	2	NA	L292
78.61230493	35.8276	2	36	3	8925	L1083
78.04181333	38.8346	2	36	4	1857	L43
76.2953824	38.5474	2	36	5	NA	L1031
80.56809747	39.4282	2	36	6	8379	L1001
80.6218136	39.332	2	36	7	NA	L875
78.4422768	39.7254	2	36	8	1683	L16
79.75522667	41.073	2	36	9	NA	C7
79.5048432	40.7046	2	36	10	4311	L391
78.3269028	47.9512	2	36	11	9147	L1119
80.4344012	41.1922	2	36	12	4017	L351
79.7273368	38.2592	2	36	13	NA	L517
79.4665728	41.8998	2	36	14	NA	L33
80.4118892	41.758	2	36	15	NA	L907
78.49036493	44.9114	2	36	16	NA	L472
77.7380264	43.8134	2	36	17	NA	C4
78.68584413	44.7376	2	36	18	1959	L57
80.6559568	45.78	2	36	19	8427	L1008
80.91096773	50.5198	2	36	20	2925	L198
80.63582107	45.4866	2	37	1	7641	L886
78.60298747	39.4462	2	37	2	NA	L1086
82.634574	44.0498	2	37	3	6933	L784
80.17076067	47.7538	2	37	4	NA	L839
80.5415208	37.7738	2	37	5	7935	L932
78.65601573	39.1624	2	37	6	9591	L1188
79.83233027	47.4116	2	37	7	8463	L1014
79.90693253	42.576	2	37	8	8139	L965
80.08690347	46.8608	2	37	9	NA	L709
77.20124027	36.6784	2	37	10	NA	L1220
82.05088787	48.5712	2	37	11	10833	L1370
81.22469747	39.3924	2	37	12	8865	L1073
81.3521404	45.2364	2	37	13	NA	L941
80.1772016	38.8852	2	37	14	4107	L362
80.6852224	42.3188	2	37	15	3183	L235
77.57043707	40.2036	2	37	16	NA	L23
82.5150728	40.0974	2	37	17	11001	L1395
80.5011868	40.3832	2	37	18	NA	L1085
77.48201493	41.5518	2	37	19	6459	L712
77.13289133	41.9362	2	37	20	NA	L1157
80.2102192	41.7056	2	38	1	NA	L594
81.0039548	50.6788	2	38	2	4293	L388
78.6398196	42.1642	2	38	3	8403	L1005
79.60808573	39.9102	2	38	4	8721	L1050
78.4565344	38.9332	2	38	5	8781	L1060
80.47498533	41.198	2	38	6	5013	L499
80.78571347	34.7568	2	38	7	5991	L642
80.68866173	45.2352	2	38	8	NA	L1023
85.9036916	44.354	2	38	9	5055	L506
79.74991133	36.755	2	38	10	5811	L616
79.448188	41.431	2	38	11	NA	L1277
79.7222716	40.7106	2	38	12	1653	L11
81.5973336	36.2508	2	38	13	NA	L779
77.6597972	48.7974	2	38	14	8169	L969
81.44825413	43.4988	2	38	15	9633	L1195
81.0131472	44.7952	2	38	16	10281	L1292
82.30502333	41.5932	2	38	17	1701	L18
78.43295933	36.7592	2	38	18	6843	L771
81.29554773	40.2862	2	38	19	3	P3
76.53169587	40.6758	2	38	20	7017	L795
80.5375812	38.6552	2	39	1	7899	L926
76.86337267	37.1508	2	39	2	NA	L1226
80.04056627	38.6712	2	39	3	9603	L1190
79.81088133	43.0992	2	39	4	NA	C8
79.60714773	35.6422	2	39	5	NA	L840
79.49196133	40.655	2	39	6	9903	L1237
79.58707453	41.9776	2	39	7	9675	L1202
80.82917413	44.9446	2	39	8	3891	L333
78.03974973	45.8204	2	39	9	5691	L600
81.863538	45.721	2	39	10	NA	L836
78.80346933	46.8272	2	39	11	9915	L1239
79.82557667	47.7452	2	39	12	5415	L562
78.10334613	39.2052	2	39	13	5481	L572
80.81629227	36.9146	2	39	14	NA	C2
79.1585336	44.2378	2	39	15	3717	L306
80.86012813	48.5034	2	39	16	10191	L1280
81.16879267	39.5608	2	39	17	3669	L300
80.2437996	42.7532	2	39	18	NA	L140
80.39563053	41.5904	2	39	19	NA	L118
80.29757827	48.55	2	39	20	10047	L1260
79.7779888	38.6186	2	40	1	4395	L404
78.93672787	43.1292	2	40	2	4539	L428
80.2916376	40.2972	2	40	3	8799	L1063
80.045694	38.2544	2	40	4	4209	L378
82.9013412	42.8318	2	40	5	5871	L624
79.76341853	44.98	2	40	6	NA	L744
82.31252733	44.8028	2	40	7	4329	L394
83.1365916	41.4058	2	40	8	7821	L915
78.44409027	41.7702	2	40	9	NA	L324
80.9000244	45.3324	2	40	10	4461	L415
82.70386093	48.8612	2	40	11	8481	L1015
81.7110192	40.9344	2	40	12	7173	L819
80.07427173	38.9602	2	40	13	2	P2
78.85962427	46.6392	2	40	14	NA	L993
81.0103332	41.994	2	40	15	7563	L874
78.25405147	36.0356	2	40	16	NA	L507
81.0754304	37.7498	2	40	17	9471	L1172
81.48827547	41.9466	2	40	18	NA	L858
79.8716012	44.2346	2	40	19	8085	L956
79.24701827	45.0808	2	40	20	6693	L748
75.8338864	27.7808	2	41	1	7041	L799
80.46992013	40.9586	2	41	2	NA	L361
81.03028133	48.6008	2	41	3	NA	L962
78.66595853	39.6202	2	41	4	1779	L30
79.90017893	38.3608	2	41	5	NA	L1383
78.18138773	44.7462	2	41	6	NA	L971
73.69380813	30.5192	2	41	7	6051	L652
78.48329867	39.4332	2	41	8	6891	L777
80.8572516	46.752	2	41	9	1659	L12
81.95296067	44.6952	2	41	10	7953	L935
80.73312293	45.0588	2	41	11	NA	L835
80.4212692	41.7534	2	41	12	5379	L557
79.51785013	38.4048	2	41	13	7917	L929
81.64448373	40.5926	2	41	14	6195	L672
80.3865632	36.4782	2	41	15	9945	L1244
77.58094267	40.465	2	41	16	6747	L756
80.65789533	40.5154	2	41	17	NA	L781
78.94535747	38.4192	2	41	18	10635	L1338
79.19674147	47.7598	2	41	19	9699	L1206
79.34225653	38.4068	2	41	20	4455	L414
79.06710987	39.434	2	42	1	6855	L773
81.3506396	41.4566	2	42	2	NA	C3
77.009388	37.7858	2	42	3	9273	L1140
79.52516653	33.3304	2	42	4	5343	L551
79.25027	39.3684	2	42	5	8901	L1079
83.70045467	41.7564	2	42	6	9735	L1212
79.3489476	39.7938	2	42	7	1707	L19
79.6290344	48.9738	2	42	8	NA	L1038
79.87172627	42.7236	2	42	9	7845	L918
81.13671307	42.7222	2	42	10	7221	L826
80.65320533	50.2432	2	42	11	7983	L939
80.55546573	40.279	2	42	12	5265	L539
83.56012987	44.2592	2	42	13	7539	L870
79.00839107	45.4308	2	42	14	6315	L691
79.7611048	38.4086	2	42	15	7731	L901
81.24871027	39.1928	2	42	16	NA	L74
78.9966348	28.5942	2	42	17	6867	L774
78.5516476	43.1572	2	42	18	NA	L1112
79.18898733	38.766	2	42	19	4545	L429
81.97972493	38.5372	2	42	20	NA	L1301
80.07408413	42.4844	2	43	1	8667	L1041
80.8611912	40.4534	2	43	2	7467	L860
78.55702547	39.3038	2	43	3	NA	L1173
79.6053968	35.9298	2	43	4	4191	L375
82.6049332	40.9432	2	43	5	7611	L882
80.12229733	35.836	2	43	6	9525	L1180
78.77664253	42.5942	2	43	7	10851	L1373
78.37324	39.2764	2	43	8	3027	L212
81.8459036	42.1254	2	43	9	NA	L1291
77.88035227	36.6012	2	43	10	7593	L879
79.31961947	47.769	2	43	11	6591	L734
79.01639533	37.5688	2	43	12	2691	L165
80.74481667	49.2216	2	43	13	7107	L810
79.83451893	43.1436	2	43	14	1869	L44
80.06551707	43.8168	2	43	15	7545	L871
81.43774853	43.5576	2	43	16	NA	L1268
77.84958587	46.6902	2	43	17	10293	L1293
79.3943468	35.2336	2	43	18	NA	L397
78.3542924	47.048	2	43	19	NA	L656
81.77361507	47.1466	2	43	20	6339	L695
79.6522968	43.5884	2	44	1	6789	L763
78.61424347	39.368	2	44	2	2163	L89
80.60768107	37.3584	2	44	3	5883	L626
78.97612387	39.2704	2	44	4	7521	L867
79.8997412	39.4434	2	44	5	10395	L1305
78.458598	45.3344	2	44	6	1695	L17
77.371456	43.4154	2	44	7	NA	C4
80.25024053	42.321	2	44	8	3537	L285
77.67355453	42.6622	2	44	9	6729	L754
79.76341853	44.8008	2	44	10	8751	L1055
81.54299213	42.9868	2	44	11	NA	L1243
86.46342747	35.9924	2	44	12	4983	L495
78.394814	41.8674	2	44	13	4179	L373
78.13223653	40.485	2	44	14	6033	L649
78.55533707	46.3548	2	44	15	3915	L337
75.27571387	42.1936	2	44	16	5529	L579
82.30921307	43.9472	2	44	17	NA	L677
77.75966293	45.8374	2	44	18	2949	L201
79.42461293	40.2246	2	44	19	1	P1
78.8146628	38.2832	2	44	20	NA	L1342
77.89923733	38.2516	2	45	1	1713	L20
80.4936828	40.057	2	45	2	5859	L622
80.43164973	33.96	2	45	3	5037	L503
78.53445093	40.3696	2	45	4	NA	L272
81.68106573	39.195	2	45	5	3099	L223
82.12461467	35.55	2	45	6	6723	L753
81.77023827	41.8692	2	45	7	4125	L365
80.33978827	47.4082	2	45	8	4029	L353
80.0366892	41.3002	2	45	9	9669	L1201
79.8490892	45.054	2	45	10	9879	L1234
81.42280307	44.2536	2	45	11	NA	L453
80.81329067	44.6142	2	45	12	5049	L505
78.70741813	43.024	2	45	13	10137	L1273
79.26559067	47.9574	2	45	14	NA	L818
78.52719707	44.7698	2	45	15	NA	L574
78.871318	44.4276	2	45	16	10869	L1375
77.99141147	40.357	2	45	17	9321	L1148
75.92255867	43.4384	2	45	18	NA	L721
77.62046373	42.782	2	45	19	5001	L498
77.49570973	39.8322	2	45	20	NA	L676
82.76883307	37.1292	2	46	1	NA	L1275
78.14955827	42.6858	2	46	2	3927	L339
79.56925253	41.3974	2	46	3	NA	L1064
79.61546467	42.3288	2	46	4	9429	L1165
79.54636533	45.1168	2	46	5	NA	L481
80.0820884	41.4754	2	46	6	5253	L537
79.93025747	40.9672	2	46	7	2241	L99
81.82933227	44.9456	2	46	8	5025	L501
79.60245773	48.5876	2	46	9	7305	L837
82.8656972	47.9178	2	46	10	10887	L1378
81.82551773	41.6534	2	46	11	3897	L334
79.8265772	40.6374	2	46	12	4959	L491
81.69144627	36.241	2	46	13	6771	L760
78.85018173	39.6624	2	46	14	NA	L608
77.46794493	37.9358	2	46	15	4407	L406
75.2061768	36.1724	2	46	16	5661	L596
77.68506067	47.6256	2	46	17	9567	L1186
80.02906013	39.785	2	46	18	10941	L1385
76.3983748	42.189	2	46	19	8973	L1091
81.8714172	38.7178	2	46	20	9405	L1161
75.08298613	38.9858	2	47	1	6207	L673
73.2305612	39.982	2	47	2	NA	C9
81.19355587	36.7766	2	47	3	5073	L509
81.0069564	41.0098	2	47	4	NA	L1125
76.71967107	43.4902	2	47	5	NA	L1269
79.10556787	41.5388	2	47	6	5031	L502
79.76060453	39.6486	2	47	7	NA	L330
76.8957024	39.3034	2	47	8	NA	L221
80.21272053	43.9896	2	47	9	6171	L669
76.69728413	39.5354	2	47	10	NA	L1279
77.39459333	38.601	2	47	11	NA	L1115
81.27534947	41.908	2	47	12	9345	L1152
80.82260813	44.3928	2	47	13	8115	L961
79.02427453	46.4162	2	47	14	NA	L1303
80.51250533	42.1494	2	47	15	8889	L1077
77.9843452	37.9784	2	47	16	NA	L880
78.61893347	46.1206	2	47	17	NA	L421
78.46397587	43.2582	2	47	18	4551	L430
77.41110213	44.9216	2	47	19	NA	L970
79.11300933	41.9232	2	47	20	6543	L726
79.4457492	45.2382	2	48	1	6303	L689
79.67655973	41.3778	2	48	2	7449	L857
77.98459533	37.0384	2	48	3	9423	L1164
76.77795213	46.7412	2	48	4	3393	L266
79.93788653	45.4522	2	48	5	NA	L674
80.68941213	41.7972	2	48	6	NA	L524
79.6975084	45.2702	2	48	7	6873	L775
79.32612293	37.8406	2	48	8	10467	L1316
81.7380336	41.2528	2	48	9	4989	L496
78.07126653	41.8884	2	48	10	NA	L940
77.73608787	42.8664	2	48	11	10677	L1345
80.13899373	42.3588	2	48	12	9861	L1231
80.20771787	44.0422	2	48	13	7419	L853
81.1945564	43.5582	2	48	14	4065	L358
81.4812092	47.5588	2	48	15	4641	L444
78.405132	39.6756	2	48	16	2709	L168
79.85215333	37.2248	2	48	17	NA	L1384
80.45528733	43.1864	2	48	18	NA	L873
81.40310507	44.4194	2	48	19	7527	L868
78.06057333	46.8716	2	48	20	3195	L236
80.313962	40.5028	2	49	1	4	P4
83.14565893	42.4562	2	49	2	10857	L1374
75.50677453	38.8262	2	49	3	NA	L692
80.43508907	38.8026	2	49	4	4563	L432
80.95692973	46.8024	2	49	5	NA	L607
76.82410173	41.594	2	49	6	9483	L1174
80.407762	35.5946	2	49	7	NA	L407
77.81206587	37.4142	2	49	8	NA	L906
78.41607533	35.5074	2	49	9	9447	L1168
81.0609852	44.697	2	49	10	1635	L8
81.63191453	45.1356	2	49	11	4215	L379
79.1416496	42.845	2	49	12	7083	L806
78.2901332	37.3932	2	49	13	6285	L686
79.73928067	40.2984	2	49	14	7179	L820
79.56124827	40.2656	2	49	15	5667	L597
76.52075253	44.0166	2	49	16	NA	L1390
81.38709653	39.2866	2	49	17	9135	L1117
79.2504576	37.9338	2	49	18	NA	L570
79.17422947	36.426	2	49	19	NA	L639
80.9247876	41.2364	2	49	20	1725	L22
78.2085272	41.0002	2	50	1	2265	L101
78.91402827	36.7998	2	50	2	8601	L1030
81.2052496	39.6232	2	50	3	7125	L813
80.29270067	43.9992	2	50	4	NA	L476
79.29091667	44.8088	2	50	5	NA	L267
77.9532036	45.8464	2	50	6	3969	L345
78.7011648	42.2276	2	50	7	2523	L139
79.81650933	45.895	2	50	8	6063	L654
81.5532476	42.4058	2	50	9	NA	L553
81.95690027	41.8036	2	50	10	NA	L627
77.22444013	41.4142	2	50	11	5139	L518
81.08118347	36.709	2	50	12	2829	L183
82.102728	33.068	2	50	13	NA	L766
77.92400053	41.2764	2	50	14	9459	L1170
78.5274472	36.701	2	50	15	5949	L637
79.82407587	42.1486	2	50	16	NA	L1284
74.62886907	38.4676	2	50	17	2859	L187
76.6833392	36.5028	2	50	18	NA	L881
81.1176404	40.9988	2	50	19	NA	L891
81.20368627	46.459	2	50	20	7893	L925
78.85168253	40.3628	2	51	1	3849	L326
74.02948707	33.814	2	51	2	4359	L399
79.94226387	33.846	2	51	3	4611	L439
78.28944533	43.0394	2	51	4	9297	L1144
80.9906352	39.8124	2	51	5	3999	L349
74.81928307	37.4712	2	51	6	7629	L884
78.84611707	40.7656	2	51	7	2043	L71
78.96049053	37.3418	2	51	8	2	P2
80.3319716	43.0466	2	51	9	10059	L1262
81.55199693	40.0806	2	51	10	10449	L1313
79.73696693	37.826	2	51	11	3267	L247
76.120164	43.1596	2	51	12	10641	L1339
79.12707933	41.29	2	51	13	4425	L409
78.77201507	43.9902	2	51	14	9315	L1147
78.7163604	41.9186	2	51	15	NA	L424
76.88713533	41.6	2	51	16	5643	L593
80.72430573	35.7882	2	51	17	7635	L885
82.15875787	37.987	2	51	18	6105	L660
81.08393493	44.4006	2	51	19	5805	L615
79.1945528	39.5162	2	51	20	NA	L516
78.04806667	31.579	2	52	1	6117	L662
79.08193027	46.1146	2	52	2	4587	L435
81.35470427	41.9658	2	52	3	NA	L1253
80.4957464	47.7526	2	52	4	3885	L332
82.2805728	43.426	2	52	5	5895	L628
80.123548	40.1084	2	52	6	NA	L531
81.367336	40.638	2	52	7	5625	L591
79.68462653	47.2974	2	52	8	7275	L833
77.32480613	35.0454	2	52	9	5319	L547
78.77539187	40.934	2	52	10	9219	L1131
77.86121707	43.4064	2	52	11	9249	L1136
76.6413168	43.7742	2	52	12	10239	L1287
82.16526133	41.9214	2	52	13	NA	L1295
78.62862613	34.4918	2	52	14	6567	L730
79.79681133	41.5924	2	52	15	9231	L1133
77.8691588	45.4474	2	52	16	8775	L1059
78.68696973	39.1452	2	52	17	8193	L973
80.23298133	41.8372	2	52	18	NA	L372
78.77045173	37.243	2	52	19	5121	L515
76.46222133	44.428	2	52	20	NA	L392
79.75410107	35.481	2	53	1	2343	L113
67.45466707	37.6074	2	53	2	NA	L46
80.74050187	43.9236	2	53	3	2745	L173
79.48652093	46.5892	2	53	4	4965	L492
81.52817173	47.7492	2	53	5	6237	L678
79.28541373	41.509	2	53	6	NA	L1090
84.23505213	41.5646	2	53	7	9189	L1126
79.50628147	43.5862	2	53	8	2451	L129
79.94751667	47.57	2	53	9	NA	L178
78.5302612	45.7462	2	53	10	NA	L634
75.45843627	41.4198	2	53	11	NA	C10
77.39034107	39.6524	2	53	12	2211	L95
80.41007573	38.0126	2	53	13	8535	L1024
79.37471133	45.2266	2	53	14	NA	L305
78.9180304	42.9138	2	53	15	5205	L529
80.79934573	48.804	2	53	16	5985	L641
81.5772604	38.7458	2	53	17	NA	L1289
80.20221493	41.2276	2	53	18	5835	L619
78.2702476	39.9898	2	53	19	6219	L675
79.72496053	43.2174	2	53	20	NA	L1193
79.78686853	44.1298	2	54	1	3387	L265
77.610646	28.743	2	54	2	3831	L323
78.18351387	50.383	2	54	3	9933	L1242
78.1263584	43.819	2	54	4	4047	L355
80.6568948	50.3732	2	54	5	NA	L931
78.66770947	41.5548	2	54	6	3765	L312
81.75235373	42.657	2	54	7	5583	L585
77.13139053	42.3706	2	54	8	9417	L1163
79.43761987	41.8854	2	54	9	10527	L1325
77.22900507	37.4734	2	54	10	NA	L354
79.8453372	39.7432	2	54	11	NA	L823
81.42968173	41.9364	2	54	12	5619	L590
80.24186107	40.4448	2	54	13	7725	L900
80.94642413	43.0678	2	54	14	NA	L181
78.5034344	41.9024	2	54	15	NA	L262
81.16672907	40.0552	2	54	16	2991	L207
81.4738928	43.0928	2	54	17	NA	L1326
76.60167067	40.319	2	54	18	5955	L638
79.77661307	40.6488	2	54	19	NA	C7
80.3723056	38.5944	2	54	20	10995	L1394
80.51538187	49.7854	3	55	1	NA	L732
81.00070307	42.3188	3	55	2	8559	L1026
78.17876133	44.157	3	55	3	NA	L392
78.94685827	46.4648	3	55	4	2433	L126
81.62084613	41.6854	3	55	5	NA	L966
80.63638387	44.3346	3	55	6	4083	L359
77.91274453	35.2422	3	55	7	NA	C1
79.05785493	41.2432	3	55	8	1977	L60
81.32675187	43.8542	3	55	9	NA	L181
80.00485973	39.6084	3	55	10	9615	L1192
81.08543573	49.839	3	55	11	6339	L695
81.94952133	42.9266	3	55	12	2811	L180
77.8959856	40.379	3	55	13	1629	L7
77.48076427	35.891	3	55	14	5349	L552
80.4510976	46.0256	3	55	15	6525	L723
80.51744547	38.6386	3	55	16	NA	L846
79.75879107	40.8998	3	55	17	4017	L351
80.46785653	40.2104	3	55	18	7935	L932
80.43602707	42.1266	3	55	19	4887	L482
82.90947053	42.2784	3	55	20	9189	L1126
79.19499053	41.374	3	56	1	7785	L909
79.27815987	45.6778	3	56	2	10851	L1373
79.24101507	50.8616	3	56	3	11019	L1398
81.5297976	41.4026	3	56	4	9957	L1246
79.28360027	41.4108	3	56	5	NA	L1034
79.35238693	42.625	3	56	6	5211	L530
77.57862893	39.2872	3	56	7	1611	L4
78.41613787	46.3272	3	56	8	9297	L1144
80.1409948	52.7534	3	56	9	NA	L592
82.02462387	43.2004	3	56	10	7761	L905
81.82464227	46.3942	3	56	11	7701	L896
79.4568176	50.2574	3	56	12	6507	L720
79.5950788	41.2514	3	56	13	5265	L539
81.67224853	45.6116	3	56	14	NA	L1307
81.0405368	46.299	3	56	15	10191	L1280
81.70339013	45.0386	3	56	16	10701	L1349
79.19180133	43.0582	3	56	17	10737	L1355
78.2295384	42.067	3	56	18	6033	L649
79.8260144	36.006	3	56	19	NA	L407
78.8292956	37.1444	3	56	20	10203	L1281
78.88795187	37.0286	3	57	1	5235	L534
74.74736973	37.5682	3	57	2	7629	L884
77.0780496	42.3298	3	57	3	10689	L1347
79.8286408	37.894	3	57	4	5727	L606
80.05482387	42.202	3	57	5	9549	L1184
78.9367904	44.6516	3	57	6	NA	L645
80.9493632	42.1938	3	57	7	NA	C5
82.09272267	41.7766	3	57	8	9435	L1166
81.76798707	45.3232	3	57	9	NA	L677
79.8640972	44.7108	3	57	10	7161	L817
81.51954213	48.474	3	57	11	6837	L770
78.39862853	41.6726	3	57	12	4731	L457
80.1970872	54.6586	3	57	13	NA	L680
79.7871812	44.1514	3	57	14	NA	L1153
80.94336	43.9062	3	57	15	1767	L28
79.88617147	41.9362	3	57	16	9909	L1238
81.18505133	35.7734	3	57	17	5337	L550
79.32036987	46.3942	3	57	18	5049	L505
78.9765616	42.865	3	57	19	2661	L161
79.6340996	51.4614	3	57	20	9147	L1119
79.79756173	42.595	3	58	1	NA	C8
80.55584093	42.9054	3	58	2	9897	L1236
80.90146267	40.4886	3	58	3	3897	L334
79.746472	38.1528	3	58	4	NA	L986
79.51559893	47.4512	3	58	5	NA	L125
80.50931613	42.3648	3	58	6	NA	L461
79.69963453	40.9274	3	58	7	3843	L325
79.45656747	36.4082	3	58	8	5187	L526
81.3168716	38.7194	3	58	9	4203	L377
81.24720947	45.5212	3	58	10	NA	L1191
80.0404412	38.0798	3	58	11	10881	L1377
79.4770784	44.6478	3	58	12	9849	L1229
81.83133333	46.9194	3	58	13	5163	L522
78.81491293	41.1164	3	58	14	2979	L205
80.56509587	45.5608	3	58	15	8277	L985
79.3420064	46.7016	3	58	16	3921	L338
79.4755776	40.8982	3	58	17	3999	L349
78.4227664	42.1074	3	58	18	2037	L70
81.39760213	45.333	3	58	19	5913	L631
79.61621507	42.4928	3	58	20	NA	L1003
79.6718072	39.7774	3	59	1	NA	L462
78.69566187	42.9686	3	59	2	NA	L1039
81.24008067	43.8958	3	59	3	3141	L230
79.43274227	42.9642	3	59	4	2085	L78
79.01683307	47.8092	3	59	5	10845	L1372
80.4963092	42.5146	3	59	6	2907	L195
80.43615213	44.107	3	59	7	NA	L372
80.264248	45.1858	3	59	8	4095	L360
81.20793853	43.1924	3	59	9	NA	L1122
79.98935147	38.3198	3	59	10	10401	L1306
81.23501547	43.4192	3	59	11	8373	L1000
79.0536652	40.7802	3	59	12	7581	L877
75.26158133	38.7248	3	59	13	NA	L797
82.08478093	41.8898	3	59	14	NA	C10
75.889416	43.049	3	59	15	10761	L1359
79.7395308	49.5296	3	59	16	NA	L188
78.13473787	44.7672	3	59	17	3477	L277
78.14355507	43.7828	3	59	18	4425	L409
79.5958292	37.4874	3	59	19	10131	L1272
74.95322947	35.8212	3	59	20	5661	L596
70.3550284	25.8824	3	60	1	6051	L652
80.17763933	45.6436	3	60	2	NA	L745
80.29376373	45.8316	3	60	3	4269	L386
79.2937932	41.5382	3	60	4	NA	L1322
83.1046996	48.651	3	60	5	7527	L868
79.01945947	40.8974	3	60	6	10035	L1258
80.05669987	41.5094	3	60	7	7755	L904
81.28991973	44.3034	3	60	8	6765	L759
81.98160093	46.9094	3	60	9	5871	L624
80.33753707	48.8056	3	60	10	7095	L808
79.7911208	41.8816	3	60	11	8619	L1033
82.44103333	39.6504	3	60	12	NA	L512
79.11588587	45.2368	3	60	13	1989	L62
80.26637413	44.087	3	60	14	NA	L385
81.07417973	44.1762	3	60	15	7467	L860
77.19392387	43.1022	3	60	16	NA	L721
78.6552028	38.0548	3	60	17	NA	L1061
79.9918528	47.146	3	60	18	7905	L927
81.00858227	43.5628	3	60	19	8343	L995
79.29273013	46.9436	3	60	20	NA	L1066
78.74012307	39.2504	3	61	1	5559	L582
79.36070387	42.727	3	61	2	NA	L574
80.52100987	41.8844	3	61	3	7401	L850
79.777426	43.2892	3	61	4	NA	L1312
80.31271133	40.9574	3	61	5	5253	L537
81.0956912	40.0298	3	61	6	4107	L362
79.30098453	45.1876	3	61	7	8811	L1065
79.3701464	37.822	3	61	8	10395	L1305
79.96665187	40.7602	3	61	9	2361	L116
80.99276133	53.9562	3	61	10	9783	L1219
78.99075667	40.0736	3	61	11	1827	L38
80.7418776	49.6118	3	61	12	7893	L925
81.01339733	43.7078	3	61	13	1809	L35
78.97706187	35.7072	3	61	14	10143	L1274
76.5287568	44.723	3	61	15	7407	L851
81.42142733	43.3326	3	61	16	1719	L21
78.8514324	44.7588	3	61	17	2901	L194
82.6178776	40.4694	3	61	18	NA	L693
80.10541333	36.582	3	61	19	1839	L40
79.97371813	43.5892	3	61	20	7425	L854
72.63261747	40.3816	3	62	1	NA	C9
78.4291448	41.6144	3	62	2	1845	L41
80.3006424	44.2298	3	62	3	NA	L1074
78.6163696	39.0856	3	62	4	9321	L1148
81.43118253	41.2066	3	62	5	NA	L468
81.81101	38.3794	3	62	6	10821	L1368
78.28350467	38.8396	3	62	7	9141	L1118
79.34344467	41.982	3	62	8	NA	L475
81.6898204	51.413	3	62	9	NA	L902
80.964934	47.7724	3	62	10	7107	L810
77.9882848	45.4544	3	62	11	5529	L579
79.68331333	48.0148	3	62	12	8487	L1016
80.00360907	41.2258	3	62	13	NA	L1310
81.28504213	43.7062	3	62	14	5403	L561
81.88730067	46.8368	3	62	15	8355	L997
79.05973093	45.6198	3	62	16	NA	L155
77.50996733	38.5448	3	62	17	8091	L957
80.14487187	43.2712	3	62	18	8205	L975
78.13886507	43.2442	3	62	19	3393	L266
78.69172227	40.074	3	62	20	8019	L945
81.334506	40.7746	3	63	1	5721	L605
79.76585733	43.1264	3	63	2	NA	L269
77.24751493	41.1578	3	63	3	NA	L1343
80.0098624	43.994	3	63	4	6537	L725
81.44756627	44.8046	3	63	5	NA	L907
78.943544	45.4926	3	63	6	NA	L424
80.818606	45.3998	3	63	7	NA	L1064
80.3801848	40.8568	3	63	8	NA	L1177
79.6429168	46.0486	3	63	9	NA	L140
81.13783867	43.311	3	63	10	8691	L1045
80.33809987	41.6646	3	63	11	NA	L751
76.41363293	37.4162	3	63	12	4359	L399
79.2831	42.2866	3	63	13	NA	L1220
81.7188984	38.5426	3	63	14	4989	L496
80.648828	43.4074	3	63	15	NA	L954
79.76792093	49.227	3	63	16	2235	L98
75.463564	44.708	3	63	17	9537	L1182
75.61470707	46.2584	3	63	18	NA	C4
73.81768667	41.6752	3	63	19	NA	L653
79.8254516	37.0296	3	63	20	6141	L665
79.30629987	38.8658	3	64	1	NA	L67
77.9659604	45.6938	3	64	2	5445	L566
80.66808827	38.1202	3	64	3	1821	L37
79.75535173	42.8488	3	64	4	9333	L1150
79.53473413	37.7044	3	64	5	NA	L1354
78.7460012	41.831	3	64	6	2655	L160
80.22103747	44.6268	3	64	7	NA	L292
80.0695192	45.3542	3	64	8	2967	L204
78.49843173	48.1726	3	64	9	8979	L1092
81.00120333	46.7592	3	64	10	NA	L453
81.16185147	46.544	3	64	11	NA	L39
78.17894893	44.0186	3	64	12	1857	L43
82.0175576	42.259	3	64	13	1887	L47
76.79302267	37.991	3	64	14	10635	L1338
78.18126267	39.1546	3	64	15	6603	L736
78.16225253	39.4356	3	64	16	NA	L324
77.649104	47.1176	3	64	17	8511	L1020
80.72843293	36.4042	3	64	18	10953	L1387
80.63938547	40.398	3	64	19	9843	L1228
82.14206147	43.0756	3	64	20	4251	L384
78.55752573	41.6378	3	65	1	NA	L1009
80.12048387	44.7792	3	65	2	9879	L1234
78.68584413	41.4192	3	65	3	4977	L494
79.99078973	43.4514	3	65	4	1875	L45
82.13824693	43.951	3	65	5	10941	L1385
79.92950707	41.5724	3	65	6	8085	L956
78.11597787	38.4522	3	65	7	8793	L1062
82.6379508	45.7544	3	65	8	5511	L576
81.858848	39.778	3	65	9	NA	L779
79.3583276	40.2102	3	65	10	2547	L142
77.61952573	40.248	3	65	11	3975	L346
79.77373653	37.566	3	65	12	NA	L958
81.65430147	46.458	3	65	13	NA	L668
81.77323987	41.9888	3	65	14	NA	L157
82.2520576	45.0508	3	65	15	NA	L1366
80.18270453	36.941	3	65	16	6681	L746
80.84480747	52.8516	3	65	17	7983	L939
78.74199907	45.6426	3	65	18	NA	L599
77.95114	41.101	3	65	19	1791	L32
78.5525856	44.275	3	65	20	NA	L1109
79.23813853	43.1326	3	66	1	8139	L965
79.36333027	45.8886	3	66	2	4479	L418
77.05409933	28.1704	3	66	3	NA	L219
79.105818	42.2332	3	66	4	8715	L1049
80.90584	43.8372	3	66	5	3081	L220
79.05247707	38.6224	3	66	6	5835	L619
77.92043613	42.8622	3	66	7	NA	L1078
81.20837627	42.907	3	66	8	6879	L776
79.8500272	42.3428	3	66	9	3243	L244
78.1370516	42.6426	3	66	10	NA	L812
78.0828352	41.1366	3	66	11	NA	L1101
73.26389147	28.9716	3	66	12	NA	L702
82.30377267	40.5562	3	66	13	10317	L1297
78.35917	44.8916	3	66	14	NA	L713
79.55724613	41.3424	3	66	15	7851	L919
79.8800432	38.7482	3	66	16	NA	L330
77.6333456	39.4972	3	66	17	6831	L769
78.93872893	40.046	3	66	18	NA	C6
79.1056304	41.892	3	66	19	3591	L290
78.85118227	40.9896	3	66	20	9231	L1133
79.93063267	40.0684	3	67	1	NA	L396
81.04185	41.9576	3	67	2	5619	L590
77.30942293	45.224	3	67	3	3351	L259
81.68106573	46.7162	3	67	4	NA	L941
80.4439688	41.3482	3	67	5	2649	L159
81.08155867	40.8272	3	67	6	1917	L51
81.314808	50.6408	3	67	7	NA	L834
80.93423013	47.74	3	67	8	5157	L521
80.49568387	42.1558	3	67	9	NA	C3
78.39643987	42.7582	3	67	10	10569	L1331
78.97518587	39.638	3	67	11	6495	L718
79.9984188	43.3148	3	67	12	NA	L1084
81.35845627	41.3272	3	67	13	7941	L933
76.33390293	43.8424	3	67	14	5271	L540
82.2456792	37.9014	3	67	15	5301	L544
81.1050712	42.8234	3	67	16	NA	L1392
78.66952293	42.1186	3	67	17	2451	L129
79.23138493	45.7198	3	67	18	10551	L1328
77.0474708	43.4112	3	67	19	9963	L1247
77.23951067	43.4948	3	67	20	NA	L1362
82.02162227	38.5292	3	68	1	2775	L177
80.12311027	40.914	3	68	2	6285	L686
78.89383	38.5664	3	68	3	9021	L1099
78.15105907	37.4766	3	68	4	9339	L1151
81.78274493	38.7168	3	68	5	NA	L1110
78.80522027	38.491	3	68	6	NA	L241
79.5322328	45.5434	3	68	7	NA	L416
80.4991232	40.4652	3	68	8	6543	L726
79.83870867	47.3448	3	68	9	NA	L1134
78.936978	33.654	3	68	10	NA	L477
80.51819587	41.7376	3	68	11	NA	L594
80.90834133	44.432	3	68	12	NA	L408
81.46069827	37.948	3	68	13	5895	L628
79.55974747	44.2134	3	68	14	NA	L1193
78.21334227	38.6366	3	68	15	9225	L1132
78.66058067	44.2706	3	68	16	NA	L294
83.2373328	39.01	3	68	17	4527	L426
79.20474573	42.8616	3	68	18	7947	L934
78.85974933	34.8366	3	68	19	7857	L920
80.61368427	38.395	3	68	20	8517	L1021
80.95399067	40.8554	3	69	1	4953	L490
78.07977107	44.3504	3	69	2	8907	L1080
78.72661587	39.5922	3	69	3	NA	L46
78.03693573	45.6284	3	69	4	4521	L425
79.5365476	45.4364	3	69	5	6423	L707
80.65808293	44.2166	3	69	6	9723	L1210
76.7069768	44.2188	3	69	7	8697	L1046
80.20490387	44.7304	3	69	8	6975	L791
80.1875196	50.2812	3	69	9	4719	L455
79.3840288	37.5952	3	69	10	NA	L1169
79.44956373	38.221	3	69	11	1755	L26
78.25986707	42.3176	3	69	12	10527	L1325
80.57535133	42.7858	3	69	13	4863	L478
79.56950267	39.969	3	69	14	9717	L1209
77.74071533	42.2598	3	69	15	4947	L489
81.38991053	36.4626	3	69	16	NA	L685
80.83180053	44.2258	3	69	17	NA	L738
79.49690147	47.461	3	69	18	5055	L506
81.15672373	47.2734	3	69	19	NA	L818
81.56231493	40.8666	3	69	20	4143	L368
79.28335013	40.173	3	70	1	10389	L1304
82.2053452	40.877	3	70	2	9291	L1143
78.7885864	38.5976	3	70	3	NA	L483
79.92813133	41.6232	3	70	4	NA	L524
83.1427824	41.3886	3	70	5	7539	L870
79.17497987	38.1014	3	70	6	4383	L402
79.43649427	34.8828	3	70	7	8361	L998
75.4787596	35.749	3	70	8	NA	L354
80.09328187	39.9784	3	70	9	6555	L728
76.79033373	32.8246	3	70	10	6117	L662
78.90102133	37.5088	3	70	11	10011	L1254
79.25746133	41.5626	3	70	12	2745	L173
76.7649452	39.8372	3	70	13	6747	L756
78.74950307	37.4328	3	70	14	8043	L949
81.52617067	36.2336	3	70	15	NA	L474
77.91336987	42.6354	3	70	16	2187	L93
79.64841973	42.6784	3	70	17	NA	L1146
80.34935587	46.8732	3	70	18	5973	L640
80.3638636	41.9992	3	70	19	8289	L987
79.76817107	47.1272	3	70	20	7083	L806
80.16100547	39.721	3	71	1	4305	L390
78.96242907	43.7022	3	71	2	8367	L999
78.1908928	38.9784	3	71	3	NA	L23
79.50209173	37.9556	3	71	4	10875	L1376
82.68472573	45.3274	3	71	5	NA	L955
81.03897347	35.2538	3	71	6	NA	L260
78.54145467	43.4338	3	71	7	6759	L758
79.56118573	43.899	3	71	8	3567	L288
77.92512613	36.004	3	71	9	3267	L247
70.39567507	31.8972	3	71	10	4917	L486
79.76885893	37.2928	3	71	11	NA	C5
79.77680067	38.8684	3	71	12	8877	L1075
78.55790093	39.716	3	71	13	5697	L601
79.16541227	44.4222	3	71	14	NA	L749
78.80909733	45.6884	3	71	15	3879	L331
80.25668147	45.7838	3	71	16	NA	L845
79.27140627	40.2046	3	71	17	NA	L272
79.13289493	40.515	3	71	18	4	P4
81.40817027	39.918	3	71	19	6873	L775
79.70376173	42.0788	3	71	20	4797	L467
81.5425544	43.402	3	72	1	10449	L1313
81.85071867	40.1586	3	72	2	NA	L875
79.64923267	35.7162	3	72	3	9489	L1175
80.04638187	34.4544	3	72	4	NA	L397
80.9276016	43.6014	3	72	5	10341	L1300
79.84221053	48.41	3	72	6	10113	L1270
78.34053507	43.5488	3	72	7	5019	L500
76.54945533	42.108	3	72	8	6783	L762
80.29001173	48.5272	3	72	9	NA	L476
79.0780532	42.4218	3	72	10	4299	L389
79.792434	39.5496	3	72	11	9645	L1197
84.26300453	36.2026	3	72	12	6723	L753
81.2639684	44.7828	3	72	13	6921	L782
81.1617264	45.1446	3	72	14	9135	L1117
80.73893853	47.318	3	72	15	7443	L856
76.9356612	41.1248	3	72	16	9411	L1162
78.6507004	40.1208	3	72	17	8901	L1079
77.06916987	41.2454	3	72	18	8229	L978
81.13033467	44.8586	3	72	19	1701	L18
80.83086253	46.308	3	72	20	7215	L825
79.2318852	35.7746	3	73	1	9525	L1180
74.84417133	32.453	3	73	2	NA	L320
78.33546987	38.9196	3	73	3	3963	L344
77.4341144	40.4272	3	73	4	4833	L473
79.50546853	38.1428	3	73	5	8241	L979
79.19092587	37.981	3	73	6	2871	L189
75.8207544	39.5738	3	73	7	5643	L593
80.0490708	38.3638	3	73	8	NA	L442
77.54342267	40.605	3	73	9	9273	L1140
78.88394973	41.3548	3	73	10	8709	L1048
80.68140787	38.6434	3	73	11	8319	L992
78.6889708	40.1822	3	73	12	3783	L315
80.48761707	39.581	3	73	13	3669	L300
79.89273747	47.3286	3	73	14	4011	L350
76.85355493	40.2236	3	73	15	NA	L528
78.96255413	36.4204	3	73	16	10707	L1350
78.59367	40.3662	3	73	17	8997	L1095
79.11494787	40.0746	3	73	18	NA	L417
79.14189973	42.053	3	73	19	4179	L373
77.80806373	47.4282	3	73	20	5439	L565
80.47636107	43.4886	3	74	1	7485	L862
81.2609668	38.5314	3	74	2	2559	L144
81.09281467	38.348	3	74	3	3129	L228
82.04763613	39.4166	3	74	4	NA	L1013
80.10485053	44.5692	3	74	5	6171	L669
80.55246413	43.4272	3	74	6	6969	L790
81.03816053	44.0112	3	74	7	9357	L1154
78.3184608	41.7844	3	74	8	NA	L91
82.85250267	41.1696	3	74	9	NA	L1250
78.12979773	45.014	3	74	10	NA	L1097
77.2134968	40.8238	3	74	11	6849	L772
74.28462307	43.1394	3	74	12	6129	L664
78.5844776	45.707	3	74	13	NA	L347
78.35904493	45.1864	3	74	14	9285	L1142
77.41648	40.2532	3	74	15	NA	L1108
79.17404187	38.5708	3	74	16	4575	L433
80.23035493	37.5352	3	74	17	8061	L952
80.6053048	42.3892	3	74	18	3105	L224
78.84405347	47.8554	3	74	19	3543	L286
79.8173848	36.0348	3	74	20	7383	L848
75.5749984	42.8396	3	75	1	NA	L1390
78.437024	42.1008	3	75	2	6981	L792
80.59561213	45.5408	3	75	3	4185	L374
80.52976453	36.7752	3	75	4	8703	L1047
78.6553904	51.455	3	75	5	9747	L1214
79.0587304	52.6908	3	75	6	NA	L488
80.16807173	43.628	3	75	7	9531	L1181
81.40266733	38.6074	3	75	8	7971	L937
79.605772	50.8652	3	75	9	9765	L1216
76.730802	37.0844	3	75	10	NA	L1115
84.41514813	39.179	3	75	11	9735	L1212
81.1031952	45.6818	3	75	12	10029	L1257
77.1971756	38.5618	3	75	13	NA	L636
80.02443267	47.736	3	75	14	10815	L1367
78.4207028	38.7926	3	75	15	NA	C7
79.54886667	44.86	3	75	16	7263	L832
78.286006	38.9792	3	75	17	NA	L608
78.8790096	42.3066	3	75	18	NA	L1323
81.73753333	44.3536	3	75	19	11025	L1399
77.9967268	43.7128	3	75	20	6363	L698
80.49806013	43.7296	3	76	1	3525	L284
78.1289848	42.358	3	76	2	NA	L327
79.29448107	40.2056	3	76	3	9219	L1131
80.92597573	43.3884	3	76	4	6597	L735
78.88307427	48.1432	3	76	5	1773	L29
79.82051147	39.6244	3	76	6	9969	L1248
79.45131467	41.2988	3	76	7	NA	L1035
79.23945173	43.2674	3	76	8	3501	L280
81.2611544	45.6274	3	76	9	4995	L497
82.61518867	43.4518	3	76	10	10605	L1334
79.86922493	45.5432	3	76	11	9699	L1206
79.2151888	45.371	3	76	12	8799	L1063
82.36167853	46.2054	3	76	13	9639	L1196
77.88366653	40.8106	3	76	14	NA	L876
79.377838	40.8664	3	76	15	5373	L556
80.94604893	52.093	3	76	16	4293	L388
78.88620093	46.4736	3	76	17	NA	L938
77.83389	37.3326	3	76	18	9657	L1199
78.47873373	46.1976	3	76	19	NA	L786
79.82757773	38.591	3	76	20	9099	L1111
82.08421813	35.0046	3	77	1	6771	L760
78.04650333	41.0112	3	77	2	NA	L90
79.20799747	40.3734	3	77	3	5421	L563
80.3661148	42.0434	3	77	4	NA	L273
81.90787413	39.7832	3	77	5	4635	L443
79.8042528	46.4302	3	77	6	7911	L928
80.3404136	39.6462	3	77	7	2889	L192
75.32048773	45.8218	3	77	8	NA	L910
81.45507027	49.3004	3	77	9	9369	L1155
80.04638187	42.7434	3	77	10	8451	L1012
81.80363107	40.433	3	77	11	9975	L1249
78.60386293	47.1532	3	77	12	2337	L112
79.3410684	46.363	3	77	13	NA	L633
80.37880907	44.6066	3	77	14	NA	L847
79.73021333	38.485	3	77	15	2	P2
79.84283587	43.8334	3	77	16	3309	L253
80.75081987	44.4514	3	77	17	5703	L602
79.07780307	41.6156	3	77	18	10455	L1314
80.1325528	36.3578	3	77	19	NA	L1384
80.963058	45.6828	3	77	20	9513	L1179
78.24392107	44.9754	3	78	1	5193	L527
79.5181628	40.6396	3	78	2	1	P1
80.24561307	45.1238	3	78	3	NA	L1278
82.21578827	44.2528	3	78	4	4215	L379
82.56022187	34.214	3	78	5	6387	L701
78.55715053	39.9498	3	78	6	NA	L1302
79.08637013	52.0588	3	78	7	6411	L705
80.15569013	41.3124	3	78	8	2343	L113
79.11019533	50.9296	3	78	9	NA	L1290
80.5736004	40.3822	3	78	10	NA	L466
80.66652493	40.0768	3	78	11	NA	L146
82.6722816	48.618	3	78	12	NA	L648
81.48339787	50.97	3	78	13	1743	L25
77.734462	37.4242	3	78	14	9423	L1164
76.80334067	39.3074	3	78	15	9159	L1121
NA	NA	3	78	16	10833	L1370
80.59504933	44.6502	3	78	17	10281	L1292
79.1812332	45.7252	3	78	18	3891	L333
78.72905467	47.4602	3	78	19	3249	L245
77.36270133	46.1132	3	78	20	NA	C4
77.78086173	40.45	3	79	1	NA	L1348
78.60242467	41.3838	3	79	2	7059	L802
78.6195588	41.5942	3	79	3	2307	L107
80.308334	43.7276	3	79	4	9633	L1195
78.42189093	40.3352	3	79	5	2739	L172
80.44315587	46.0264	3	79	6	3819	L321
80.02368227	41.2626	3	79	7	NA	L1401
77.6496668	43.3346	3	79	8	8301	L989
80.03656413	37.997	3	79	9	8601	L1030
78.84511653	29.7544	3	79	10	6867	L774
79.8218872	41.9976	3	79	11	NA	L1189
79.5020292	44.7862	3	79	12	6273	L684
79.92512973	43.4056	3	79	13	5463	L569
78.5146904	47.6738	3	79	14	6069	L655
NA	NA	3	79	15	6021	L647
NA	NA	3	79	16	11013	L1397
80.11616907	47.4148	3	79	17	7419	L853
78.66527067	40.5746	3	79	18	9543	L1183
77.79211773	38.2278	3	79	19	NA	L743
79.2620888	46.8358	3	79	20	10617	L1336
80.55121347	37.5252	3	80	1	2079	L77
76.92377987	38.1896	3	80	2	2229	L97
78.85280813	39.5474	3	80	3	NA	L1128
78.3377836	43.2128	3	80	4	3993	L348
77.59570053	54.902	3	80	5	NA	L646
76.97687067	41.5964	3	80	6	NA	C4
80.21478413	41.8542	3	80	7	NA	L625
76.4323304	38.3096	3	80	8	NA	L688
77.72514453	38.8156	3	80	9	NA	L1277
NA	NA	3	80	10	9015	L1098
80.18827	38.4534	3	80	11	5577	L584
80.69941747	41.7712	3	80	12	9771	L1217
79.43142907	46.9116	3	80	13	7641	L886
77.7500328	39.043	3	80	14	NA	L258
81.35482933	42.4814	3	80	15	7125	L813
79.52460373	47.2862	3	80	16	6417	L706
77.70413333	39.7396	3	80	17	NA	L800
78.73311933	44.8124	3	80	18	NA	L174
81.91087573	39.8246	3	80	19	NA	L892
72.65750573	40.2762	3	80	20	NA	C9
78.61924613	41.6512	3	81	1	5997	L643
81.87917133	39.1898	3	81	2	8481	L1015
78.32008667	39.6614	3	81	3	1983	L61
81.1802988	38.122	3	81	4	4665	L448
78.8418648	34.656	3	81	5	8757	L1056
80.59379867	41.5704	3	81	6	7899	L926
78.82698187	49.1718	3	81	7	NA	L690
NA	NA	3	81	8	NA	L421
78.05438253	44.3742	3	81	9	3903	L335
79.44756267	37.1376	3	81	10	4785	L465
79.44568667	45.7108	3	81	11	NA	L923
78.14668173	43.5848	3	81	12	NA	L1106
80.11072867	38.8414	3	81	13	10251	L1288
79.45244027	41.001	3	81	14	9741	L1213
78.1848896	46.0348	3	81	15	5475	L571
79.12201413	45.813	3	81	16	7305	L837
75.47063027	37.8666	3	81	17	10791	L1363
79.69181787	42.568	3	81	18	6351	L697
78.52063107	41.5742	3	81	19	6477	L715
81.4294316	41.5192	3	81	20	10227	L1285
