# Supplementary material for: Whole-Genome Analysis of Multienvironment or Multitrait QTL in MAGIC
Source: G3 (Bethesda). 2014 Sep 1;4(9):1569–84. doi: 10.1534/g3.114.012971 (PMC4169149; doi:10.1534/g3.114.012971)
Supplement: Supporting Information [file supp_4.9.1569_FileS8.zip › FileS8/zadoks.csv]

Site	zad	Block	Row	Col	CBlock	pid	id
Leeton	67	4	1	1	NA	NA	L625
Leeton	43	4	1	2	NA	NA	L1115
Leeton	49	4	1	3	NA	8703	L1047
Leeton	49	4	1	4	NA	2139	L86
Leeton	55	4	1	5	NA	6387	L701
Leeton	59	4	1	6	NA	9525	L1180
Leeton	49	4	1	7	NA	5349	L552
Leeton	55	4	1	8	NA	1821	L37
Leeton	43	4	1	9	NA	8361	L998
Leeton	45	4	1	10	NA	2919	L197
Leeton	61	4	1	11	NA	6597	L735
Leeton	61	4	1	12	NA	NA	L1153
Leeton	55	4	1	13	NA	5235	L534
Leeton	57	4	1	14	NA	NA	L269
Leeton	69	4	1	15	NA	8445	L1011
Leeton	57	4	1	16	NA	8229	L978
Leeton	57	4	1	17	NA	4491	L420
Leeton	55	4	1	18	NA	2265	L101
Leeton	61	4	1	19	NA	NA	L392
Leeton	53	4	1	20	NA	1809	L35
Leeton	59	4	1	21	NA	NA	L424
Leeton	63	4	1	22	NA	NA	L336
Leeton	65	4	1	23	NA	4875	L480
Leeton	53	4	1	24	NA	6255	L681
Leeton	63	4	1	25	NA	7179	L820
Leeton	57	4	1	26	NA	NA	L845
Leeton	65	4	1	27	NA	6417	L706
Leeton	57	4	1	28	NA	NA	L1276
Leeton	49	4	1	29	NA	5535	L580
Leeton	57	4	1	30	NA	NA	C5
Leeton	53	4	1	31	NA	7935	L932
Leeton	61	4	1	32	NA	1983	L61
Leeton	63	4	1	33	NA	NA	L564
Leeton	49	4	1	34	NA	NA	L688
Leeton	61	4	1	35	NA	NA	L263
Leeton	63	4	1	36	NA	4269	L386
Leeton	59	4	1	37	NA	NA	L702
Leeton	55	4	1	38	NA	NA	C120
Leeton	43	4	1	39	NA	NA	C216
Leeton	63	4	1	40	NA	NA	C214
Leeton	61	4	1	41	NA	NA	C222
Leeton	61	4	1	42	NA	NA	C210
Leeton	53	4	1	43	NA	NA	C102
Leeton	57	4	1	44	NA	NA	C201
Leeton	63	4	1	45	NA	NA	C182
Leeton	NA	4	1	46	NA	NA	C243
Leeton	49	4	2	1	NA	NA	C243
Leeton	59	4	2	2	NA	6771	L760
Leeton	51	4	2	3	NA	NA	L910
Leeton	61	4	2	4	NA	5415	L562
Leeton	57	4	2	5	NA	4719	L455
Leeton	57	4	2	6	NA	3	P3
Leeton	57	4	2	7	NA	4389	L403
Leeton	55	4	2	8	NA	NA	L1101
Leeton	57	4	2	9	NA	5667	L597
Leeton	57	4	2	10	NA	5121	L515
Leeton	59	4	2	11	NA	9717	L1209
Leeton	67	4	2	12	NA	9921	L1240
Leeton	63	4	2	13	NA	9357	L1154
Leeton	65	4	2	14	NA	NA	L76
Leeton	53	4	2	15	NA	9735	L1212
Leeton	61	4	2	16	NA	NA	L834
Leeton	63	4	2	17	NA	3819	L321
Leeton	57	4	2	18	NA	NA	L1322
Leeton	49	4	2	19	NA	NA	L519
Leeton	63	4	2	20	NA	NA	L67
Leeton	55	4	2	21	NA	4311	L391
Leeton	51	4	2	22	NA	5055	L506
Leeton	61	4	2	23	NA	5025	L501
Leeton	61	4	2	24	NA	9189	L1126
Leeton	41	4	2	25	NA	3147	L231
Leeton	67	4	2	26	NA	NA	L709
Leeton	63	4	2	27	NA	3393	L266
Leeton	51	4	2	28	NA	8703	L1047
Leeton	53	4	2	29	NA	NA	L1031
Leeton	65	4	2	30	NA	6891	L777
Leeton	51	4	2	31	NA	5421	L563
Leeton	43	4	2	32	NA	6603	L736
Leeton	65	4	2	33	NA	NA	L470
Leeton	57	4	2	34	NA	9219	L1131
Leeton	65	4	2	35	NA	5379	L557
Leeton	67	4	2	36	NA	6525	L723
Leeton	53	4	2	37	NA	2241	L99
Leeton	49	4	2	38	NA	NA	C230
Leeton	67	4	2	39	NA	NA	C219
Leeton	61	4	2	40	NA	NA	C124
Leeton	59	4	2	41	NA	NA	C134
Leeton	57	4	2	42	NA	NA	C87
Leeton	65	4	2	43	NA	NA	C174
Leeton	63	4	2	44	NA	NA	C235
Leeton	67	4	2	45	NA	NA	C44
Leeton	NA	4	2	46	NA	NA	C243
Leeton	67	4	3	1	NA	8505	L1019
Leeton	57	4	3	2	NA	9141	L1118
Leeton	57	4	3	3	NA	5517	L577
Leeton	59	4	3	4	NA	5397	L560
Leeton	57	4	3	5	NA	NA	C7
Leeton	49	4	3	6	NA	4917	L486
Leeton	51	4	3	7	NA	NA	L1157
Leeton	55	4	3	8	NA	10203	L1281
Leeton	57	4	3	9	NA	1779	L30
Leeton	61	4	3	10	NA	NA	L1096
Leeton	61	4	3	11	NA	9135	L1117
Leeton	63	4	3	12	NA	NA	L1348
Leeton	63	4	3	13	NA	6975	L791
Leeton	67	4	3	14	NA	8367	L999
Leeton	55	4	3	15	NA	NA	L1122
Leeton	57	4	3	16	NA	9021	L1099
Leeton	59	4	3	17	NA	9843	L1228
Leeton	61	4	3	18	NA	4479	L418
Leeton	57	4	3	19	NA	5661	L596
Leeton	65	4	3	20	NA	3525	L284
Leeton	53	4	3	21	NA	9243	L1135
Leeton	67	4	3	22	NA	7983	L939
Leeton	55	4	3	23	NA	10119	L1271
Leeton	57	4	3	24	NA	5349	L552
Leeton	57	4	3	25	NA	9639	L1196
Leeton	65	4	3	26	NA	10395	L1305
Leeton	49	4	3	27	NA	9447	L1168
Leeton	67	4	3	28	NA	7041	L799
Leeton	61	4	3	29	NA	NA	L943
Leeton	57	4	3	30	NA	NA	L1302
Leeton	57	4	3	31	NA	NA	L1064
Leeton	67	4	3	32	NA	NA	L178
Leeton	67	4	3	33	NA	5511	L576
Leeton	61	4	3	34	NA	NA	L200
Leeton	63	4	3	35	NA	6339	L695
Leeton	57	4	3	36	NA	NA	L1389
Leeton	63	4	3	37	NA	2679	L163
Leeton	67	4	3	38	NA	NA	C128
Leeton	53	4	3	39	NA	NA	C153
Leeton	53	4	3	40	NA	NA	C189
Leeton	57	4	3	41	NA	NA	C16
Leeton	67	4	3	42	NA	NA	C198
Leeton	49	4	3	43	NA	NA	C160
Leeton	51	4	3	44	NA	NA	C114
Leeton	65	4	3	45	NA	NA	C50
Leeton	NA	4	3	46	NA	NA	C243
Leeton	55	4	4	1	NA	7485	L862
Leeton	49	4	4	2	NA	4593	L436
Leeton	53	4	4	3	NA	5013	L499
Leeton	43	4	4	4	NA	6567	L730
Leeton	61	4	4	5	NA	NA	L477
Leeton	61	4	4	6	NA	3879	L331
Leeton	63	4	4	7	NA	1743	L25
Leeton	57	4	4	8	NA	NA	L876
Leeton	61	4	4	9	NA	7275	L833
Leeton	61	4	4	10	NA	8373	L1000
Leeton	53	4	4	11	NA	9489	L1175
Leeton	63	4	4	12	NA	6051	L652
Leeton	59	4	4	13	NA	3117	L226
Leeton	61	4	4	14	NA	4095	L360
Leeton	57	4	4	15	NA	NA	L396
Leeton	53	4	4	16	NA	3771	L313
Leeton	59	4	4	17	NA	4953	L490
Leeton	65	4	4	18	NA	NA	L1348
Leeton	57	4	4	19	NA	4887	L482
Leeton	57	4	4	20	NA	8427	L1008
Leeton	59	4	4	21	NA	4203	L377
Leeton	63	4	4	22	NA	9933	L1242
Leeton	53	4	4	23	NA	NA	C3
Leeton	65	4	4	24	NA	NA	L653
Leeton	59	4	4	25	NA	NA	L674
Leeton	45	4	4	26	NA	3669	L300
Leeton	57	4	4	27	NA	4179	L373
Leeton	57	4	4	28	NA	1977	L60
Leeton	62	4	4	29	NA	7107	L810
Leeton	61	4	4	30	NA	7059	L802
Leeton	67	4	4	31	NA	NA	L1303
Leeton	53	4	4	32	NA	5883	L626
Leeton	49	4	4	33	NA	NA	L136
Leeton	65	4	4	34	NA	6789	L763
Leeton	49	4	4	35	NA	10791	L1363
Leeton	57	4	4	36	NA	7095	L808
Leeton	67	4	4	37	NA	9369	L1155
Leeton	51	4	4	38	NA	NA	C132
Leeton	65	4	4	39	NA	NA	C86
Leeton	57	4	4	40	NA	NA	C81
Leeton	57	4	4	41	NA	NA	C10
Leeton	67	4	4	42	NA	NA	C95
Leeton	63	4	4	43	NA	NA	C126
Leeton	65	4	4	44	NA	NA	C164
Leeton	57	4	4	45	NA	NA	C92
Leeton	NA	4	4	46	NA	NA	C243
Leeton	57	4	5	1	NA	1701	L18
Leeton	63	4	5	2	NA	5139	L518
Leeton	63	4	5	3	NA	3417	L268
Leeton	63	4	5	4	NA	9369	L1155
Leeton	65	4	5	5	NA	2235	L98
Leeton	63	4	5	6	NA	8385	L1002
Leeton	53	4	5	7	NA	NA	L986
Leeton	59	4	5	8	NA	6063	L654
Leeton	53	4	5	9	NA	9903	L1237
Leeton	57	4	5	10	NA	NA	L1061
Leeton	61	4	5	11	NA	NA	L1253
Leeton	65	4	5	12	NA	10611	L1335
Leeton	59	4	5	13	NA	3	P3
Leeton	57	4	5	14	NA	8091	L957
Leeton	53	4	5	15	NA	8793	L1062
Leeton	59	4	5	16	NA	9141	L1118
Leeton	51	4	5	17	NA	NA	L1390
Leeton	45	4	5	18	NA	5991	L642
Leeton	49	4	5	19	NA	10251	L1288
Leeton	57	4	5	20	NA	8373	L1000
Leeton	57	4	5	21	NA	7449	L857
Leeton	57	4	5	22	NA	7305	L837
Leeton	61	4	5	23	NA	6033	L649
Leeton	63	4	5	24	NA	7821	L915
Leeton	57	4	5	25	NA	10281	L1292
Leeton	57	4	5	26	NA	5205	L529
Leeton	57	4	5	27	NA	8919	L1082
Leeton	57	4	5	28	NA	NA	L466
Leeton	57	4	5	29	NA	7419	L853
Leeton	55	4	5	30	NA	2451	L129
Leeton	63	4	5	31	NA	9279	L1141
Leeton	63	4	5	32	NA	NA	L476
Leeton	51	4	5	33	NA	NA	L1275
Leeton	65	4	5	34	NA	10233	L1286
Leeton	57	4	5	35	NA	7425	L854
Leeton	63	4	5	36	NA	10869	L1375
Leeton	57	4	5	37	NA	NA	L1120
Leeton	67	4	5	38	NA	NA	C73
Leeton	67	4	5	39	NA	NA	C42
Leeton	55	4	5	40	NA	NA	C76
Leeton	53	4	5	41	NA	NA	C47
Leeton	63	4	5	42	NA	NA	C239
Leeton	55	4	5	43	NA	NA	C194
Leeton	63	4	5	44	NA	NA	C184
Leeton	57	4	5	45	NA	NA	C209
Leeton	NA	4	5	46	NA	NA	C243
Leeton	53	4	6	1	NA	8001	L942
Leeton	49	4	6	2	NA	6495	L718
Leeton	53	4	6	3	NA	5835	L619
Leeton	49	4	6	4	NA	4653	L446
Leeton	55	4	6	5	NA	4665	L448
Leeton	59	4	6	6	NA	NA	L1110
Leeton	55	4	6	7	NA	NA	L1235
Leeton	59	4	6	8	NA	NA	L1086
Leeton	57	4	6	9	NA	NA	L466
Leeton	59	4	6	10	NA	NA	L846
Leeton	57	4	6	11	NA	7653	L888
Leeton	63	4	6	12	NA	2745	L173
Leeton	67	4	6	13	NA	NA	L663
Leeton	57	4	6	14	NA	7485	L862
Leeton	61	4	6	15	NA	5037	L503
Leeton	51	4	6	16	NA	5253	L537
Leeton	49	4	6	17	NA	NA	L462
Leeton	61	4	6	18	NA	3393	L266
Leeton	53	4	6	19	NA	NA	L986
Leeton	65	4	6	20	NA	10773	L1361
Leeton	67	4	6	21	NA	8241	L979
Leeton	49	4	6	22	NA	NA	L421
Leeton	61	4	6	23	NA	NA	L476
Leeton	57	4	6	24	NA	NA	L1203
Leeton	57	4	6	25	NA	NA	L260
Leeton	49	4	6	26	NA	8757	L1056
Leeton	67	4	6	27	NA	NA	L902
Leeton	55	4	6	28	NA	NA	C245
Leeton	65	4	6	29	NA	6831	L769
Leeton	65	4	6	30	NA	4617	L440
Leeton	57	4	6	31	NA	1677	L15
Leeton	65	4	6	32	NA	4959	L491
Leeton	67	4	6	33	NA	9135	L1117
Leeton	63	4	6	34	NA	2901	L194
Leeton	63	4	6	35	NA	7527	L868
Leeton	49	4	6	36	NA	2361	L116
Leeton	63	4	6	37	NA	4641	L444
Leeton	65	4	6	38	NA	NA	C123
Leeton	65	4	6	39	NA	NA	C72
Leeton	53	4	6	40	NA	NA	C106
Leeton	49	4	6	41	NA	NA	C4
Leeton	51	4	6	42	NA	NA	C24
Leeton	53	4	6	43	NA	NA	C193
Leeton	55	4	6	44	NA	NA	C17
Leeton	57	4	6	45	NA	NA	C241
Leeton	NA	4	6	46	NA	NA	C243
Leeton	53	4	7	1	NA	NA	L1354
Leeton	61	4	7	2	NA	NA	L1278
Leeton	57	4	7	3	NA	8241	L979
Leeton	43	4	7	4	NA	6603	L736
Leeton	61	4	7	5	NA	2649	L159
Leeton	59	4	7	6	NA	8463	L1014
Leeton	61	4	7	7	NA	7347	L843
Leeton	61	4	7	8	NA	9507	L1178
Leeton	49	4	7	9	NA	NA	L1307
Leeton	57	4	7	10	NA	3765	L312
Leeton	59	4	7	11	NA	5619	L590
Leeton	65	4	7	12	NA	2337	L112
Leeton	63	4	7	13	NA	NA	L1146
Leeton	67	4	7	14	NA	NA	L367
Leeton	67	4	7	15	NA	7083	L806
Leeton	63	4	7	16	NA	NA	L1013
Leeton	55	4	7	17	NA	NA	L481
Leeton	53	4	7	18	NA	NA	L676
Leeton	67	4	7	19	NA	7101	L809
Leeton	55	4	7	20	NA	NA	L970
Leeton	55	4	7	21	NA	NA	L261
Leeton	61	4	7	22	NA	NA	L1233
Leeton	55	4	7	23	NA	8811	L1065
Leeton	63	4	7	24	NA	NA	L461
Leeton	67	4	7	25	NA	NA	L1112
Leeton	57	4	7	26	NA	5871	L624
Leeton	61	4	7	27	NA	NA	L639
Leeton	63	4	7	28	NA	9669	L1201
Leeton	63	4	7	29	NA	2745	L173
Leeton	55	4	7	30	NA	NA	L1279
Leeton	57	4	7	31	NA	1779	L30
Leeton	65	4	7	32	NA	6237	L678
Leeton	65	4	7	33	NA	3243	L244
Leeton	61	4	7	34	NA	2247	L100
Leeton	53	4	7	35	NA	9549	L1184
Leeton	65	4	7	36	NA	7629	L884
Leeton	63	4	7	37	NA	7611	L882
Leeton	59	4	7	38	NA	NA	C40
Leeton	53	4	7	39	NA	NA	C202
Leeton	67	4	7	40	NA	NA	C173
Leeton	59	4	7	41	NA	NA	C41
Leeton	65	4	7	42	NA	NA	C155
Leeton	53	4	7	43	NA	NA	C122
Leeton	57	4	7	44	NA	NA	C187
Leeton	55	4	7	45	NA	NA	C22
Leeton	NA	4	7	46	NA	NA	C243
Leeton	53	4	8	1	NA	NA	L1009
Leeton	61	4	8	2	NA	8367	L999
Leeton	57	4	8	3	NA	7629	L884
Leeton	61	4	8	4	NA	9711	L1208
Leeton	53	4	8	5	NA	NA	L594
Leeton	61	4	8	6	NA	3153	L232
Leeton	61	4	8	7	NA	5805	L615
Leeton	57	4	8	8	NA	NA	L1169
Leeton	63	4	8	9	NA	NA	L275
Leeton	59	4	8	10	NA	NA	L639
Leeton	61	4	8	11	NA	6849	L772
Leeton	57	4	8	12	NA	8517	L1021
Leeton	67	4	8	13	NA	5811	L616
Leeton	57	4	8	14	NA	7125	L813
Leeton	49	4	8	15	NA	NA	L354
Leeton	57	4	8	16	NA	NA	C6
Leeton	59	4	8	17	NA	2517	L138
Leeton	65	4	8	18	NA	2739	L172
Leeton	57	4	8	19	NA	NA	L1125
Leeton	55	4	8	20	NA	4611	L439
Leeton	43	4	8	21	NA	9423	L1164
Leeton	65	4	8	22	NA	NA	L1146
Leeton	63	4	8	23	NA	NA	L1109
Leeton	57	4	8	24	NA	2433	L126
Leeton	65	4	8	25	NA	4437	L411
Leeton	65	4	8	26	NA	NA	L437
Leeton	53	4	8	27	NA	4575	L433
Leeton	59	4	8	28	NA	6723	L753
Leeton	55	4	8	29	NA	8781	L1060
Leeton	67	4	8	30	NA	5169	L523
Leeton	55	4	8	31	NA	5643	L593
Leeton	57	4	8	32	NA	10041	L1259
Leeton	49	4	8	33	NA	4359	L399
Leeton	51	4	8	34	NA	NA	C245
Leeton	65	4	8	35	NA	6927	L783
Leeton	67	4	8	36	NA	8907	L1080
Leeton	57	4	8	37	NA	10941	L1385
Leeton	57	4	8	38	NA	NA	C66
Leeton	63	4	8	39	NA	NA	C218
Leeton	61	4	8	40	NA	NA	C131
Leeton	57	4	8	41	NA	NA	C20
Leeton	57	4	8	42	NA	NA	C11
Leeton	67	4	8	43	NA	NA	C138
Leeton	63	4	8	44	NA	NA	C39
Leeton	51	4	8	45	NA	NA	C100
Leeton	NA	4	8	46	NA	NA	C243
Leeton	55	4	9	1	NA	8199	L974
Leeton	55	4	9	2	NA	NA	L67
Leeton	59	4	9	3	NA	5085	L510
Leeton	57	4	9	4	NA	1635	L8
Leeton	57	4	9	5	NA	4455	L414
Leeton	51	4	9	6	NA	NA	L1289
Leeton	61	4	9	7	NA	NA	L938
Leeton	49	4	9	8	NA	7761	L905
Leeton	67	4	9	9	NA	6759	L758
Leeton	57	4	9	10	NA	4245	L383
Leeton	59	4	9	11	NA	2967	L204
Leeton	57	4	9	12	NA	6129	L664
Leeton	59	4	9	13	NA	3963	L344
Leeton	67	4	9	14	NA	NA	L1267
Leeton	55	4	9	15	NA	NA	L1269
Leeton	57	4	9	16	NA	4395	L404
Leeton	57	4	9	17	NA	6723	L753
Leeton	67	4	9	18	NA	NA	L627
Leeton	49	4	9	19	NA	9273	L1140
Leeton	63	4	9	20	NA	9531	L1181
Leeton	57	4	9	21	NA	5529	L579
Leeton	65	4	9	22	NA	2481	L134
Leeton	65	4	9	23	NA	7641	L886
Leeton	53	4	9	24	NA	9945	L1244
Leeton	63	4	9	25	NA	8727	L1051
Leeton	57	4	9	26	NA	3099	L223
Leeton	55	4	9	27	NA	9645	L1197
Leeton	59	4	9	28	NA	9957	L1246
Leeton	59	4	9	29	NA	7467	L860
Leeton	57	4	9	30	NA	10527	L1325
Leeton	59	4	9	31	NA	7755	L904
Leeton	55	4	9	32	NA	NA	L481
Leeton	49	4	9	33	NA	3669	L300
Leeton	65	4	9	34	NA	3141	L230
Leeton	69	4	9	35	NA	NA	L1116
Leeton	65	4	9	36	NA	9729	L1211
Leeton	65	4	9	37	NA	8601	L1030
Leeton	49	4	9	38	NA	NA	C224
Leeton	55	4	9	39	NA	NA	C48
Leeton	67	4	9	40	NA	NA	C136
Leeton	41	4	9	41	NA	NA	C162
Leeton	63	4	9	42	NA	NA	C85
Leeton	57	4	9	43	NA	NA	C28
Leeton	49	4	9	44	NA	NA	C83
Leeton	59	4	9	45	NA	NA	C111
Leeton	NA	4	9	46	NA	NA	C243
Leeton	55	4	10	1	NA	9345	L1152
Leeton	57	4	10	2	NA	NA	L599
Leeton	51	4	10	3	NA	NA	L105
Leeton	63	4	10	4	NA	6363	L698
Leeton	51	4	10	5	NA	9741	L1213
Leeton	57	4	10	6	NA	9375	L1156
Leeton	45	4	10	7	NA	NA	L683
Leeton	45	4	10	8	NA	2343	L113
Leeton	61	4	10	9	NA	5307	L545
Leeton	57	4	10	10	NA	4545	L429
Leeton	57	4	10	11	NA	10707	L1350
Leeton	63	4	10	12	NA	6777	L761
Leeton	57	4	10	13	NA	NA	L873
Leeton	61	4	10	14	NA	8667	L1041
Leeton	65	4	10	15	NA	5373	L556
Leeton	61	4	10	16	NA	10029	L1257
Leeton	55	4	10	17	NA	1719	L21
Leeton	69	4	10	18	NA	10845	L1372
Leeton	63	4	10	19	NA	NA	L303
Leeton	57	4	10	20	NA	NA	L1193
Leeton	55	4	10	21	NA	5073	L509
Leeton	57	4	10	22	NA	5451	L567
Leeton	49	4	10	23	NA	NA	L417
Leeton	53	4	10	24	NA	1899	L48
Leeton	65	4	10	25	NA	5163	L522
Leeton	57	4	10	26	NA	8199	L974
Leeton	69	4	10	27	NA	9963	L1247
Leeton	57	4	10	28	NA	2091	L79
Leeton	55	4	10	29	NA	5859	L622
Leeton	65	4	10	30	NA	5445	L566
Leeton	57	4	10	31	NA	9975	L1249
Leeton	61	4	10	32	NA	3963	L344
Leeton	63	4	10	33	NA	6843	L771
Leeton	57	4	10	34	NA	8691	L1045
Leeton	57	4	10	35	NA	3657	L299
Leeton	49	4	10	36	NA	5211	L530
Leeton	57	4	10	37	NA	NA	L330
Leeton	57	4	10	38	NA	NA	C113
Leeton	49	4	10	39	NA	NA	C242
Leeton	67	4	10	40	NA	NA	C30
Leeton	63	4	10	41	NA	NA	C137
Leeton	49	4	10	42	NA	NA	C71
Leeton	63	4	10	43	NA	NA	C53
Leeton	57	4	10	44	NA	NA	C90
Leeton	67	4	10	45	NA	NA	C116
Leeton	NA	4	10	46	NA	NA	C243
Leeton	57	4	11	1	NA	5481	L572
Leeton	49	4	11	2	NA	NA	L221
Leeton	65	4	11	3	NA	9429	L1165
Leeton	61	4	11	4	NA	NA	C244
Leeton	59	4	11	5	NA	8877	L1075
Leeton	55	4	11	6	NA	NA	L56
Leeton	55	4	11	7	NA	NA	L721
Leeton	61	4	11	8	NA	NA	L1360
Leeton	61	4	11	9	NA	NA	L416
Leeton	65	4	11	10	NA	1971	L59
Leeton	67	4	11	11	NA	10845	L1372
Leeton	53	4	11	12	NA	8643	L1037
Leeton	55	4	11	13	NA	NA	L1084
Leeton	67	4	11	14	NA	NA	L314
Leeton	65	4	11	15	NA	NA	L907
Leeton	55	4	11	16	NA	1845	L41
Leeton	57	4	11	17	NA	6477	L715
Leeton	63	4	11	18	NA	NA	L1191
Leeton	57	4	11	19	NA	NA	L241
Leeton	59	4	11	20	NA	8193	L973
Leeton	57	4	11	21	NA	4179	L373
Leeton	59	4	11	22	NA	7017	L795
Leeton	59	4	11	23	NA	7731	L901
Leeton	55	4	11	24	NA	NA	L594
Leeton	55	4	11	25	NA	9207	L1129
Leeton	63	4	11	26	NA	3033	L213
Leeton	65	4	11	27	NA	9459	L1170
Leeton	65	4	11	28	NA	NA	L779
Leeton	63	4	11	29	NA	NA	L1243
Leeton	61	4	11	30	NA	6693	L748
Leeton	53	4	11	31	NA	7383	L848
Leeton	55	4	11	32	NA	9897	L1236
Leeton	65	4	11	33	NA	5163	L522
Leeton	63	4	11	34	NA	3603	L291
Leeton	51	4	11	35	NA	8535	L1024
Leeton	53	4	11	36	NA	NA	L823
Leeton	59	4	11	37	NA	5805	L615
Leeton	55	4	11	38	NA	NA	C240
Leeton	53	4	11	39	NA	NA	C183
Leeton	55	4	11	40	NA	NA	C156
Leeton	67	4	11	41	NA	NA	C141
Leeton	55	4	11	42	NA	NA	C185
Leeton	65	4	11	43	NA	NA	C170
Leeton	65	4	11	44	NA	NA	C205
Leeton	65	4	11	45	NA	NA	C140
Leeton	NA	4	11	46	NA	NA	C243
Leeton	49	4	12	1	NA	11025	L1399
Leeton	61	4	12	2	NA	4143	L368
Leeton	63	4	12	3	NA	6087	L658
Leeton	53	4	12	4	NA	NA	L1323
Leeton	57	4	12	5	NA	NA	L453
Leeton	49	4	12	6	NA	NA	L255
Leeton	55	4	12	7	NA	10875	L1376
Leeton	51	4	12	8	NA	7725	L900
Leeton	49	4	12	9	NA	4689	L451
Leeton	57	4	12	10	NA	NA	L711
Leeton	57	4	12	11	NA	NA	L745
Leeton	59	4	12	12	NA	7731	L901
Leeton	63	4	12	13	NA	5955	L638
Leeton	61	4	12	14	NA	NA	L46
Leeton	67	4	12	15	NA	10851	L1373
Leeton	49	4	12	16	NA	NA	L456
Leeton	55	4	12	17	NA	6981	L792
Leeton	59	4	12	18	NA	7113	L811
Leeton	57	4	12	19	NA	NA	C7
Leeton	63	4	12	20	NA	NA	L951
Leeton	45	4	12	21	NA	NA	L836
Leeton	53	4	12	22	NA	10671	L1344
Leeton	57	4	12	23	NA	NA	L876
Leeton	55	4	12	24	NA	2535	L141
Leeton	55	4	12	25	NA	NA	L966
Leeton	61	4	12	26	NA	8691	L1045
Leeton	57	4	12	27	NA	NA	L416
Leeton	49	4	12	28	NA	6969	L790
Leeton	57	4	12	29	NA	9345	L1152
Leeton	55	4	12	30	NA	10761	L1359
Leeton	63	4	12	31	NA	9909	L1238
Leeton	57	4	12	32	NA	6105	L660
Leeton	55	4	12	33	NA	2937	L199
Leeton	57	4	12	34	NA	NA	L1226
Leeton	65	4	12	35	NA	2415	L123
Leeton	59	4	12	36	NA	2811	L180
Leeton	65	4	12	37	NA	2853	L186
Leeton	65	4	12	38	NA	NA	C168
Leeton	51	4	12	39	NA	NA	C179
Leeton	63	4	12	40	NA	NA	C97
Leeton	55	4	12	41	NA	NA	C49
Leeton	59	4	12	42	NA	NA	C228
Leeton	51	4	12	43	NA	NA	C14
Leeton	55	4	12	44	NA	NA	C148
Leeton	53	4	12	45	NA	NA	C186
Leeton	NA	4	12	46	NA	NA	C243
Leeton	55	4	13	1	NA	NA	L267
Leeton	67	4	13	2	NA	8355	L997
Leeton	57	4	13	3	NA	NA	L1094
Leeton	61	4	13	4	NA	NA	L970
Leeton	59	4	13	5	NA	NA	L1392
Leeton	61	4	13	6	NA	7953	L935
Leeton	61	4	13	7	NA	NA	L1090
Leeton	65	4	13	8	NA	2997	L208
Leeton	57	4	13	9	NA	NA	L260
Leeton	65	4	13	10	NA	7719	L899
Leeton	63	4	13	11	NA	NA	L1189
Leeton	61	4	13	12	NA	3501	L280
Leeton	65	4	13	13	NA	9849	L1229
Leeton	63	4	13	14	NA	9267	L1139
Leeton	63	4	13	15	NA	NA	L800
Leeton	61	4	13	16	NA	9321	L1148
Leeton	69	4	13	17	NA	2925	L198
Leeton	49	4	13	18	NA	4047	L355
Leeton	65	4	13	19	NA	8661	L1040
Leeton	57	4	13	20	NA	NA	L512
Leeton	59	4	13	21	NA	2049	L72
Leeton	55	4	13	22	NA	2	P2
Leeton	67	4	13	23	NA	NA	L104
Leeton	59	4	13	24	NA	8799	L1063
Leeton	67	4	13	25	NA	7593	L879
Leeton	57	4	13	26	NA	NA	L475
Leeton	57	4	13	27	NA	7857	L920
Leeton	57	4	13	28	NA	NA	L1322
Leeton	59	4	13	29	NA	4383	L402
Leeton	57	4	13	30	NA	4299	L389
Leeton	49	4	13	31	NA	NA	L840
Leeton	63	4	13	32	NA	8031	L947
Leeton	61	4	13	33	NA	7545	L871
Leeton	45	4	13	34	NA	3159	L233
Leeton	53	4	13	35	NA	10401	L1306
Leeton	57	4	13	36	NA	NA	L836
Leeton	61	4	13	37	NA	10887	L1378
Leeton	61	4	13	38	NA	NA	C165
Leeton	55	4	13	39	NA	NA	C79
Leeton	65	4	13	40	NA	NA	C19
Leeton	61	4	13	41	NA	NA	C245
Leeton	65	4	13	42	NA	NA	C21
Leeton	49	4	13	43	NA	NA	C203
Leeton	63	4	13	44	NA	NA	C91
Leeton	63	4	13	45	NA	NA	C25
Leeton	NA	4	13	46	NA	NA	C243
Leeton	53	4	14	1	NA	9543	L1183
Leeton	57	4	14	2	NA	2769	L176
Leeton	43	4	14	3	NA	NA	C1
Leeton	61	4	14	4	NA	9687	L1204
Leeton	61	4	14	5	NA	1713	L20
Leeton	65	4	14	6	NA	11055	L1403
Leeton	49	4	14	7	NA	4539	L428
Leeton	63	4	14	8	NA	9963	L1247
Leeton	63	4	14	9	NA	NA	L211
Leeton	57	4	14	10	NA	6543	L726
Leeton	49	4	14	11	NA	8043	L949
Leeton	61	4	14	12	NA	7539	L870
Leeton	57	4	14	13	NA	4797	L467
Leeton	65	4	14	14	NA	6087	L658
Leeton	57	4	14	15	NA	6837	L770
Leeton	61	4	14	16	NA	11019	L1398
Leeton	67	4	14	17	NA	NA	L1291
Leeton	63	4	14	18	NA	8169	L969
Leeton	69	4	14	19	NA	7041	L799
Leeton	57	4	14	20	NA	6423	L707
Leeton	53	4	14	21	NA	NA	L648
Leeton	45	4	14	22	NA	2391	L120
Leeton	55	4	14	23	NA	8379	L1001
Leeton	61	4	14	24	NA	10137	L1273
Leeton	61	4	14	25	NA	5379	L557
Leeton	55	4	14	26	NA	6171	L669
Leeton	57	4	14	27	NA	2	P2
Leeton	65	4	14	28	NA	7521	L867
Leeton	63	4	14	29	NA	3969	L345
Leeton	65	4	14	30	NA	6555	L728
Leeton	65	4	14	31	NA	6777	L761
Leeton	57	4	14	32	NA	7407	L851
Leeton	57	4	14	33	NA	NA	L941
Leeton	63	4	14	34	NA	8139	L965
Leeton	53	4	14	35	NA	NA	L90
Leeton	59	4	14	36	NA	4929	L487
Leeton	51	4	14	37	NA	2619	L154
Leeton	57	4	14	38	NA	NA	C29
Leeton	45	4	14	39	NA	NA	C82
Leeton	57	4	14	40	NA	NA	C125
Leeton	55	4	14	41	NA	NA	C118
Leeton	57	4	14	42	NA	NA	C54
Leeton	65	4	14	43	NA	NA	C221
Leeton	51	4	14	44	NA	NA	C192
Leeton	49	4	14	45	NA	NA	C89
Leeton	NA	4	14	46	NA	NA	C243
Leeton	49	4	15	1	NA	5577	L584
Leeton	45	4	15	2	NA	9099	L1111
Leeton	61	4	15	3	NA	10617	L1336
Leeton	59	4	15	4	NA	2829	L183
Leeton	69	4	15	5	NA	10851	L1373
Leeton	65	4	15	6	NA	3309	L253
Leeton	49	4	15	7	NA	NA	L272
Leeton	61	4	15	8	NA	3915	L337
Leeton	55	4	15	9	NA	NA	L474
Leeton	63	4	15	10	NA	8115	L961
Leeton	43	4	15	11	NA	NA	L950
Leeton	57	4	15	12	NA	NA	L118
Leeton	57	4	15	13	NA	5871	L624
Leeton	63	4	15	14	NA	NA	L971
Leeton	67	4	15	15	NA	NA	L1255
Leeton	57	4	15	16	NA	NA	L105
Leeton	61	4	15	17	NA	NA	L174
Leeton	57	4	15	18	NA	1755	L26
Leeton	67	4	15	19	NA	8289	L987
Leeton	49	4	15	20	NA	9225	L1132
Leeton	57	4	15	21	NA	1917	L51
Leeton	43	4	15	22	NA	4359	L399
Leeton	63	4	15	23	NA	3897	L334
Leeton	55	4	15	24	NA	5697	L601
Leeton	49	4	15	25	NA	4947	L489
Leeton	57	4	15	26	NA	8403	L1005
Leeton	65	4	15	27	NA	1647	L10
Leeton	63	4	15	28	NA	NA	L1109
Leeton	59	4	15	29	NA	8085	L956
Leeton	61	4	15	30	NA	NA	L1392
Leeton	65	4	15	31	NA	8679	L1043
Leeton	61	4	15	32	NA	9723	L1210
Leeton	63	4	15	33	NA	NA	L1371
Leeton	61	4	15	34	NA	9405	L1161
Leeton	55	4	15	35	NA	9657	L1199
Leeton	63	4	15	36	NA	NA	L744
Leeton	63	4	15	37	NA	NA	L962
Leeton	57	4	15	38	NA	NA	C169
Leeton	65	4	15	39	NA	NA	C204
Leeton	53	4	15	40	NA	NA	C195
Leeton	65	4	15	41	NA	NA	C117
Leeton	55	4	15	42	NA	NA	C133
Leeton	55	4	15	43	NA	NA	C119
Leeton	57	4	15	44	NA	NA	C245
Leeton	67	4	15	45	NA	NA	C64
Leeton	NA	4	15	46	NA	NA	C243
Leeton	57	4	16	1	NA	9987	L1251
Leeton	57	4	16	2	NA	9633	L1195
Leeton	55	4	16	3	NA	NA	L273
Leeton	53	4	16	4	NA	NA	L407
Leeton	55	4	16	5	NA	NA	L766
Leeton	63	4	16	6	NA	2601	L151
Leeton	59	4	16	7	NA	NA	L525
Leeton	57	4	16	8	NA	4269	L386
Leeton	61	4	16	9	NA	NA	L1250
Leeton	55	4	16	10	NA	NA	L1312
Leeton	49	4	16	11	NA	1839	L40
Leeton	47	4	16	12	NA	1659	L12
Leeton	65	4	16	13	NA	8289	L987
Leeton	61	4	16	14	NA	8847	L1070
Leeton	57	4	16	15	NA	9441	L1167
Leeton	63	4	16	16	NA	3351	L259
Leeton	59	4	16	17	NA	8451	L1012
Leeton	49	4	16	18	NA	NA	L972
Leeton	61	4	16	19	NA	NA	L858
Leeton	57	4	16	20	NA	4107	L362
Leeton	45	4	16	21	NA	7221	L826
Leeton	67	4	16	22	NA	5301	L544
Leeton	59	4	16	23	NA	NA	L757
Leeton	41	4	16	24	NA	NA	L950
Leeton	63	4	16	25	NA	NA	L713
Leeton	65	4	16	26	NA	7215	L825
Leeton	45	4	16	27	NA	5361	L554
Leeton	55	4	16	28	NA	10797	L1364
Leeton	57	4	16	29	NA	6765	L759
Leeton	63	4	16	30	NA	2547	L142
Leeton	57	4	16	31	NA	NA	L1289
Leeton	65	4	16	32	NA	NA	L960
Leeton	51	4	16	33	NA	NA	C3
Leeton	61	4	16	34	NA	5403	L561
Leeton	63	4	16	35	NA	6195	L672
Leeton	NA	4	16	36	NA	2	P2
Leeton	67	4	16	37	NA	5139	L518
Leeton	57	4	16	38	NA	5271	L540
Leeton	61	4	16	39	NA	NA	C159
Leeton	55	4	16	40	NA	NA	C15
Leeton	55	4	16	41	NA	NA	C57
Leeton	57	4	16	42	NA	NA	C154
Leeton	63	4	16	43	NA	NA	C212
Leeton	57	4	16	44	NA	NA	C105
Leeton	65	4	16	45	NA	NA	C58
Leeton	55	4	16	46	NA	NA	C31
Leeton	49	4	17	1	NA	10143	L1274
Leeton	53	4	17	2	NA	2469	L132
Leeton	57	4	17	3	NA	1989	L62
Leeton	57	4	17	4	NA	6855	L773
Leeton	61	4	17	5	NA	2901	L194
Leeton	41	4	17	6	NA	9159	L1121
Leeton	61	4	17	7	NA	2547	L142
Leeton	67	4	17	8	NA	8217	L977
Leeton	59	4	17	9	NA	10635	L1338
Leeton	61	4	17	10	NA	NA	L636
Leeton	45	4	17	11	NA	4635	L443
Leeton	65	4	17	12	NA	7905	L927
Leeton	57	4	17	13	NA	10953	L1387
Leeton	49	4	17	14	NA	6921	L782
Leeton	41	4	17	15	NA	NA	C1
Leeton	55	4	17	16	NA	NA	L1277
Leeton	61	4	17	17	NA	10683	L1346
Leeton	65	4	17	18	NA	1725	L22
Leeton	63	4	17	19	NA	9591	L1188
Leeton	59	4	17	20	NA	NA	L1302
Leeton	63	4	17	21	NA	NA	L892
Leeton	57	4	17	22	NA	NA	L125
Leeton	63	4	17	23	NA	NA	L680
Leeton	59	4	17	24	NA	4749	L460
Leeton	67	4	17	25	NA	2601	L151
Leeton	57	4	17	26	NA	NA	L516
Leeton	49	4	17	27	NA	7779	L908
Leeton	67	4	17	28	NA	NA	L309
Leeton	59	4	17	29	NA	4029	L353
Leeton	55	4	17	30	NA	4983	L495
Leeton	61	4	17	31	NA	3867	L329
Leeton	49	4	17	32	NA	8361	L998
Leeton	67	4	17	33	NA	2445	L128
Leeton	63	4	17	34	NA	1755	L26
Leeton	65	4	17	35	NA	9699	L1206
Leeton	65	4	17	36	NA	5475	L571
Leeton	49	4	17	37	NA	9741	L1213
Leeton	63	4	17	38	NA	NA	C84
Leeton	53	4	17	39	NA	NA	C75
Leeton	61	4	17	40	NA	NA	C32
Leeton	57	4	17	41	NA	NA	C69
Leeton	57	4	17	42	NA	NA	C191
Leeton	67	4	17	43	NA	NA	C147
Leeton	49	4	17	44	NA	NA	C33
Leeton	55	4	17	45	NA	NA	C144
Leeton	NA	4	17	46	NA	NA	C243
Leeton	65	4	18	1	NA	8343	L995
Leeton	45	4	18	2	NA	7779	L908
Leeton	53	4	18	3	NA	2187	L93
Leeton	57	4	18	4	NA	8799	L1063
Leeton	65	4	18	5	NA	7839	L917
Leeton	65	4	18	6	NA	5319	L547
Leeton	57	4	18	7	NA	10227	L1285
Leeton	67	4	18	8	NA	5997	L643
Leeton	67	4	18	9	NA	5559	L582
Leeton	57	4	18	10	NA	NA	L1108
Leeton	45	4	18	11	NA	8193	L973
Leeton	57	4	18	12	NA	NA	L892
Leeton	59	4	18	13	NA	NA	L887
Leeton	53	4	18	14	NA	NA	C3
Leeton	57	4	18	15	NA	8301	L989
Leeton	63	4	18	16	NA	2043	L71
Leeton	57	4	18	17	NA	NA	L453
Leeton	61	4	18	18	NA	3975	L346
Leeton	57	4	18	19	NA	4977	L494
Leeton	49	4	18	20	NA	2211	L95
Leeton	57	4	18	21	NA	NA	L1128
Leeton	59	4	18	22	NA	9333	L1150
Leeton	63	4	18	23	NA	NA	L553
Leeton	57	4	18	24	NA	NA	C4
Leeton	59	4	18	25	NA	NA	L427
Leeton	53	4	18	26	NA	NA	L668
Leeton	67	4	18	27	NA	5031	L502
Leeton	61	4	18	28	NA	3027	L212
Leeton	51	4	18	29	NA	NA	L262
Leeton	49	4	18	30	NA	1653	L11
Leeton	57	4	18	31	NA	10605	L1334
Leeton	63	4	18	32	NA	8319	L992
Leeton	65	4	18	33	NA	NA	L528
Leeton	65	4	18	34	NA	8487	L1016
Leeton	65	4	18	35	NA	2889	L192
Leeton	57	4	18	36	NA	8715	L1049
Leeton	63	4	18	37	NA	9291	L1143
Leeton	63	4	18	38	NA	NA	C112
Leeton	65	4	18	39	NA	NA	C74
Leeton	67	4	18	40	NA	NA	C190
Leeton	57	4	18	41	NA	NA	C68
Leeton	67	4	18	42	NA	NA	C157
Leeton	57	4	18	43	NA	NA	C94
Leeton	63	4	18	44	NA	NA	C98
Leeton	67	4	18	45	NA	NA	C178
Leeton	NA	4	18	46	NA	NA	C243
Leeton	57	4	19	1	NA	9315	L1147
Leeton	55	4	19	2	NA	NA	L1401
Leeton	59	4	19	3	NA	3843	L325
Leeton	55	4	19	4	NA	4977	L494
Leeton	65	4	19	5	NA	7563	L874
Leeton	61	4	19	6	NA	2037	L70
Leeton	57	4	19	7	NA	7149	L815
Leeton	65	4	19	8	NA	4965	L492
Leeton	61	4	19	9	NA	NA	L1384
Leeton	61	4	19	10	NA	NA	L719
Leeton	55	4	19	11	NA	6801	L765
Leeton	49	4	19	12	NA	9945	L1244
Leeton	45	4	19	13	NA	9969	L1248
Leeton	59	4	19	14	NA	NA	L364
Leeton	49	4	19	15	NA	5895	L628
Leeton	65	4	19	16	NA	8343	L995
Leeton	65	4	19	17	NA	8721	L1050
Leeton	55	4	19	18	NA	NA	L608
Leeton	57	4	19	19	NA	8535	L1024
Leeton	51	4	19	20	NA	10131	L1272
Leeton	65	4	19	21	NA	9603	L1190
Leeton	55	4	19	22	NA	3027	L212
Leeton	63	4	19	23	NA	NA	L818
Leeton	49	4	19	24	NA	NA	L1177
Leeton	55	4	19	25	NA	10449	L1313
Leeton	65	4	19	26	NA	NA	L181
Leeton	57	4	19	27	NA	4425	L409
Leeton	59	4	19	28	NA	5727	L606
Leeton	63	4	19	29	NA	7845	L918
Leeton	63	4	19	30	NA	9615	L1192
Leeton	67	4	19	31	NA	10047	L1260
Leeton	61	4	19	32	NA	4233	L381
Leeton	51	4	19	33	NA	4539	L428
Leeton	57	4	19	34	NA	5703	L602
Leeton	55	4	19	35	NA	4329	L394
Leeton	63	4	19	36	NA	6381	L700
Leeton	63	4	19	37	NA	NA	L1301
Leeton	67	4	19	38	NA	NA	C12
Leeton	57	4	19	39	NA	NA	C67
Leeton	57	4	19	40	NA	NA	C8
Leeton	63	4	19	41	NA	NA	C151
Leeton	55	4	19	42	NA	NA	C223
Leeton	59	4	19	43	NA	NA	C101
Leeton	55	4	19	44	NA	NA	C166
Leeton	59	4	19	45	NA	NA	C107
Leeton	NA	4	19	46	NA	NA	C243
Leeton	49	4	20	1	NA	NA	L1269
Leeton	59	4	20	2	NA	2463	L131
Leeton	55	4	20	3	NA	10701	L1349
Leeton	59	4	20	4	NA	2307	L107
Leeton	NA	4	20	5	NA	2	P2
Leeton	53	4	20	6	NA	1653	L11
Leeton	61	4	20	7	NA	NA	L298
Leeton	49	4	20	8	NA	6549	L727
Leeton	57	4	20	9	NA	10191	L1280
Leeton	61	4	20	10	NA	11001	L1395
Leeton	49	4	20	11	NA	NA	L1390
Leeton	65	4	20	12	NA	5331	L549
Leeton	49	4	20	13	NA	NA	L881
Leeton	59	4	20	14	NA	NA	L488
Leeton	55	4	20	15	NA	8133	L964
Leeton	67	4	20	16	NA	5751	L609
Leeton	57	4	20	17	NA	4833	L473
Leeton	55	4	20	18	NA	7899	L926
Leeton	55	4	20	19	NA	5781	L612
Leeton	53	4	20	20	NA	10143	L1274
Leeton	51	4	20	21	NA	5193	L527
Leeton	55	4	20	22	NA	6867	L774
Leeton	63	4	20	23	NA	10689	L1347
Leeton	57	4	20	24	NA	3105	L224
Leeton	53	4	20	25	NA	2085	L78
Leeton	57	4	20	26	NA	NA	L1137
Leeton	59	4	20	27	NA	2523	L139
Leeton	57	4	20	28	NA	4995	L497
Leeton	49	4	20	29	NA	NA	L608
Leeton	57	4	20	30	NA	NA	L292
Leeton	65	4	20	31	NA	4869	L479
Leeton	53	4	20	32	NA	5949	L637
Leeton	55	4	20	33	NA	2661	L161
Leeton	61	4	20	34	NA	NA	L39
Leeton	55	4	20	35	NA	4785	L465
Leeton	57	4	20	36	NA	NA	L475
Leeton	57	4	20	37	NA	NA	L483
Leeton	63	4	20	38	NA	NA	C150
Leeton	59	4	20	39	NA	NA	C188
Leeton	67	4	20	40	NA	NA	C88
Leeton	45	4	20	41	NA	NA	C51
Leeton	61	4	20	42	NA	NA	C61
Leeton	41	4	20	43	NA	NA	C161
Leeton	57	4	20	44	NA	NA	C56
Leeton	55	4	20	45	NA	NA	C80
Leeton	NA	4	20	46	NA	NA	C243
Leeton	61	5	21	1	NA	8775	L1059
Leeton	43	5	21	2	NA	NA	L683
Leeton	49	5	21	3	NA	4047	L355
Leeton	53	5	21	4	NA	1845	L41
Leeton	55	5	21	5	NA	10011	L1254
Leeton	57	5	21	6	NA	7425	L854
Leeton	53	5	21	7	NA	2	P2
Leeton	59	5	21	8	NA	NA	L1310
Leeton	57	5	21	9	NA	4491	L420
Leeton	55	5	21	10	NA	NA	L91
Leeton	57	5	21	11	NA	3537	L285
Leeton	57	5	21	12	NA	NA	C6
Leeton	61	5	21	13	NA	8511	L1020
Leeton	61	5	21	14	NA	3879	L331
Leeton	57	5	21	15	NA	4329	L394
Leeton	57	5	21	16	NA	6879	L776
Leeton	61	5	21	17	NA	NA	L1312
Leeton	63	5	21	18	NA	NA	L875
Leeton	59	5	21	19	NA	3849	L326
Leeton	65	5	21	20	NA	5691	L600
Leeton	67	5	21	21	NA	10239	L1287
Leeton	67	5	21	22	NA	NA	L690
Leeton	63	5	21	23	NA	10047	L1260
Leeton	59	5	21	24	NA	5625	L591
Leeton	45	5	21	25	NA	2859	L187
Leeton	65	5	21	26	NA	NA	L797
Leeton	65	5	21	27	NA	7641	L886
Leeton	57	5	21	28	NA	8091	L957
Leeton	63	5	21	29	NA	NA	L803
Leeton	45	5	21	30	NA	10821	L1368
Leeton	57	5	21	31	NA	4833	L473
Leeton	65	5	21	32	NA	8577	L1028
Leeton	65	5	21	33	NA	NA	L1128
Leeton	67	5	21	34	NA	2655	L160
Leeton	67	5	21	35	NA	NA	L1038
Leeton	59	5	21	36	NA	NA	L677
Leeton	63	5	21	37	NA	NA	L155
Leeton	61	5	21	38	NA	NA	C225
Leeton	61	5	21	39	NA	NA	C101
Leeton	55	5	21	40	NA	NA	C143
Leeton	57	5	21	41	NA	NA	C92
Leeton	65	5	21	42	NA	NA	C236
Leeton	61	5	21	43	NA	NA	C134
Leeton	57	5	21	44	NA	NA	C145
Leeton	NA	5	21	45	NA	NA	C243
Leeton	NA	5	21	46	NA	NA	C243
Leeton	57	5	22	1	NA	10191	L1280
Leeton	53	5	22	2	NA	2775	L177
Leeton	57	5	22	3	NA	NA	L1038
Leeton	63	5	22	4	NA	4563	L432
Leeton	53	5	22	5	NA	6303	L689
Leeton	61	5	22	6	NA	NA	L1085
Leeton	61	5	22	7	NA	2229	L97
Leeton	61	5	22	8	NA	3543	L286
Leeton	59	5	22	9	NA	NA	L1125
Leeton	51	5	22	10	NA	6189	L671
Leeton	55	5	22	11	NA	NA	L1220
Leeton	59	5	22	12	NA	1767	L28
Leeton	57	5	22	13	NA	9549	L1184
Leeton	57	5	22	14	NA	9189	L1126
Leeton	59	5	22	15	NA	7443	L856
Leeton	55	5	22	16	NA	NA	L56
Leeton	53	5	22	17	NA	10437	L1311
Leeton	59	5	22	18	NA	10455	L1314
Leeton	61	5	22	19	NA	NA	L292
Leeton	63	5	22	20	NA	4437	L411
Leeton	61	5	22	21	NA	NA	L270
Leeton	59	5	22	22	NA	1635	L8
Leeton	57	5	22	23	NA	NA	L923
Leeton	65	5	22	24	NA	NA	L1343
Leeton	53	5	22	25	NA	NA	L1275
Leeton	67	5	22	26	NA	NA	L64
Leeton	57	5	22	27	NA	3849	L326
Leeton	61	5	22	28	NA	3831	L323
Leeton	57	5	22	29	NA	3105	L224
Leeton	67	5	22	30	NA	5997	L643
Leeton	63	5	22	31	NA	NA	L648
Leeton	65	5	22	32	NA	5157	L521
Leeton	45	5	22	33	NA	2859	L187
Leeton	65	5	22	34	NA	5415	L562
Leeton	51	5	22	35	NA	4107	L362
Leeton	65	5	22	36	NA	7845	L918
Leeton	57	5	22	37	NA	8295	L988
Leeton	67	5	22	38	NA	NA	C85
Leeton	57	5	22	39	NA	NA	C46
Leeton	53	5	22	40	NA	NA	C55
Leeton	67	5	22	41	NA	NA	C205
Leeton	57	5	22	42	NA	NA	C70
Leeton	67	5	22	43	NA	NA	C38
Leeton	55	5	22	44	NA	NA	C194
Leeton	NA	5	22	45	NA	NA	C243
Leeton	NA	5	22	46	NA	NA	C243
Leeton	55	5	23	1	NA	2691	L165
Leeton	51	5	23	2	NA	4203	L377
Leeton	55	5	23	3	NA	NA	L634
Leeton	55	5	23	4	NA	4407	L406
Leeton	57	5	23	5	NA	10083	L1266
Leeton	49	5	23	6	NA	NA	L1307
Leeton	61	5	23	7	NA	2913	L196
Leeton	61	5	23	8	NA	6879	L776
Leeton	49	5	23	9	NA	6783	L762
Leeton	53	5	23	10	NA	7725	L900
Leeton	57	5	23	11	NA	3093	L222
Leeton	55	5	23	12	NA	2241	L99
Leeton	63	5	23	13	NA	NA	L732
Leeton	57	5	23	14	NA	5949	L637
Leeton	49	5	23	15	NA	7761	L905
Leeton	61	5	23	16	NA	NA	L52
Leeton	53	5	23	17	NA	1	P1
Leeton	65	5	23	18	NA	9675	L1202
Leeton	61	5	23	19	NA	9417	L1163
Leeton	61	5	23	20	NA	1803	L34
Leeton	65	5	23	21	NA	9411	L1162
Leeton	55	5	23	22	NA	5913	L631
Leeton	65	5	23	23	NA	7107	L810
Leeton	55	5	23	24	NA	4989	L496
Leeton	69	5	23	25	NA	NA	L751
Leeton	65	5	23	26	NA	5985	L641
Leeton	63	5	23	27	NA	1611	L4
Leeton	55	5	23	28	NA	10401	L1306
Leeton	49	5	23	29	NA	NA	L327
Leeton	65	5	23	30	NA	6129	L664
Leeton	65	5	23	31	NA	8889	L1077
Leeton	57	5	23	32	NA	NA	L1220
Leeton	59	5	23	33	NA	10719	L1352
Leeton	53	5	23	34	NA	NA	L812
Leeton	65	5	23	35	NA	NA	L1290
Leeton	63	5	23	36	NA	NA	L461
Leeton	67	5	23	37	NA	11055	L1403
Leeton	65	5	23	38	NA	NA	C206
Leeton	55	5	23	39	NA	NA	C152
Leeton	61	5	23	40	NA	NA	C61
Leeton	61	5	23	41	NA	NA	C37
Leeton	53	5	23	42	NA	NA	C144
Leeton	55	5	23	43	NA	NA	C62
Leeton	49	5	23	44	NA	NA	C176
Leeton	NA	5	23	45	NA	NA	C243
Leeton	NA	5	23	46	NA	NA	C243
Leeton	55	5	24	1	NA	9417	L1163
Leeton	61	5	24	2	NA	3045	L214
Leeton	57	5	24	3	NA	6105	L660
Leeton	45	5	24	4	NA	4557	L431
Leeton	57	5	24	5	NA	7971	L937
Leeton	63	5	24	6	NA	NA	L650
Leeton	59	5	24	7	NA	3891	L333
Leeton	61	5	24	8	NA	8745	L1054
Leeton	57	5	24	9	NA	NA	L1031
Leeton	59	5	24	10	NA	3867	L329
Leeton	57	5	24	11	NA	NA	L1010
Leeton	61	5	24	12	NA	NA	L719
Leeton	57	5	24	13	NA	NA	L1326
Leeton	51	5	24	14	NA	NA	L668
Leeton	55	5	24	15	NA	10755	L1358
Leeton	57	5	24	16	NA	9471	L1172
Leeton	55	5	24	17	NA	1827	L38
Leeton	51	5	24	18	NA	6303	L689
Leeton	65	5	24	19	NA	4011	L350
Leeton	51	5	24	20	NA	NA	C3
Leeton	67	5	24	21	NA	NA	L894
Leeton	59	5	24	22	NA	NA	L1169
Leeton	55	5	24	23	NA	10059	L1262
Leeton	55	5	24	24	NA	NA	L910
Leeton	61	5	24	25	NA	6939	L785
Leeton	67	5	24	26	NA	3927	L339
Leeton	61	5	24	27	NA	2829	L183
Leeton	57	5	24	28	NA	5241	L535
Leeton	49	5	24	29	NA	5301	L544
Leeton	65	5	24	30	NA	NA	L1404
Leeton	67	5	24	31	NA	4215	L379
Leeton	59	5	24	32	NA	6285	L686
Leeton	53	5	24	33	NA	NA	L676
Leeton	59	5	24	34	NA	10053	L1261
Leeton	61	5	24	35	NA	1701	L18
Leeton	63	5	24	36	NA	5985	L641
Leeton	65	5	24	37	NA	10023	L1256
Leeton	65	5	24	38	NA	NA	C97
Leeton	65	5	24	39	NA	NA	C175
Leeton	55	5	24	40	NA	NA	C17
Leeton	61	5	24	41	NA	NA	C130
Leeton	49	5	24	42	NA	NA	C34
Leeton	62	5	24	43	NA	NA	C73
Leeton	57	5	24	44	NA	NA	C99
Leeton	NA	5	24	45	NA	NA	C243
Leeton	NA	5	24	46	NA	NA	C243
Leeton	61	5	25	1	NA	NA	L680
Leeton	59	5	25	2	NA	NA	L779
Leeton	59	5	25	3	NA	4863	L478
Leeton	59	5	25	4	NA	NA	L1090
Leeton	57	5	25	5	NA	7437	L855
Leeton	61	5	25	6	NA	NA	L1193
Leeton	67	5	25	7	NA	10899	L1379
Leeton	63	5	25	8	NA	4215	L379
Leeton	57	5	25	9	NA	NA	L954
Leeton	57	5	25	10	NA	6117	L662
Leeton	55	5	25	11	NA	8673	L1042
Leeton	49	5	25	12	NA	8619	L1033
Leeton	67	5	25	13	NA	NA	L1362
Leeton	65	5	25	14	NA	3477	L277
Leeton	57	5	25	15	NA	10941	L1385
Leeton	63	5	25	16	NA	6459	L712
Leeton	59	5	25	17	NA	9525	L1180
Leeton	63	5	25	18	NA	8961	L1089
Leeton	55	5	25	19	NA	NA	L269
Leeton	63	5	25	20	NA	7635	L885
Leeton	61	5	25	21	NA	NA	L1218
Leeton	49	5	25	22	NA	10251	L1288
Leeton	53	5	25	23	NA	3267	L247
Leeton	67	5	25	24	NA	NA	L248
Leeton	63	5	25	25	NA	9405	L1161
Leeton	57	5	25	26	NA	8379	L1001
Leeton	55	5	25	27	NA	NA	L1102
Leeton	53	5	25	28	NA	9021	L1099
Leeton	67	5	25	29	NA	NA	L1303
Leeton	65	5	25	30	NA	9303	L1145
Leeton	45	5	25	31	NA	9969	L1248
Leeton	57	5	25	32	NA	9441	L1167
Leeton	67	5	25	33	NA	9855	L1230
Leeton	63	5	25	34	NA	NA	L636
Leeton	69	5	25	35	NA	3567	L288
Leeton	65	5	25	36	NA	4095	L360
Leeton	65	5	25	37	NA	8751	L1055
Leeton	55	5	25	38	NA	NA	C229
Leeton	57	5	25	39	NA	NA	C191
Leeton	67	5	25	40	NA	NA	C171
Leeton	55	5	25	41	NA	NA	C90
Leeton	57	5	25	42	NA	NA	C20
Leeton	61	5	25	43	NA	NA	C200
Leeton	55	5	25	44	NA	NA	C183
Leeton	NA	5	25	45	NA	NA	C243
Leeton	NA	5	25	46	NA	NA	C243
Leeton	59	5	26	1	NA	NA	L1218
Leeton	57	5	26	2	NA	7941	L933
Leeton	49	5	26	3	NA	NA	C243
Leeton	55	5	26	4	NA	9771	L1217
Leeton	61	5	26	5	NA	NA	L1401
Leeton	61	5	26	6	NA	5001	L498
Leeton	57	5	26	7	NA	7095	L808
Leeton	61	5	26	8	NA	NA	L962
Leeton	57	5	26	9	NA	4299	L389
Leeton	59	5	26	10	NA	1683	L16
Leeton	59	5	26	11	NA	NA	L1106
Leeton	61	5	26	12	NA	8319	L992
Leeton	67	5	26	13	NA	3387	L265
Leeton	61	5	26	14	NA	7233	L828
Leeton	67	5	26	15	NA	2835	L184
Leeton	59	5	26	16	NA	4779	L464
Leeton	65	5	26	17	NA	8421	L1007
Leeton	65	5	26	18	NA	3897	L334
Leeton	63	5	26	19	NA	2577	L147
Leeton	59	5	26	20	NA	9147	L1119
Leeton	53	5	26	21	NA	6117	L662
Leeton	63	5	26	22	NA	3885	L332
Leeton	57	5	26	23	NA	5835	L619
Leeton	49	5	26	24	NA	NA	L255
Leeton	69	5	26	25	NA	4065	L358
Leeton	63	5	26	26	NA	2967	L204
Leeton	61	5	26	27	NA	7971	L937
Leeton	61	5	26	28	NA	4587	L435
Leeton	53	5	26	29	NA	NA	L524
Leeton	51	5	26	30	NA	7899	L926
Leeton	67	5	26	31	NA	NA	L33
Leeton	67	5	26	32	NA	8427	L1008
Leeton	61	5	26	33	NA	NA	L1101
Leeton	63	5	26	34	NA	10449	L1313
Leeton	61	5	26	35	NA	6483	L716
Leeton	57	5	26	36	NA	10467	L1316
Leeton	55	5	26	37	NA	NA	L1276
Leeton	49	5	26	38	NA	NA	C122
Leeton	67	5	26	39	NA	NA	C59
Leeton	51	5	26	40	NA	NA	C93
Leeton	65	5	26	41	NA	NA	C168
Leeton	67	5	26	42	NA	NA	C238
Leeton	63	5	26	43	NA	NA	C151
Leeton	55	5	26	44	NA	NA	C129
Leeton	NA	5	26	45	NA	NA	C243
Leeton	NA	5	26	46	NA	NA	C243
Leeton	61	5	27	1	NA	9747	L1214
Leeton	55	5	27	2	NA	9219	L1131
Leeton	55	5	27	3	NA	7209	L824
Leeton	57	5	27	4	NA	6195	L672
Leeton	49	5	27	5	NA	8265	L983
Leeton	55	5	27	6	NA	NA	L693
Leeton	57	5	27	7	NA	NA	L906
Leeton	57	5	27	8	NA	3999	L349
Leeton	59	5	27	9	NA	6609	L737
Leeton	61	5	27	10	NA	6237	L678
Leeton	55	5	27	11	NA	NA	L721
Leeton	65	5	27	12	NA	NA	L1383
Leeton	57	5	27	13	NA	7545	L871
Leeton	61	5	27	14	NA	7851	L919
Leeton	57	5	27	15	NA	10953	L1387
Leeton	57	5	27	16	NA	2985	L206
Leeton	65	5	27	17	NA	7215	L825
Leeton	65	5	27	18	NA	NA	L1023
Leeton	61	5	27	19	NA	NA	L1106
Leeton	65	5	27	20	NA	4701	L452
Leeton	57	5	27	21	NA	7179	L820
Leeton	59	5	27	22	NA	NA	L1268
Leeton	53	5	27	23	NA	8307	L990
Leeton	63	5	27	24	NA	9861	L1231
Leeton	57	5	27	25	NA	NA	L396
Leeton	67	5	27	26	NA	3903	L335
Leeton	63	5	27	27	NA	4779	L464
Leeton	57	5	27	28	NA	4575	L433
Leeton	53	5	27	29	NA	3081	L220
Leeton	57	5	27	30	NA	NA	L1354
Leeton	63	5	27	31	NA	NA	L408
Leeton	45	5	27	32	NA	5337	L550
Leeton	61	5	27	33	NA	NA	L738
Leeton	57	5	27	34	NA	1707	L19
Leeton	49	5	27	35	NA	NA	C4
Leeton	57	5	27	36	NA	9723	L1210
Leeton	53	5	27	37	NA	1857	L43
Leeton	65	5	27	38	NA	NA	C212
Leeton	65	5	27	39	NA	NA	C163
Leeton	55	5	27	40	NA	NA	C28
Leeton	63	5	27	41	NA	NA	C237
Leeton	57	5	27	42	NA	NA	C22
Leeton	53	5	27	43	NA	NA	C172
Leeton	57	5	27	44	NA	NA	C233
Leeton	NA	5	27	45	NA	NA	C243
Leeton	NA	5	27	46	NA	NA	C243
Leeton	51	5	28	1	NA	NA	L1120
Leeton	61	5	28	2	NA	2109	L81
Leeton	61	5	28	3	NA	8277	L985
Leeton	57	5	28	4	NA	NA	L442
Leeton	59	5	28	5	NA	7539	L870
Leeton	57	5	28	6	NA	NA	L110
Leeton	49	5	28	7	NA	5577	L584
Leeton	57	5	28	8	NA	5973	L640
Leeton	55	5	28	9	NA	5013	L499
Leeton	43	5	28	10	NA	7173	L819
Leeton	59	5	28	11	NA	6273	L684
Leeton	41	5	28	12	NA	NA	L219
Leeton	53	5	28	13	NA	NA	L23
Leeton	51	5	28	14	NA	NA	L685
Leeton	65	5	28	15	NA	9435	L1166
Leeton	57	5	28	16	NA	NA	L524
Leeton	61	5	28	17	NA	NA	L916
Leeton	63	5	28	18	NA	8901	L1079
Leeton	45	5	28	19	NA	5337	L550
Leeton	53	5	28	20	NA	5859	L622
Leeton	57	5	28	21	NA	6141	L665
Leeton	61	5	28	22	NA	8031	L947
Leeton	57	5	28	23	NA	3093	L222
Leeton	67	5	28	24	NA	9513	L1179
Leeton	69	5	28	25	NA	NA	L1116
Leeton	61	5	28	26	NA	1677	L15
Leeton	57	5	28	27	NA	6693	L748
Leeton	65	5	28	28	NA	4551	L430
Leeton	57	5	28	29	NA	4527	L426
Leeton	65	5	28	30	NA	10833	L1370
Leeton	61	5	28	31	NA	7983	L939
Leeton	53	5	28	32	NA	4461	L415
Leeton	63	5	28	33	NA	9861	L1231
Leeton	63	5	28	34	NA	7233	L828
Leeton	67	5	28	35	NA	3201	L237
Leeton	65	5	28	36	NA	NA	L852
Leeton	53	5	28	37	NA	NA	L966
Leeton	65	5	28	38	NA	NA	C234
Leeton	57	5	28	39	NA	NA	C10
Leeton	67	5	28	40	NA	NA	C135
Leeton	57	5	28	41	NA	NA	C24
Leeton	57	5	28	42	NA	NA	C197
Leeton	65	5	28	43	NA	NA	C9
Leeton	61	5	28	44	NA	NA	C25
Leeton	NA	5	28	45	NA	NA	C243
Leeton	NA	5	28	46	NA	NA	C243
Leeton	53	5	29	1	NA	9471	L1172
Leeton	55	5	29	2	NA	NA	L711
Leeton	57	5	29	3	NA	NA	L786
Leeton	55	5	29	4	NA	4527	L426
Leeton	53	5	29	5	NA	6963	L789
Leeton	57	5	29	6	NA	10815	L1367
Leeton	61	5	29	7	NA	NA	L347
Leeton	61	5	29	8	NA	7821	L915
Leeton	65	5	29	9	NA	9537	L1182
Leeton	63	5	29	10	NA	5451	L567
Leeton	57	5	29	11	NA	10887	L1378
Leeton	67	5	29	12	NA	NA	L558
Leeton	63	5	29	13	NA	NA	L955
Leeton	63	5	29	14	NA	2631	L156
Leeton	45	5	29	15	NA	6567	L730
Leeton	45	5	29	16	NA	6207	L673
Leeton	65	5	29	17	NA	8277	L985
Leeton	57	5	29	18	NA	NA	C2
Leeton	63	5	29	19	NA	NA	L574
Leeton	55	5	29	20	NA	3687	L302
Leeton	57	5	29	21	NA	8403	L1005
Leeton	41	5	29	22	NA	NA	L1294
Leeton	57	5	29	23	NA	10527	L1325
Leeton	61	5	29	24	NA	NA	L91
Leeton	59	5	29	25	NA	6933	L784
Leeton	63	5	29	26	NA	10311	L1296
Leeton	61	5	29	27	NA	8139	L965
Leeton	49	5	29	28	NA	NA	L272
Leeton	65	5	29	29	NA	5319	L547
Leeton	55	5	29	30	NA	4989	L496
Leeton	63	5	29	31	NA	5439	L565
Leeton	63	5	29	32	NA	4	P4
Leeton	67	5	29	33	NA	8697	L1046
Leeton	57	5	29	34	NA	7335	L841
Leeton	49	5	29	35	NA	3267	L247
Leeton	61	5	29	36	NA	9843	L1228
Leeton	63	5	29	37	NA	NA	L1284
Leeton	57	5	29	38	NA	NA	C199
Leeton	67	5	29	39	NA	NA	C190
Leeton	57	5	29	40	NA	NA	C45
Leeton	49	5	29	41	NA	NA	C104
Leeton	57	5	29	42	NA	NA	C48
Leeton	53	5	29	43	NA	NA	C23
Leeton	63	5	29	44	NA	NA	C137
Leeton	NA	5	29	45	NA	NA	C243
Leeton	NA	5	29	46	NA	NA	C243
Leeton	59	5	30	1	NA	2613	L153
Leeton	43	5	30	2	NA	5895	L628
Leeton	57	5	30	3	NA	7497	L864
Leeton	55	5	30	4	NA	9339	L1151
Leeton	63	5	30	5	NA	NA	L1299
Leeton	55	5	30	6	NA	4197	L376
Leeton	61	5	30	7	NA	1869	L44
Leeton	57	5	30	8	NA	1629	L7
Leeton	49	5	30	9	NA	NA	C4
Leeton	53	5	30	10	NA	4305	L390
Leeton	49	5	30	11	NA	8757	L1056
Leeton	61	5	30	12	NA	6507	L720
Leeton	67	5	30	13	NA	NA	L188
Leeton	61	5	30	14	NA	NA	L993
Leeton	55	5	30	15	NA	1737	L24
Leeton	57	5	30	16	NA	10635	L1338
Leeton	59	5	30	17	NA	9333	L1150
Leeton	57	5	30	18	NA	NA	L447
Leeton	67	5	30	19	NA	NA	L1362
Leeton	57	5	30	20	NA	6477	L715
Leeton	67	5	30	21	NA	7911	L928
Leeton	61	5	30	22	NA	9291	L1143
Leeton	67	5	30	23	NA	5055	L506
Leeton	67	5	30	24	NA	NA	L955
Leeton	61	5	30	25	NA	3333	L256
Leeton	61	5	30	26	NA	10815	L1367
Leeton	65	5	30	27	NA	5463	L569
Leeton	65	5	30	28	NA	9411	L1162
Leeton	57	5	30	29	NA	2871	L189
Leeton	61	5	30	30	NA	NA	L1389
Leeton	67	5	30	31	NA	9915	L1239
Leeton	65	5	30	32	NA	1725	L22
Leeton	61	5	30	33	NA	4335	L395
Leeton	61	5	30	34	NA	4953	L490
Leeton	67	5	30	35	NA	10959	L1388
Leeton	63	5	30	36	NA	6417	L706
Leeton	55	5	30	37	NA	NA	L1039
Leeton	67	5	30	38	NA	NA	C198
Leeton	41	5	30	39	NA	NA	C108
Leeton	65	5	30	40	NA	NA	C221
Leeton	63	5	30	41	NA	NA	C232
Leeton	65	5	30	42	NA	NA	C109
Leeton	49	5	30	43	NA	NA	C98
Leeton	63	5	30	44	NA	NA	C88
Leeton	NA	5	30	45	NA	NA	C243
Leeton	NA	5	30	46	NA	NA	C243
Leeton	53	5	31	1	NA	8451	L1012
Leeton	59	5	31	2	NA	NA	L1138
Leeton	49	5	31	3	NA	9207	L1129
Leeton	55	5	31	4	NA	6537	L725
Leeton	45	5	31	5	NA	2883	L191
Leeton	61	5	31	6	NA	8697	L1046
Leeton	53	5	31	7	NA	NA	L1078
Leeton	57	5	31	8	NA	NA	C2
Leeton	49	5	31	9	NA	6729	L754
Leeton	61	5	31	10	NA	3183	L235
Leeton	49	5	31	11	NA	6549	L727
Leeton	59	5	31	12	NA	9147	L1119
Leeton	61	5	31	13	NA	7263	L832
Leeton	61	5	31	14	NA	9909	L1238
Leeton	55	5	31	15	NA	10065	L1263
Leeton	61	5	31	16	NA	NA	L1003
Leeton	57	5	31	17	NA	2979	L205
Leeton	63	5	31	18	NA	7401	L850
Leeton	57	5	31	19	NA	NA	L931
Leeton	65	5	31	20	NA	NA	L424
Leeton	65	5	31	21	NA	4617	L440
Leeton	63	5	31	22	NA	6021	L647
Leeton	69	5	31	23	NA	NA	L1299
Leeton	67	5	31	24	NA	8979	L1092
Leeton	49	5	31	25	NA	2919	L197
Leeton	61	5	31	26	NA	3891	L333
Leeton	65	5	31	27	NA	8925	L1083
Leeton	59	5	31	28	NA	NA	L1064
Leeton	61	5	31	29	NA	5727	L606
Leeton	65	5	31	30	NA	4209	L378
Leeton	65	5	31	31	NA	NA	L517
Leeton	67	5	31	32	NA	6411	L705
Leeton	63	5	31	33	NA	NA	L907
Leeton	61	5	31	34	NA	NA	L468
Leeton	57	5	31	35	NA	7581	L877
Leeton	61	5	31	36	NA	9837	L1227
Leeton	49	5	31	37	NA	9903	L1237
Leeton	51	5	31	38	NA	NA	C56
Leeton	61	5	31	39	NA	NA	C115
Leeton	65	5	31	40	NA	NA	C231
Leeton	61	5	31	41	NA	NA	C136
Leeton	49	5	31	42	NA	NA	C114
Leeton	57	5	31	43	NA	NA	C121
Leeton	61	5	31	44	NA	NA	C117
Leeton	NA	5	31	45	NA	NA	C243
Leeton	NA	5	31	46	NA	NA	C243
Leeton	57	5	32	1	NA	NA	L710
Leeton	59	5	32	2	NA	2739	L172
Leeton	53	5	32	3	NA	NA	L372
Leeton	61	5	32	4	NA	NA	L818
Leeton	57	5	32	5	NA	3939	L341
Leeton	49	5	32	6	NA	NA	L688
Leeton	57	5	32	7	NA	7527	L868
Leeton	57	5	32	8	NA	NA	L835
Leeton	61	5	32	9	NA	7305	L837
Leeton	59	5	32	10	NA	7893	L925
Leeton	59	5	32	11	NA	2949	L201
Leeton	55	5	32	12	NA	5211	L530
Leeton	59	5	32	13	NA	6069	L655
Leeton	61	5	32	14	NA	10521	L1324
Leeton	57	5	32	15	NA	1869	L44
Leeton	49	5	32	16	NA	4731	L457
Leeton	45	5	32	17	NA	2343	L113
Leeton	61	5	32	18	NA	NA	L592
Leeton	63	5	32	19	NA	NA	L517
Leeton	63	5	32	20	NA	9357	L1154
Leeton	53	5	32	21	NA	1875	L45
Leeton	59	5	32	22	NA	NA	L1097
Leeton	63	5	32	23	NA	4293	L388
Leeton	67	5	32	24	NA	NA	L800
Leeton	63	5	32	25	NA	8559	L1026
Leeton	59	5	32	26	NA	7581	L877
Leeton	65	5	32	27	NA	9567	L1186
Leeton	61	5	32	28	NA	6543	L726
Leeton	51	5	32	29	NA	10881	L1377
Leeton	57	5	32	30	NA	6981	L792
Leeton	55	5	32	31	NA	NA	C5
Leeton	59	5	32	32	NA	NA	L847
Leeton	63	5	32	33	NA	8205	L975
Leeton	61	5	32	34	NA	NA	L1268
Leeton	65	5	32	35	NA	3249	L245
Leeton	65	5	32	36	NA	NA	C244
Leeton	67	5	32	37	NA	NA	L587
Leeton	57	5	32	38	NA	NA	C215
Leeton	65	5	32	39	NA	NA	C140
Leeton	57	5	32	40	NA	NA	C36
Leeton	59	5	32	41	NA	NA	C228
Leeton	51	5	32	42	NA	NA	C103
Leeton	65	5	32	43	NA	NA	C214
Leeton	53	5	32	44	NA	NA	C167
Leeton	NA	5	32	45	NA	NA	C243
Leeton	NA	5	32	46	NA	NA	C243
Leeton	51	5	33	1	NA	9975	L1249
Leeton	55	5	33	2	NA	8709	L1048
Leeton	55	5	33	3	NA	8463	L1014
Leeton	49	5	33	4	NA	NA	L1088
Leeton	53	5	33	5	NA	1737	L24
Leeton	57	5	33	6	NA	4929	L487
Leeton	61	5	33	7	NA	10995	L1394
Leeton	49	5	33	8	NA	9273	L1140
Leeton	63	5	33	9	NA	10239	L1287
Leeton	61	5	33	10	NA	7401	L850
Leeton	49	5	33	11	NA	NA	L1233
Leeton	55	5	33	12	NA	NA	L146
Leeton	59	5	33	13	NA	9717	L1209
Leeton	61	5	33	14	NA	6339	L695
Leeton	65	5	33	15	NA	9765	L1216
Leeton	67	5	33	16	NA	2235	L98
Leeton	57	5	33	17	NA	4149	L369
Leeton	49	5	33	18	NA	5187	L526
Leeton	55	5	33	19	NA	NA	L1039
Leeton	63	5	33	20	NA	8841	L1069
Leeton	59	5	33	21	NA	4	P4
Leeton	61	5	33	22	NA	6399	L703
Leeton	57	5	33	23	NA	NA	L1326
Leeton	59	5	33	24	NA	NA	L1366
Leeton	61	5	33	25	NA	8517	L1021
Leeton	55	5	33	26	NA	NA	L880
Leeton	65	5	33	27	NA	6069	L655
Leeton	63	5	33	28	NA	3993	L348
Leeton	45	5	33	29	NA	5529	L579
Leeton	55	5	33	30	NA	NA	L297
Leeton	61	5	33	31	NA	6219	L675
Leeton	61	5	33	32	NA	2991	L207
Leeton	61	5	33	33	NA	9879	L1234
Leeton	63	5	33	34	NA	3195	L236
Leeton	55	5	33	35	NA	1821	L37
Leeton	61	5	33	36	NA	NA	L781
Leeton	49	5	33	37	NA	5253	L537
Leeton	55	5	33	38	NA	NA	C15
Leeton	63	5	33	39	NA	NA	C13
Leeton	65	5	33	40	NA	NA	C155
Leeton	55	5	33	41	NA	NA	C77
Leeton	61	5	33	42	NA	NA	C113
Leeton	65	5	33	43	NA	NA	C217
Leeton	51	5	33	44	NA	NA	C189
Leeton	NA	5	33	45	NA	NA	C243
Leeton	NA	5	33	46	NA	NA	C243
Leeton	63	5	34	1	NA	6789	L763
Leeton	57	5	34	2	NA	6591	L734
Leeton	53	5	34	3	NA	5643	L593
Leeton	59	5	34	4	NA	NA	L1153
Leeton	55	5	34	5	NA	10281	L1292
Leeton	59	5	34	6	NA	3753	L310
Leeton	61	5	34	7	NA	8901	L1079
Leeton	51	5	34	8	NA	9735	L1212
Leeton	57	5	34	9	NA	3591	L290
Leeton	57	5	34	10	NA	NA	L1277
Leeton	61	5	34	11	NA	7257	L831
Leeton	57	5	34	12	NA	NA	L1137
Leeton	49	5	34	13	NA	5187	L526
Leeton	57	5	34	14	NA	NA	L1034
Leeton	49	5	34	15	NA	NA	L221
Leeton	59	5	34	16	NA	9879	L1234
Leeton	67	5	34	17	NA	NA	L805
Leeton	67	5	34	18	NA	8907	L1080
Leeton	59	5	34	19	NA	1887	L47
Leeton	55	5	34	20	NA	NA	L1235
Leeton	59	5	34	21	NA	2907	L195
Leeton	65	5	34	22	NA	7947	L934
Leeton	57	5	34	23	NA	10413	L1308
Leeton	51	5	34	24	NA	10131	L1272
Leeton	69	5	34	25	NA	NA	L472
Leeton	57	5	34	26	NA	NA	L812
Leeton	65	5	34	27	NA	8019	L945
Leeton	63	5	34	28	NA	NA	L324
Leeton	63	5	34	29	NA	5817	L617
Leeton	55	5	34	30	NA	4191	L375
Leeton	65	5	34	31	NA	10803	L1365
Leeton	63	5	34	32	NA	NA	L891
Leeton	49	5	34	33	NA	7935	L932
Leeton	57	5	34	34	NA	7149	L815
Leeton	63	5	34	35	NA	10677	L1345
Leeton	49	5	34	36	NA	NA	L881
Leeton	63	5	34	37	NA	NA	L1191
Leeton	45	5	34	38	NA	NA	C60
Leeton	49	5	34	39	NA	NA	C4
Leeton	65	5	34	40	NA	NA	C149
Leeton	61	5	34	41	NA	NA	C213
Leeton	63	5	34	42	NA	NA	C184
Leeton	63	5	34	43	NA	NA	C26
Leeton	63	5	34	44	NA	NA	C218
Leeton	NA	5	34	45	NA	NA	C243
Leeton	NA	5	34	46	NA	NA	C243
Leeton	57	5	35	1	NA	5265	L539
Leeton	51	5	35	2	NA	4191	L375
Leeton	57	5	35	3	NA	NA	L623
Leeton	59	5	35	4	NA	10395	L1305
Leeton	53	5	35	5	NA	NA	L361
Leeton	61	5	35	6	NA	4875	L480
Leeton	63	5	35	7	NA	6051	L652
Leeton	59	5	35	8	NA	NA	L531
Leeton	59	5	35	9	NA	4641	L444
Leeton	59	5	35	10	NA	NA	L1221
Leeton	51	5	35	11	NA	1917	L51
Leeton	65	5	35	12	NA	8925	L1083
Leeton	61	5	35	13	NA	1791	L32
Leeton	67	5	35	14	NA	8445	L1011
Leeton	57	5	35	15	NA	6765	L759
Leeton	63	5	35	16	NA	10551	L1328
Leeton	55	5	35	17	NA	9657	L1199
Leeton	59	5	35	18	NA	3237	L243
Leeton	59	5	35	19	NA	6591	L734
Leeton	61	5	35	20	NA	1773	L29
Leeton	49	5	35	21	NA	7125	L813
Leeton	67	5	35	22	NA	10113	L1270
Leeton	63	5	35	23	NA	NA	L155
Leeton	65	5	35	24	NA	7785	L909
Leeton	63	5	35	25	NA	2811	L180
Leeton	67	5	35	26	NA	8355	L997
Leeton	67	5	35	27	NA	NA	L1291
Leeton	67	5	35	28	NA	10389	L1304
Leeton	65	5	35	29	NA	NA	L46
Leeton	67	5	35	30	NA	7947	L934
Leeton	65	5	35	31	NA	NA	L607
Leeton	57	5	35	32	NA	9957	L1246
Leeton	57	5	35	33	NA	3921	L338
Leeton	67	5	35	34	NA	NA	L188
Leeton	49	5	35	35	NA	6939	L785
Leeton	57	5	35	36	NA	6387	L701
Leeton	57	5	35	37	NA	8409	L1006
Leeton	57	5	35	38	NA	NA	C96
Leeton	65	5	35	39	NA	NA	C39
Leeton	55	5	35	40	NA	NA	C153
Leeton	57	5	35	41	NA	NA	C180
Leeton	63	5	35	42	NA	NA	C158
Leeton	65	5	35	43	NA	NA	C44
Leeton	57	5	35	44	NA	NA	C63
Leeton	NA	5	35	45	NA	NA	C243
Leeton	NA	5	35	46	NA	NA	C243
Leeton	53	5	36	1	NA	3765	L312
Leeton	61	5	36	2	NA	7005	L794
Leeton	45	5	36	3	NA	5361	L554
Leeton	59	5	36	4	NA	7161	L817
Leeton	49	5	36	5	NA	9543	L1183
Leeton	61	5	36	6	NA	NA	L1105
Leeton	57	5	36	7	NA	9321	L1148
Leeton	55	5	36	8	NA	8781	L1060
Leeton	57	5	36	9	NA	10569	L1331
Leeton	57	5	36	10	NA	NA	C7
Leeton	59	5	36	11	NA	NA	L958
Leeton	59	5	36	12	NA	NA	L645
Leeton	59	5	36	13	NA	6747	L756
Leeton	61	5	36	14	NA	NA	L1074
Leeton	63	5	36	15	NA	NA	L528
Leeton	63	5	36	16	NA	5049	L505
Leeton	61	5	36	17	NA	6873	L775
Leeton	57	5	36	18	NA	9231	L1133
Leeton	61	5	36	19	NA	2283	L103
Leeton	65	5	36	20	NA	6759	L758
Leeton	61	5	36	21	NA	6063	L654
Leeton	49	5	36	22	NA	1989	L62
Leeton	63	5	36	23	NA	NA	L570
Leeton	43	5	36	24	NA	3147	L231
Leeton	65	5	36	25	NA	NA	L749
Leeton	67	5	36	26	NA	8751	L1055
Leeton	67	5	36	27	NA	6315	L691
Leeton	67	5	36	28	NA	8715	L1049
Leeton	61	5	36	29	NA	5277	L541
Leeton	59	5	36	30	NA	NA	L564
Leeton	57	5	36	31	NA	5697	L601
Leeton	65	5	36	32	NA	8973	L1091
Leeton	57	5	36	33	NA	NA	L858
Leeton	57	5	36	34	NA	4221	L380
Leeton	65	5	36	35	NA	10113	L1270
Leeton	65	5	36	36	NA	NA	L294
Leeton	55	5	36	37	NA	9243	L1135
Leeton	55	5	36	38	NA	NA	C181
Leeton	65	5	36	39	NA	NA	C12
Leeton	57	5	36	40	NA	NA	C146
Leeton	57	5	36	41	NA	NA	C208
Leeton	61	5	36	42	NA	NA	C72
Leeton	63	5	36	43	NA	NA	C78
Leeton	49	5	36	44	NA	NA	C82
Leeton	NA	5	36	45	NA	NA	C243
Leeton	NA	5	36	46	NA	NA	C243
Leeton	49	5	37	1	NA	NA	L320
Leeton	53	5	37	2	NA	NA	C4
Leeton	51	5	37	3	NA	8397	L1004
Leeton	55	5	37	4	NA	4545	L429
Leeton	57	5	37	5	NA	NA	L1110
Leeton	61	5	37	6	NA	7083	L806
Leeton	61	5	37	7	NA	2559	L144
Leeton	57	5	37	8	NA	NA	L1226
Leeton	53	5	37	9	NA	2991	L207
Leeton	49	5	37	10	NA	6351	L697
Leeton	61	5	37	11	NA	NA	L834
Leeton	51	5	37	12	NA	6495	L718
Leeton	61	5	37	13	NA	NA	L1245
Leeton	55	5	37	14	NA	2	P2
Leeton	53	5	37	15	NA	NA	L1225
Leeton	57	5	37	16	NA	4083	L359
Leeton	57	5	37	17	NA	4029	L353
Leeton	45	5	37	18	NA	NA	L713
Leeton	59	5	37	19	NA	8865	L1073
Leeton	57	5	37	20	NA	3129	L228
Leeton	63	5	37	21	NA	6747	L756
Leeton	65	5	37	22	NA	2709	L168
Leeton	45	5	37	23	NA	NA	L1115
Leeton	63	5	37	24	NA	2163	L89
Leeton	55	5	37	25	NA	6867	L774
Leeton	61	5	37	26	NA	NA	L940
Leeton	57	5	37	27	NA	NA	L1253
Leeton	65	5	37	28	NA	5847	L620
Leeton	63	5	37	29	NA	5661	L596
Leeton	57	5	37	30	NA	5019	L500
Leeton	57	5	37	31	NA	4407	L406
Leeton	57	5	37	32	NA	NA	L839
Leeton	55	5	37	33	NA	6897	L778
Leeton	49	5	37	34	NA	9099	L1111
Leeton	63	5	37	35	NA	NA	L924
Leeton	51	5	37	36	NA	NA	L1384
Leeton	65	5	37	37	NA	9483	L1174
Leeton	57	5	37	38	NA	NA	C76
Leeton	57	5	37	39	NA	NA	C196
Leeton	63	5	37	40	NA	NA	C182
Leeton	63	5	37	41	NA	NA	C27
Leeton	57	5	37	42	NA	NA	C159
Leeton	51	5	37	43	NA	NA	C127
Leeton	63	5	37	44	NA	NA	C35
Leeton	NA	5	37	45	NA	NA	C243
Leeton	NA	5	37	46	NA	NA	C243
Leeton	59	5	38	1	NA	NA	L1097
Leeton	45	5	38	2	NA	5343	L551
Leeton	61	5	38	3	NA	5511	L576
Leeton	57	5	38	4	NA	NA	L1189
Leeton	59	5	38	5	NA	NA	L839
Leeton	63	5	38	6	NA	2697	L166
Leeton	63	5	38	7	NA	9297	L1144
Leeton	57	5	38	8	NA	NA	L1173
Leeton	59	5	38	9	NA	NA	L941
Leeton	59	5	38	10	NA	4185	L374
Leeton	59	5	38	11	NA	9699	L1206
Leeton	51	5	38	12	NA	NA	L1295
Leeton	61	5	38	13	NA	8601	L1030
Leeton	55	5	38	14	NA	8523	L1022
Leeton	55	5	38	15	NA	2451	L129
Leeton	55	5	38	16	NA	NA	L1084
Leeton	49	5	38	17	NA	NA	L1157
Leeton	59	5	38	18	NA	NA	L1134
Leeton	41	5	38	19	NA	NA	L219
Leeton	67	5	38	20	NA	7563	L874
Leeton	57	5	38	21	NA	10857	L1374
Leeton	65	5	38	22	NA	NA	L1085
Leeton	65	5	38	23	NA	9249	L1136
Leeton	61	5	38	24	NA	NA	L324
Leeton	67	5	38	25	NA	NA	L1158
Leeton	57	5	38	26	NA	NA	L474
Leeton	67	5	38	27	NA	NA	L507
Leeton	55	5	38	28	NA	2883	L191
Leeton	65	5	38	29	NA	8061	L952
Leeton	63	5	38	30	NA	5049	L505
Leeton	57	5	38	31	NA	3129	L228
Leeton	65	5	38	32	NA	4899	L484
Leeton	57	5	38	33	NA	NA	L1061
Leeton	57	5	38	34	NA	NA	L656
Leeton	57	5	38	35	NA	10029	L1257
Leeton	67	5	38	36	NA	NA	L258
Leeton	65	5	38	37	NA	NA	L488
Leeton	49	5	38	38	NA	NA	C18
Leeton	65	5	38	39	NA	NA	C58
Leeton	63	5	38	40	NA	NA	C207
Leeton	55	5	38	41	NA	NA	C185
Leeton	57	5	38	42	NA	NA	C227
Leeton	59	5	38	43	NA	NA	C110
Leeton	57	5	38	44	NA	NA	C67
Leeton	NA	5	38	45	NA	NA	C243
Leeton	NA	5	38	46	NA	NA	C243
Leeton	57	5	39	1	NA	9231	L1133
Leeton	61	5	39	2	NA	5793	L613
Leeton	59	5	39	3	NA	NA	L392
Leeton	53	5	39	4	NA	11025	L1399
Leeton	61	5	39	5	NA	NA	L1066
Leeton	63	5	39	6	NA	9459	L1170
Leeton	63	5	39	7	NA	8769	L1058
Leeton	57	5	39	8	NA	NA	L512
Leeton	59	5	39	9	NA	3723	L307
Leeton	57	5	39	10	NA	7419	L853
Leeton	57	5	39	11	NA	9627	L1194
Leeton	57	5	39	12	NA	6837	L770
Leeton	49	5	39	13	NA	1659	L12
Leeton	45	5	39	14	NA	NA	L397
Leeton	57	5	39	15	NA	10707	L1350
Leeton	53	5	39	16	NA	NA	L1309
Leeton	59	5	39	17	NA	NA	L633
Leeton	49	5	39	18	NA	6369	L699
Leeton	51	5	39	19	NA	NA	L693
Leeton	61	5	39	20	NA	7701	L896
Leeton	49	5	39	21	NA	NA	L407
Leeton	67	5	39	22	NA	3945	L342
Leeton	61	5	39	23	NA	5121	L515
Leeton	57	5	39	24	NA	NA	L589
Leeton	61	5	39	25	NA	NA	L1301
Leeton	67	5	39	26	NA	4125	L365
Leeton	63	5	39	27	NA	NA	L1343
Leeton	61	5	39	28	NA	NA	L1342
Leeton	61	5	39	29	NA	5619	L590
Leeton	55	5	39	30	NA	NA	L685
Leeton	65	5	39	31	NA	5223	L532
Leeton	65	5	39	32	NA	NA	L1003
Leeton	67	5	39	33	NA	NA	L1333
Leeton	57	5	39	34	NA	10701	L1349
Leeton	55	5	39	35	NA	3099	L223
Leeton	57	5	39	36	NA	9327	L1149
Leeton	49	5	39	37	NA	1	P1
Leeton	57	5	39	38	NA	NA	C94
Leeton	63	5	39	39	NA	NA	C52
Leeton	65	5	39	40	NA	NA	C65
Leeton	63	5	39	41	NA	NA	C174
Leeton	67	5	39	42	NA	NA	C139
Leeton	49	5	39	43	NA	NA	C4
Leeton	63	5	39	44	NA	NA	C177
Leeton	NA	5	39	45	NA	NA	C243
Leeton	NA	5	39	46	NA	NA	C243
Leeton	55	5	40	1	NA	2475	L133
Leeton	61	5	40	2	NA	9849	L1229
Leeton	43	5	40	3	NA	4635	L443
Leeton	53	5	40	4	NA	NA	L400
Leeton	59	5	40	5	NA	10803	L1365
Leeton	67	5	40	6	NA	9783	L1219
Leeton	57	5	40	7	NA	NA	L847
Leeton	59	5	40	8	NA	8667	L1041
Leeton	61	5	40	9	NA	10455	L1314
Leeton	55	5	40	10	NA	3207	L238
Leeton	53	5	40	11	NA	NA	L39
Leeton	57	5	40	12	NA	NA	L633
Leeton	57	5	40	13	NA	1617	L5
Leeton	57	5	40	14	NA	4665	L448
Leeton	59	5	40	15	NA	2079	L77
Leeton	63	5	40	16	NA	NA	L971
Leeton	57	5	40	17	NA	8949	L1087
Leeton	55	5	40	18	NA	9339	L1151
Leeton	67	5	40	19	NA	4167	L371
Leeton	59	5	40	20	NA	7893	L925
Leeton	53	5	40	21	NA	NA	L385
Leeton	61	5	40	22	NA	6423	L707
Leeton	61	5	40	23	NA	NA	L305
Leeton	55	5	40	24	NA	5883	L626
Leeton	65	5	40	25	NA	1623	L6
Leeton	65	5	40	26	NA	NA	C7
Leeton	61	5	40	27	NA	9213	L1130
Leeton	59	5	40	28	NA	3999	L349
Leeton	57	5	40	29	NA	9633	L1195
Leeton	63	5	40	30	NA	10293	L1293
Leeton	65	5	40	31	NA	9297	L1144
Leeton	67	5	40	32	NA	10977	L1391
Leeton	57	5	40	33	NA	4425	L409
Leeton	65	5	40	34	NA	3969	L345
Leeton	67	5	40	35	NA	NA	L646
Leeton	61	5	40	36	NA	6933	L784
Leeton	49	5	40	37	NA	5583	L585
Leeton	69	5	40	38	NA	NA	C43
Leeton	59	5	40	39	NA	NA	C142
Leeton	55	5	40	40	NA	NA	C148
Leeton	49	5	40	41	NA	NA	C226
Leeton	55	5	40	42	NA	NA	C195
Leeton	63	5	40	43	NA	NA	C220
Leeton	63	5	40	44	NA	NA	C211
Leeton	NA	5	40	45	NA	NA	C243
Leeton	NA	5	40	46	NA	NA	C243
Temora	67	1	1	1	1	10311	L1296
Temora	57	1	1	2	1	NA	L713
Temora	61	1	1	3	1	6981	L792
Temora	69	1	1	4	1	2655	L160
Temora	69	1	1	5	1	NA	L1125
Temora	59	1	1	6	1	8949	L1087
Temora	67	1	1	7	1	7233	L828
Temora	69	1	1	8	1	4779	L464
Temora	69	1	1	9	2	NA	L424
Temora	69	1	1	10	2	NA	L732
Temora	67	1	1	11	2	7905	L927
Temora	57	1	1	12	2	9741	L1213
Temora	65	1	1	13	2	10119	L1271
Temora	65	1	1	14	2	4929	L487
Temora	61	1	1	15	2	NA	L1295
Temora	65	1	1	16	2	9189	L1126
Temora	55	1	2	1	1	10251	L1288
Temora	69	1	2	2	1	7941	L933
Temora	69	1	2	3	1	5001	L498
Temora	67	1	2	4	1	4797	L467
Temora	69	1	2	5	1	1803	L34
Temora	69	1	2	6	1	NA	L155
Temora	61	1	2	7	1	10065	L1263
Temora	59	1	2	8	1	NA	L685
Temora	57	1	2	9	2	1659	L12
Temora	65	1	2	10	2	4215	L379
Temora	59	1	2	11	2	9903	L1237
Temora	69	1	2	12	2	9717	L1209
Temora	63	1	2	13	2	5211	L530
Temora	61	1	2	14	2	6879	L776
Temora	69	1	2	15	2	NA	C244
Temora	57	1	2	16	2	NA	L972
Temora	65	1	3	1	1	NA	L474
Temora	69	1	3	2	1	1791	L32
Temora	65	1	3	3	1	3591	L290
Temora	69	1	3	4	1	NA	L955
Temora	69	1	3	5	1	1755	L26
Temora	69	1	3	6	1	2415	L123
Temora	69	1	3	7	1	4491	L420
Temora	67	1	3	8	1	5241	L535
Temora	55	1	3	9	2	4635	L443
Temora	69	1	3	10	2	8289	L987
Temora	69	1	3	11	2	NA	L627
Temora	59	1	3	12	2	2361	L116
Temora	69	1	3	13	2	10449	L1313
Temora	63	1	3	14	2	3765	L312
Temora	59	1	3	15	2	4359	L399
Temora	65	1	3	16	2	5163	L522
Temora	69	1	4	1	1	7485	L862
Temora	69	1	4	2	1	8355	L997
Temora	69	1	4	3	1	9141	L1118
Temora	67	1	4	4	1	4785	L465
Temora	69	1	4	5	1	9357	L1154
Temora	69	1	4	6	1	4953	L490
Temora	67	1	4	7	1	7449	L857
Temora	59	1	4	8	1	9735	L1212
Temora	67	1	4	9	2	3501	L280
Temora	63	1	4	10	2	6387	L701
Temora	67	1	4	11	2	NA	L1128
Temora	69	1	4	12	2	9765	L1216
Temora	65	1	4	13	2	9471	L1172
Temora	69	1	4	14	2	NA	L1255
Temora	69	1	4	15	2	9249	L1136
Temora	65	1	4	16	2	NA	L67
Temora	57	1	5	1	1	NA	L966
Temora	69	1	5	2	1	NA	L958
Temora	69	1	5	3	1	3153	L232
Temora	67	1	5	4	1	6105	L660
Temora	69	1	5	5	1	9633	L1195
Temora	67	1	5	6	1	9315	L1147
Temora	53	1	5	7	1	NA	L892
Temora	69	1	5	8	1	NA	L1245
Temora	53	1	5	9	2	6351	L697
Temora	55	1	5	10	2	4653	L446
Temora	67	1	5	11	2	10455	L1314
Temora	61	1	5	12	2	5949	L637
Temora	67	1	5	13	2	NA	L943
Temora	69	1	5	14	2	NA	L719
Temora	65	1	5	15	2	NA	L858
Temora	69	1	5	16	2	4383	L402
Temora	61	1	6	1	1	NA	L475
Temora	69	1	6	2	1	9267	L1139
Temora	69	1	6	3	1	NA	L1134
Temora	61	1	6	4	1	NA	L1390
Temora	69	1	6	5	1	1683	L16
Temora	57	1	6	6	1	NA	L1157
Temora	69	1	6	7	1	1767	L28
Temora	67	1	6	8	1	7527	L868
Temora	67	1	6	9	2	2775	L177
Temora	69	1	6	10	2	8451	L1012
Temora	69	1	6	11	2	NA	L587
Temora	69	1	6	12	2	NA	L1112
Temora	67	1	6	13	2	7419	L853
Temora	53	1	6	14	2	NA	L462
Temora	67	1	6	15	2	NA	L656
Temora	61	1	6	16	2	11025	L1399
Temora	67	1	7	1	1	4887	L482
Temora	67	1	7	2	1	5619	L590
Temora	69	1	7	3	1	6525	L723
Temora	67	1	7	4	1	3975	L346
Temora	59	1	7	5	1	2883	L191
Temora	69	1	7	6	1	3027	L212
Temora	69	1	7	7	1	10995	L1394
Temora	69	1	7	8	1	2481	L134
Temora	69	1	7	9	2	4	P4
Temora	59	1	7	10	2	NA	L1276
Temora	69	1	7	11	2	10773	L1361
Temora	69	1	7	12	2	8463	L1014
Temora	69	1	7	13	2	1623	L6
Temora	69	1	7	14	2	4875	L480
Temora	55	1	7	15	2	NA	L880
Temora	69	1	7	16	2	8775	L1059
Temora	67	1	8	1	1	NA	L1348
Temora	69	1	8	2	1	4209	L378
Temora	61	1	8	3	1	5253	L537
Temora	65	1	8	4	1	2985	L206
Temora	67	1	8	5	1	8139	L965
Temora	67	1	8	6	1	10011	L1254
Temora	61	1	8	7	1	NA	C4
Temora	69	1	8	8	1	5397	L560
Temora	69	1	8	9	2	4269	L386
Temora	65	1	8	10	2	8715	L1049
Temora	69	1	8	11	2	6237	L678
Temora	69	1	8	12	2	4965	L492
Temora	69	1	8	13	2	5049	L505
Temora	69	1	8	14	2	10521	L1324
Temora	65	1	8	15	2	NA	L56
Temora	69	1	8	16	2	7731	L901
Temora	NA	1	9	1	1	NA	L721
Temora	61	1	9	2	1	NA	L297
Temora	61	1	9	3	1	2829	L183
Temora	69	1	9	4	1	4665	L448
Temora	67	1	9	5	1	6195	L672
Temora	67	1	9	6	1	NA	L524
Temora	65	1	9	7	1	6855	L773
Temora	67	1	9	8	1	NA	C3
Temora	57	1	9	9	2	NA	L1269
Temora	59	1	9	10	2	7125	L813
Temora	61	1	9	11	2	NA	L1299
Temora	69	1	9	12	2	5361	L554
Temora	55	1	9	13	2	7437	L855
Temora	67	1	9	14	2	1677	L15
Temora	65	1	9	15	2	NA	L241
Temora	65	1	9	16	2	NA	L1115
Temora	69	1	10	1	1	7497	L864
Temora	59	1	10	2	1	NA	L255
Temora	59	1	10	3	1	8673	L1042
Temora	57	1	10	4	1	6549	L727
Temora	61	1	10	5	1	6969	L790
Temora	69	1	10	6	1	1887	L47
Temora	69	1	10	7	1	8199	L974
Temora	65	1	10	8	1	7581	L877
Temora	69	1	10	9	2	5847	L620
Temora	69	1	10	10	2	6219	L675
Temora	69	1	10	11	2	10395	L1305
Temora	69	1	10	12	2	2559	L144
Temora	69	1	10	13	2	7893	L925
Temora	65	1	10	14	2	11001	L1395
Temora	57	1	10	15	2	7761	L905
[truncated: 2,901 more rows]
